# Supplementary material for: Multi-Omics Approach Reveals Genes and Pathways Affected in Miller-Dieker Syndrome
Source: Mol Neurobiol. 2024 Nov 7;62(4):5073–94. doi: 10.1007/s12035-024-04532-7 (PMC11880102; doi:10.1007/s12035-024-04532-7)
Supplement: Supplementary file 1 — Supplementary file1 (XLSX 204 KB) [file 12035_2024_4532_MOESM1_ESM.xlsx]

## Sheet: Up
Gene ID	baseMean	log2FoldChange	lfcSE	stat	pvalue
GALNT16	879.86	2	0.093483	21.3634	2.93e-101
AP000547.3	320.819	2	0.159271	12.554	3.78e-36
HAND2-AS1	905.308	2	0.160938	12.4046	2.47e-35
DRP2	149.498	2	0.373981	5.34532	9.03e-08
MIR503HG	98.6458	2	0.473666	4.23148	2.32e-05
PARP10	1180.8	2	0.596801	3.35428	0.000795706
AC007279.2	6.28042	2	0.691112	2.89286	0.00381751
CAVIN4	8.58135	2	0.906066	2.20782	0.027257
AC105917.1	3.65433	2	1.05193	1.89724	0.0477961
TNFSF4	2941.63	2.01	0.0759472	26.4041	1.23e-153
IL21R	850.75	2.01	0.120404	16.734	7.41e-63
WDR66	410.484	2.01	0.121661	16.5478	1.66e-61
MIR137HG	706.171	2.01	0.215463	9.3379	9.83e-21
DST	7537.46	2.01	0.259812	7.72463	1.12e-14
ANKRD23	36.6584	2.01	0.387672	5.17697	2.26e-07
C5AR2	42.1708	2.01	0.39519	5.0906	3.57e-07
AC234772.2	11.9321	2.01	0.60814	3.3013	0.000962375
AC103982.1	12.2505	2.01	0.619393	3.25066	0.00115137
CHST13	9.32686	2.01	0.727744	2.75671	0.00583869
DMAC2L	704.08	2.01	0.783089	2.57027	0.010162
AC132872.2	5.69365	2.01	0.812415	2.47153	0.0134535
CLCN3P1	57.9105	2.02	0.23957	8.4161	3.89e-17
EGLN3	79.9197	2.02	0.261714	7.7336	1.05e-14
BEAN1	48.9313	2.02	0.26194	7.70727	1.29e-14
AK4	3208.96	2.02	0.391526	5.16066	2.46e-07
TENM3	165.01	2.02	0.421423	4.8016	1.57e-06
NAIPP3	14.6293	2.02	0.43131	4.68263	2.83e-06
TNRC6C	779.536	2.02	0.791966	2.54644	0.0108827
CACNA1G	69.5308	2.03	0.241357	8.42143	3.72e-17
TBXAS1	29.027	2.03	0.405824	5.00261	5.66e-07
ABCA6	38.1001	2.03	0.495331	4.09132	4.29e-05
AL160396.2	6.99654	2.03	0.628795	3.23403	0.00122056
AL355053.1	5.68752	2.03	0.735335	2.76276	0.00573152
AC020912.1	23.1899	2.03	0.868959	2.33419	0.0195858
PAQR6	8.66795	2.03	0.951323	2.13758	0.0325508
CCDC141	2.538	2.03	0.998479	2.02869	0.0424902
HSPB7	37707.3	2.04	0.0747592	27.2979	4.49e-164
LINC02019	57.2357	2.04	0.247225	8.26499	1.4e-16
ABCC2	66.5901	2.04	0.256341	7.94503	1.94e-15
SLC47A2	10.9056	2.04	0.565949	3.59645	0.000322587
FZD8	1736.71	2.05	0.105702	19.3553	1.84e-83
FO393414.3	65.4282	2.05	0.20926	9.78097	1.36e-22
C1QTNF12	49.2313	2.05	0.3838	5.3294	9.85e-08
LINC00601	18.3698	2.05	0.496596	4.12871	3.65e-05
BAZ2B	291.005	2.05	0.545962	3.75473	0.000173531
LINC02881	6.75101	2.05	1.06181	1.9303	0.0435701
LAMA5	5204.43	2.06	0.167392	12.3036	8.66e-35
EPB41L4A	76.7995	2.06	0.383036	5.36768	7.98e-08
LANCL3	14.6569	2.06	0.51312	4.02027	5.81e-05
COL8A2	5220.66	2.06	0.598565	3.44987	0.000560849
AP002761.4	22.3713	2.06	0.684628	3.0053	0.00265316
ACER1	5.18666	2.06	0.8901	2.31277	0.0207353
B3GALT2	1289.35	2.07	0.0858064	24.0665	5.61e-128
PPP1R14C	159.494	2.07	0.163057	12.7156	4.84e-37
BEGAIN	98.8483	2.07	0.329695	6.27852	3.42e-10
FGFBP3	77.5019	2.07	0.343215	6.03149	1.62e-09
LINC01619	17.0063	2.07	0.428394	4.82977	1.37e-06
AC091057.4	10.975	2.07	0.527949	3.91351	9.1e-05
ABCC6P2	19.8919	2.07	0.546434	3.79617	0.000146952
AC104964.1	9.6928	2.07	0.589378	3.51638	0.000437472
CXCL2	6.46837	2.07	0.975022	2.12253	0.0337934
RNF216-IT1	2.00261	2.07	1.1457	1.80465	0.0411297
AC146944.3	6.472	2.07	1.11967	1.84604	0.0448861
AL139393.3	414.171	2.08	0.188939	10.9911	4.22e-28
ELOVL2	230.578	2.08	0.203157	10.2396	1.32e-24
GACAT2	97.867	2.08	0.28603	7.27314	3.51e-13
CDKL1	195.367	2.08	0.370535	5.61505	1.97e-08
TSPAN1	70.7412	2.08	0.378745	5.47953	4.26e-08
ZNF849P	11.7642	2.08	0.475645	4.37251	1.23e-05
AL138828.1	5.27531	2.08	1.02157	2.03824	0.0415263
AL121899.1	4.01154	2.08	1.13379	1.83176	0.0469866
CXCL6	44.5554	2.09	0.301562	6.94215	3.86e-12
MYH15	37.2588	2.09	0.359699	5.82291	5.78e-09
AC015987.1	23.1394	2.09	0.361654	5.7759	7.65e-09
PLCH1	15.8601	2.09	0.558317	3.74865	0.000177791
AC098847.1	78.1174	2.09	0.901086	2.31435	0.0206485
CNIH3	3114.54	2.1	0.0779149	26.9423	7.02e-160
OSBP2	380.646	2.1	0.157291	13.3211	1.75e-40
OPCML	469.042	2.1	0.173813	12.0577	1.77e-33
P2RX7	431.743	2.1	0.19891	10.5798	3.7e-26
RHBDL3	45.4525	2.1	0.240413	8.74902	2.15e-18
AC087457.1	30.8341	2.1	0.530988	3.95323	7.71e-05
AC116651.1	10.6747	2.1	0.598642	3.50095	0.000463603
PCAT1	7.05223	2.1	0.67227	3.12319	0.00178904
AC002401.3	3.92008	2.1	0.836135	2.51593	0.0118719
IGFALS	5.29104	2.1	0.915587	2.28839	0.0221149
RPL7AP28	7.35447	2.1	1.21354	1.73405	0.0429084
PROM2	20.7842	2.11	0.415165	5.07512	3.87e-07
RN7SL605P	3.91568	2.11	0.83225	2.53946	0.0111022
AC146507.3	5.40427	2.11	0.902179	2.34158	0.0192024
NT5E	81057.3	2.12	0.0819226	25.8812	1.08e-147
TLE3	1314.06	2.12	0.11461	18.528	1.23e-76
KCNJ12	311.249	2.12	0.127735	16.6076	6.14e-62
HLA-DPB1	167.227	2.12	0.19639	10.7849	4.06e-27
SOBP	169.056	2.12	0.201621	10.5169	7.22e-26
KLF17	71.8618	2.12	0.27186	7.7845	7e-15
ADCY7	4057.51	2.12	0.333769	6.34313	2.25e-10
AC016745.1	13.1816	2.12	0.60602	3.498	0.000468764
AC073263.1	6.7062	2.12	0.789831	2.68022	0.00735745
MALL	4420.89	2.13	0.0953107	22.3609	9.46e-111
HOXA3	110.143	2.13	0.19727	10.7784	4.36e-27
ADAM20P1	7.94978	2.13	0.73536	2.89064	0.00384464
AC093635.1	11.9883	2.13	0.750562	2.83169	0.00463026
RAP1GAP2	89.6592	2.13	0.796523	2.67903	0.00738363
AC011503.3	6.27922	2.13	1.00621	2.11533	0.0344016
CNIH3-AS2	119.141	2.14	0.166535	12.8585	7.71e-38
GSG1	95.7993	2.14	0.247898	8.63863	5.69e-18
KSR2	70.8161	2.14	0.315166	6.78593	1.15e-11
Z97200.1	52.7716	2.14	0.470177	4.54524	5.49e-06
GREB1	5.57518	2.14	0.84217	2.54016	0.0110801
EBF1	1437.15	2.15	0.120648	17.7827	9.62e-71
STEAP3	5340.3	2.15	0.129002	16.6755	1.98e-62
HEPH	2239.57	2.15	0.223222	9.65075	4.88e-22
AC010343.3	59.9126	2.15	0.324548	6.6213	3.56e-11
KCNQ3	97.1264	2.15	0.44397	4.83959	1.3e-06
AC026367.2	4.14622	2.15	1.24741	1.72617	0.0443175
TSPAN33	67.6301	2.16	0.265047	8.13593	4.09e-16
AC011466.4	4.15394	2.16	1.01819	2.12439	0.0336372
ANGPTL4	547.952	2.17	0.124629	17.4001	8.23e-68
KCNF1	68.9758	2.17	0.22841	9.48072	2.53e-21
ERVMER61-1	11.7243	2.17	1.11407	1.9518	0.0409622
SLC35F2	1010.56	2.18	0.0820181	26.5457	2.88e-155
PTPRB	2421.22	2.18	0.176468	12.365	4.04e-35
MCHR1	56.3636	2.18	0.285652	7.64253	2.13e-14
FOXD1	5266.71	2.18	0.307528	7.08377	1.4e-12
ULK4P2	15.1432	2.18	0.423959	5.13525	2.82e-07
AL354811.1	11.7459	2.18	0.654861	3.32385	0.000887853
AC013565.1	4.8118	2.18	0.931128	2.34046	0.0192602
AC020612.3	4.9107	2.18	0.953424	2.28923	0.0220661
ACAN	7503.55	2.19	0.290681	7.52497	5.27e-14
IL31RA	23.3198	2.19	0.819873	2.6704	0.00757608
AC126182.2	3.44025	2.19	0.99101	2.2115	0.027001
ADCY10P1	14.7076	2.19	1.0827	2.02551	0.0428147
SEMA3G	15.4615	2.19	1.10484	1.97965	0.0477423
QPCT	3575.06	2.2	0.0978839	22.4775	6.89e-112
FRMD3	1106.91	2.2	0.138024	15.9663	2.19e-57
IL13RA2	289.075	2.2	0.186058	11.8128	3.35e-32
DOCK3	225.295	2.2	0.249378	8.80209	1.34e-18
C9orf135	16.1707	2.2	0.451207	4.87665	1.08e-06
SCX	18.3584	2.2	0.542238	4.06539	4.8e-05
AC116021.1	18.1964	2.2	0.606739	3.62753	0.000286148
SLC22A31	17.2382	2.2	0.628713	3.49227	0.000478935
AC116312.1	2.7749	2.2	1.18143	1.86469	0.0422254
PGF	2584.1	2.21	0.0984466	22.4006	3.88e-111
AL031599.1	31.5883	2.21	0.353613	6.26319	3.77e-10
GAL3ST3	14.1416	2.21	0.522222	4.22529	2.39e-05
AC113361.1	4.84826	2.21	0.770236	2.87113	0.00409004
AC074194.1	14.3242	2.21	0.815997	2.71034	0.00672145
AC106739.1	2.74869	2.21	1.19884	1.84659	0.0448067
RNF112	228.331	2.22	0.165986	13.3981	6.21e-41
L1TD1	308.697	2.22	0.207122	10.7135	8.8e-27
AL354718.1	141.641	2.22	0.216599	10.2346	1.39e-24
HCN1	81.8312	2.23	0.279624	7.98623	1.39e-15
LINC00607	101.57	2.23	0.309116	7.20459	5.82e-13
TRIL	57.9655	2.23	0.310003	7.19088	6.44e-13
SERPINE2	115930	2.23	0.492871	4.52711	5.98e-06
AL158212.3	34.4815	2.23	0.924359	2.4099	0.0159569
BMERB1	13860.3	2.25	0.0642118	35.0948	8.09e-270
FGF9	1221.55	2.25	0.147281	15.2933	8.48e-53
NDST1	306.427	2.25	0.842248	2.66723	0.00764789
AC090241.2	7.68427	2.25	0.892768	2.52247	0.0116535
LINC01303	15.2251	2.25	1.17139	1.9218	0.0446307
AD000813.1	2.26119	2.25	1.18575	1.89566	0.0480053
ACTC1	8551.59	2.26	0.0690472	32.7724	1.46e-235
LINC01358	148.803	2.26	0.259825	8.70415	3.2e-18
AP002762.2	2.87834	2.26	1.06417	2.12816	0.0333239
AL031123.2	2.94737	2.26	1.20853	1.86733	0.0418557
C6orf99	22.3117	2.26	1.13493	1.9879	0.0468232
HOXC6	1616.99	2.27	0.0736338	30.8161	1.59e-208
RTN4RL1	865.573	2.27	0.109722	20.6475	1.03e-94
AC027682.6	180.728	2.27	0.271364	8.34934	6.86e-17
MUSK	43.8081	2.27	0.294969	7.70454	1.31e-14
AL160313.2	12.2961	2.27	0.667451	3.39867	0.000677139
RGS16	8.21549	2.27	0.948709	2.38865	0.0169103
AC211433.2	2.78818	2.27	1.05258	2.1555	0.0311226
TNNC2	14.711	2.27	1.08568	2.09168	0.0364668
AC092800.1	3.02749	2.27	1.30092	1.74254	0.0414136
DLGAP1	44.3959	2.28	0.285497	7.99897	1.25e-15
LTBP1	36167.3	2.28	0.33503	6.81217	9.61e-12
CGB7	59.0186	2.28	0.390303	5.85064	4.9e-09
AC015660.1	11.6829	2.28	0.523721	4.34946	1.36e-05
AP005482.2	15.4385	2.28	0.712737	3.20258	0.00136203
AC011365.3	9.53561	2.28	0.723144	3.15273	0.00161749
TRGV7	3.63942	2.28	1.27266	1.7883	0.0437273
FNDC1	606.595	2.28	1.14856	1.98365	0.0472951
AL445685.3	36.9217	2.29	0.951146	2.41101	0.0159085
AC011369.2	9.02872	2.3	1.00092	2.29481	0.0217438
NEO1	2854.71	2.3	1.1524	1.99244	0.0463226
AC100808.1	2.27283	2.3	1.26358	1.81827	0.0490231
PPP1R3C	15423.3	2.31	0.0622972	37.1119	1.81e-301
CIDEB	25.8479	2.31	0.502098	4.60533	4.12e-06
PEX5L	14.8278	2.31	0.660335	3.50236	0.000461149
BOLA2P2	4.4818	2.31	1.04741	2.20817	0.0272323
NTRK3	87.5489	2.32	0.188238	12.3393	5.57e-35
ENPP1	13049.4	2.32	0.24288	9.56594	1.11e-21
GBP5	48.0784	2.32	0.251625	9.23229	2.65e-20
AC012574.2	44.7964	2.32	0.291949	7.95535	1.79e-15
AL731702.1	42.685	2.32	0.415747	5.59047	2.26e-08
MFAP5	38975.2	2.33	0.159276	14.6068	2.54e-48
INSYN2B	6383.74	2.33	0.235857	9.87013	5.61e-23
SMIM25	49.5628	2.33	0.50799	4.58787	4.48e-06
AC069222.1	9.57651	2.33	0.636021	3.65648	0.000255703
AC105429.1	3.61182	2.33	1.16977	1.98775	0.0468389
SNX18P12	2.33532	2.34	1.36333	1.71823	0.0475411
ACVR1C	176.158	2.35	0.324043	7.25885	3.9e-13
AC139100.1	12.2752	2.35	0.502465	4.67256	2.97e-06
AC004000.1	3.04771	2.35	1.05367	2.23322	0.0255348
LINC02853	3.6399	2.35	1.17505	2.00214	0.0452696
HOXB2	1280.83	2.36	0.189454	12.4763	1.01e-35
DPH6-DT	95.3755	2.36	0.237294	9.96375	2.2e-23
RIMS2	249.358	2.36	0.242929	9.71681	2.56e-22
TMEM158	618.916	2.36	0.258515	9.11444	7.91e-20
ZNF185	4372.21	2.36	0.353467	6.66679	2.61e-11
SAPCD1	24.9428	2.36	0.700476	3.36959	0.000752794
AC092070.2	134.273	2.36	0.788135	2.99174	0.00277394
AC079336.5	7.26	2.36	1.26538	1.86356	0.042384
LINC00707	374.134	2.37	0.178161	13.3077	2.09e-40
AL844908.2	9.36625	2.37	0.609832	3.88196	0.000103618
SNORD36C	7.72678	2.37	0.646588	3.67152	0.000241109
PCDHA12	11.5821	2.37	1.05405	2.25249	0.024291
MPV17L	163.819	2.38	0.170846	13.9297	4.18e-44
PPFIA4	270.319	2.38	0.224165	10.6367	2.01e-26
VCAN	28790	2.38	0.436636	5.45099	5.01e-08
AC106795.3	13.0059	2.38	0.520903	4.57483	4.77e-06
AL137022.1	2.35304	2.38	1.2068	1.97194	0.0486169
OLFML1	459.369	2.39	0.117354	20.3516	4.49e-92
SUSD4	56.1354	2.39	0.286973	8.32521	8.42e-17
PTPN22	42.9003	2.39	0.46568	5.13949	2.75e-07
ULK4P1	8.86456	2.39	0.780677	3.064	0.00218396
SNORD1B	2.32158	2.39	1.11422	2.1466	0.0318252
UTP14C	474.218	2.39	1.2414	1.92295	0.0444868
HOXC4	383.009	2.4	0.107373	22.3567	1.04e-110
BX284668.5	99.3746	2.4	0.28368	8.45006	2.91e-17
CACNB4	32.8163	2.4	0.796486	3.01299	0.00258689
LINC02575	16.24	2.4	0.841028	2.85561	0.00429549
AL445933.1	5.74943	2.4	1.21449	1.97483	0.0482869
SNED1	2756	2.41	0.145072	16.5875	8.58e-62
RXFP1	205.699	2.41	0.214585	11.2293	2.93e-29
AC034223.2	26.7323	2.41	0.397353	6.06671	1.31e-09
PTPN20	33.1794	2.41	0.433811	5.55356	2.8e-08
NCALD	451.811	2.41	0.590836	4.0789	4.52e-05
AC008264.2	16.4718	2.41	0.825616	2.92195	0.00347852
AC087257.1	10.8432	2.41	0.917479	2.63046	0.00852687
GLIPR1L1	3.17863	2.41	0.973482	2.47913	0.0131704
MIS18A-AS1	3.77752	2.41	1.16059	2.0801	0.0375164
ADAMTSL3	3.13418	2.41	1.39265	1.73189	0.0432936
AC008264.1	2.35363	2.41	1.19711	2.00997	0.0444348
NPR1	6.30184	2.41	1.41768	1.7014	0.048867
ADRA2A	3460.48	2.42	0.151372	15.9593	2.46e-57
VSTM2L	321.788	2.42	0.23725	10.1902	2.19e-24
NR3C2	53.916	2.42	0.393951	6.13539	8.49e-10
KIAA1217	1005.43	2.42	0.437668	5.51975	3.39e-08
ANGPT4	12.5755	2.42	0.543141	4.45588	8.35e-06
AC021127.1	13.3072	2.42	0.584698	4.13543	3.54e-05
AC092155.1	8.87929	2.42	0.771839	3.13978	0.00169074
AC078850.1	13.4433	2.42	1.24681	1.94323	0.041989
FAM149A	82.9631	2.43	0.403928	6.01256	1.83e-09
AC008691.1	4.95759	2.43	1.06442	2.28586	0.0222627
AC007406.5	6.38065	2.43	1.08349	2.23897	0.025158
AC084026.2	3.79495	2.43	1.18089	2.05763	0.0396253
B4GALT4-AS1	2.43429	2.43	1.29933	1.86835	0.0417127
HAPLN1	9003.92	2.44	0.0877027	27.7813	7.3e-170
BMPR1B	94.0778	2.44	0.258262	9.46314	2.99e-21
RBMS3-AS3	49.3255	2.44	0.323865	7.5246	5.29e-14
P2RY1	13.452	2.44	0.514554	4.74122	2.12e-06
LINC01730	14.1258	2.44	0.942309	2.58584	0.00971414
AF064860.2	12.8784	2.45	0.537083	4.57042	4.87e-06
TTBK1	15.7764	2.45	0.750961	3.26104	0.00111002
MIR122HG	4.92897	2.45	0.890383	2.75505	0.00586839
AC026803.1	3.95189	2.45	0.91615	2.67001	0.00758494
RIPK4	774.044	2.46	0.0887141	27.6955	7.91e-169
CLEC14A	433.814	2.46	0.157166	15.6207	5.27e-55
KRTAP1-1	318.563	2.46	0.25592	9.59878	8.09e-22
AC007391.2	6.46713	2.46	0.75664	3.24642	0.00116868
NPTX1	840.579	2.47	0.0869787	28.4034	1.84e-177
AC116003.1	15.7769	2.47	0.772379	3.19746	0.00138644
CEP250	797.454	2.47	0.851094	2.90018	0.00372949
IRX1	359.017	2.48	0.247198	10.0316	1.11e-23
NOG	1341.94	2.48	0.304137	8.14844	3.69e-16
LTC4S	135.754	2.48	0.365119	6.80327	1.02e-11
AL139805.1	18.8148	2.48	0.674503	3.68398	0.000229621
AC034223.1	7.46455	2.48	0.921582	2.69015	0.00714192
OSTF1P1	4.1363	2.48	0.961685	2.57879	0.0099146
HOXA-AS3	98.0608	2.49	0.307864	8.09697	5.63e-16
MTUS2	33.9363	2.49	0.323442	7.68771	1.5e-14
EIF3KP1	12.493	2.49	0.622831	3.99082	6.58e-05
AC016831.3	3.35611	2.49	1.27351	1.95312	0.0408057
CAPS	621.753	2.5	0.280749	8.90406	5.38e-19
LMO3	12.5174	2.5	0.5039	4.96719	6.79e-07
KCNQ5-IT1	12.4059	2.5	0.565603	4.42612	9.59e-06
KRTAP3-3	3.44841	2.5	1.1737	2.12653	0.033459
FGF18	9.28627	2.5	1.47002	1.70286	0.0485937
AC067931.2	2.4183	2.5	1.47214	1.69936	0.0492506
STXBP5-AS1	359.724	2.51	0.146171	17.1903	3.14e-66
AC006213.2	43.4141	2.51	0.793737	3.15632	0.00159771
AC092587.1	4.16063	2.51	0.91093	2.75335	0.00589884
COL23A1	7.02828	2.51	1.30753	1.91766	0.0451537
FIGNL2	25.0942	2.52	0.568382	4.42866	9.48e-06
CLEC2L	3.49067	2.52	1.21898	2.0657	0.0388565
AC005324.5	1.711	2.52	1.30721	1.92948	0.0436714
HOXC8	1767.18	2.53	0.101989	24.8051	7.91e-136
WNT9A	803.194	2.53	0.129441	19.532	5.86e-85
MAN1C1	439.169	2.53	0.162421	15.5872	8.89e-55
RAET1G	211.191	2.53	0.187018	13.5283	1.06e-41
AC110285.1	5.89315	2.53	0.780723	3.24588	0.00117088
NAT16	3.37811	2.53	1.48053	1.70917	0.0474201
CLCN4	434.206	2.54	0.14949	17.0051	7.53e-65
AKR1C2	498.401	2.54	0.15777	16.1289	1.6e-58
NCAM1	216.226	2.54	0.239665	10.5941	3.17e-26
CGB2	4.32339	2.54	0.838253	3.03546	0.00240173
AC135050.2	12.417	2.54	1.12036	2.26443	0.0235474
KIAA1324L	368.166	2.54	1.27283	1.99802	0.0457147
FGFR2	470.629	2.55	0.168493	15.1507	7.49e-52
SIGLEC15	190.687	2.55	0.203466	12.5104	6.55e-36
LRRC8B	263.015	2.55	0.240524	10.5963	3.1e-26
FGF7P4	7.09553	2.55	1.16729	2.18879	0.0286118
LINC02736	2.50893	2.55	1.2043	2.11513	0.0344192
RSPO4	366.564	2.56	0.427348	5.99377	2.05e-09
PSTPIP1	26.0259	2.56	0.429149	5.96497	2.45e-09
AP006287.2	3.3026	2.56	1.40057	1.82835	0.047497
IL17RD	952.346	2.57	0.150843	17.0524	3.35e-65
DOK7	65.513	2.57	0.429996	5.9767	2.28e-09
Z69666.1	5.24547	2.57	0.757617	3.39282	0.000691761
AC090994.1	6.1021	2.57	0.812147	3.1686	0.00153175
LINC01949	9.21383	2.57	0.994119	2.58044	0.00986736
LRRN4CL	1996.17	2.58	0.152882	16.8999	4.51e-64
APLN	89.7222	2.58	0.250576	10.3078	6.5e-25
CNTNAP2	51.59	2.58	0.43485	5.92412	3.14e-09
KCNK9	3.51183	2.58	1.28166	2.01503	0.0439018
AC073333.1	2.53399	2.58	1.3645	1.89182	0.0485149
SPTLC3	273.811	2.59	0.169311	15.2969	8.02e-53
LINC01204	143.947	2.59	0.277016	9.33363	1.02e-20
AC018978.1	93.5192	2.59	0.326836	7.91462	2.48e-15
PSG2	300.594	2.6	0.257326	10.1053	5.23e-24
PTX3	18991.2	2.6	0.270012	9.63476	5.7e-22
STX1A	106.093	2.6	0.743744	3.49693	0.000470646
FOXP2	388.408	2.61	0.294446	8.87602	6.93e-19
LINC02798	21.4308	2.61	0.41445	6.30473	2.89e-10
LINGO1	23.2446	2.61	0.416602	6.2598	3.85e-10
TPRG1-AS1	4.39437	2.61	0.893958	2.91448	0.00356286
KRTAP4-7	7.81939	2.61	0.947659	2.75627	0.00584653
SSMEM1	5.39849	2.61	1.00673	2.58882	0.00963057
MIR3681HG	8.74433	2.61	1.25608	2.07633	0.0378633
TREML3P	9.11411	2.61	1.48559	1.76021	0.0483718
GNG2	12143	2.62	0.117976	22.2365	1.52e-109
TRAF2	788.394	2.62	1.38871	1.89015	0.0487375
FP325332.1	3.59264	2.62	1.3348	1.96205	0.049757
RFX8	434.835	2.63	0.160925	16.3204	7.07e-60
PDE10A	70.072	2.63	0.254597	10.3427	4.52e-25
SAMD3	59.5308	2.63	0.378364	6.95345	3.56e-12
C11orf96	55.871	2.63	0.422111	6.22649	4.77e-10
HYPK	2015.85	2.63	0.429314	6.12386	9.13e-10
DDX11L16	9.89082	2.63	0.592105	4.44546	8.77e-06
AC254562.3	10.9897	2.63	0.900693	2.92136	0.00348504
GUSBP2	10.1798	2.63	1.52466	1.72606	0.0443364
SLCO2A1	633.457	2.64	0.14198	18.5798	4.68e-77
ADRA2C	589.912	2.64	0.167284	15.7928	3.49e-56
PTPRE	72.3838	2.64	0.321288	8.22993	1.87e-16
ATP6V1B1	12.2592	2.64	1.05554	2.50247	0.012333
AC093484.1	2.64918	2.64	1.06979	2.46343	0.0137617
LINC01447	4.28036	2.64	1.18952	2.22181	0.0262959
AC139783.1	2.81756	2.64	1.42541	1.85549	0.0435256
AL590438.1	39.1682	2.65	0.578588	4.57774	4.7e-06
ERBB4	15.369	2.65	1.03336	2.56072	0.0104456
AC026464.2	3.53881	2.65	1.37814	1.92199	0.0446075
AC093849.1	3.7451	2.65	1.44037	1.84239	0.0454179
IRF6	404.417	2.66	0.154016	17.2754	7.2e-67
TNFRSF1B	590.789	2.66	0.178071	14.9194	2.46e-50
P2RY6	112.377	2.66	0.487224	5.45089	5.01e-08
CD28	8.20632	2.66	1.12113	2.37533	0.017533
PLAC1	3.53362	2.66	1.1328	2.34958	0.0187946
CYYR1	134.603	2.67	0.185177	14.4225	3.74e-47
TIPARP-AS1	18.5635	2.67	0.449293	5.95028	2.68e-09
AC068205.1	8.0908	2.67	0.66574	4.00924	6.09e-05
RHOU	359.852	2.67	0.810076	3.29306	0.000991031
TRH	9.03764	2.67	1.00234	2.6671	0.0076508
MAFB	401.169	2.68	0.151558	17.683	5.67e-70
LINC02600	136.038	2.68	0.260411	10.3095	6.38e-25
B3GALT5	342.76	2.68	0.317703	8.44507	3.04e-17
KCNQ5-AS1	27.0672	2.68	0.436454	6.14552	7.97e-10
TARID	6.56775	2.68	0.979549	2.73858	0.00617053
AC106738.1	4.69714	2.68	1.45771	1.83765	0.0461137
AL360178.1	7.46495	2.69	0.772159	3.48122	0.000499139
AC073592.1	4.65682	2.69	0.885152	3.04118	0.00235655
MEGF10	4.80215	2.69	0.942871	2.85557	0.00429595
TFEC	3.71779	2.69	1.15208	2.33686	0.0194464
MN1	8148.22	2.7	0.110182	24.522	8.6e-133
TRIM55	3189.9	2.7	0.227133	11.8656	1.79e-32
AC004233.2	5.65545	2.7	1.05365	2.56187	0.010411
PPL	457.216	2.71	0.229204	11.8148	3.27e-32
AC099506.1	5.65262	2.71	1.01906	2.65676	0.00788954
AC007036.3	23.0294	2.71	1.02692	2.63604	0.00838803
GYPE	3.58022	2.71	1.37281	1.97287	0.0485101
B3GALT5-AS1	374.53	2.72	0.165241	16.4568	7.5e-61
BMP6	229.162	2.72	0.200514	13.5862	4.84e-42
TNFSF9	567.231	2.72	0.218842	12.4283	1.83e-35
AC026316.4	1.9447	2.72	1.49949	1.8161	0.043554
AKR1C3	219.488	2.73	0.22008	12.4232	1.96e-35
AL596223.1	13.3737	2.73	0.514328	5.31238	1.08e-07
OR4F21	1.10835	2.73	1.48392	1.84085	0.0456429
PCSK9	435.18	2.74	0.144518	18.9732	2.84e-80
NGEF	183.036	2.74	0.181951	15.0628	2.85e-51
NRXN2	249.859	2.74	0.191789	14.3077	1.96e-46
LINC01579	54.3485	2.74	0.735607	3.72709	0.000193702
ST3GAL6-AS1	7.90928	2.74	0.956077	2.871	0.00409176
RASGRP3	1728.34	2.75	0.118869	23.1208	2.86e-118
ADAMTSL1	5560.64	2.76	0.291541	9.4803	2.54e-21
TSPEAR-AS2	20.4279	2.76	0.539653	5.10636	3.28e-07
AC125494.1	4.79267	2.76	0.903307	3.05226	0.00227128
AL133372.3	3.88498	2.76	1.13666	2.42896	0.0151423
GLDN	62.6824	2.77	0.267769	10.3489	4.23e-25
ANXA8	129.174	2.78	0.198821	13.9865	1.89e-44
PXDNL	21.8281	2.78	0.421101	6.60933	3.86e-11
AL135818.1	18.2303	2.79	0.585062	4.7734	1.81e-06
CRYM	4.89531	2.79	1.05283	2.64758	0.00810711
AC007620.3	3.0519	2.79	1.19919	2.32314	0.0201714
AL133415.1	167.233	2.8	0.602523	4.64198	3.45e-06
SH3TC2-DT	6.94047	2.8	1.12915	2.48076	0.0131102
RBFOX3	4.15324	2.8	1.20394	2.32747	0.0199403
PSMA6P3	2.04644	2.8	1.34401	2.0851	0.0370599
AC006364.1	4.00863	2.81	1.45834	1.92641	0.0440535
AC127024.8	9.97955	2.82	0.74776	3.77615	0.000159274
NOTCH2NLA	195.396	2.82	1.06542	2.64737	0.00811216
RETREG1	92.4333	2.83	0.255986	11.074	1.68e-28
DUX4L26	14.3949	2.83	0.62774	4.50772	6.55e-06
AC093567.1	5.11575	2.84	1.00082	2.83752	0.00454656
EML6	354.575	2.85	0.252198	11.2938	1.41e-29
CD22	43.1459	2.85	0.317884	8.95141	3.51e-19
C9orf147	47.2208	2.85	0.33693	8.46965	2.46e-17
CHRNA7	38.3369	2.85	0.489832	5.81912	5.92e-09
AFP	26.8587	2.85	0.655966	4.3376	1.44e-05
KNOP1P4	7.32871	2.85	0.818398	3.4777	0.000505733
GOLGA8F	5.92802	2.85	1.13006	2.52158	0.011683
EPYC	5.36548	2.86	1.2496	2.28991	0.0220265
LINC00595	1012.07	2.87	0.104971	27.2947	4.9e-164
EPB41L4B	387.704	2.87	0.158751	18.0475	8.26e-73
RGS20	729.816	2.87	0.23663	12.1296	7.36e-34
LINC00973	18.4661	2.87	0.533578	5.38681	7.17e-08
AC092162.3	8.35352	2.87	0.725281	3.96106	7.46e-05
GUSBP3	12.5734	2.87	1.39508	2.0599	0.0394083
ARC	143.089	2.88	0.222935	12.9284	3.11e-38
GJB3	9.4869	2.88	0.774981	3.71339	0.000204498
FHAD1-AS1	20.8312	2.88	1.2482	2.30397	0.0212242
AL359962.3	7.23042	2.88	1.54911	1.85708	0.0433005
CLDN11	3567.72	2.89	0.108611	26.6487	1.85e-156
CST6	613.47	2.89	0.171884	16.8369	1.31e-63
KRT14	120.454	2.89	0.218222	13.2452	4.81e-40
NECTIN4	17.7205	2.89	1.05167	2.75032	0.00595371
AL390755.1	3.27906	2.89	1.09538	2.6388	0.00831997
LINC02481	4.07565	2.89	1.09727	2.63463	0.00842303
SNORA71D	1.28453	2.89	1.40013	2.06683	0.0387499
AL050327.1	4.36161	2.89	1.51725	1.90801	0.0463898
OTOGL	306.075	2.9	0.272963	10.6191	2.43e-26
DGKG	36.2306	2.9	0.595331	4.87171	1.11e-06
AC008687.5	1.28371	2.9	1.40213	2.06612	0.0388173
LRRC17	1121.38	2.91	0.108692	26.8112	2.39e-158
PCDHGC5	498.723	2.91	0.294808	9.88043	5.06e-23
CHRNA9	19.8895	2.91	0.724769	4.01351	5.98e-05
EBF2	67.6935	2.92	0.246195	11.8608	1.89e-32
C5orf17	96.4746	2.92	0.27855	10.473	1.15e-25
MT1A	17.5099	2.92	0.962749	3.03199	0.00242947
GAD1	162.583	2.93	0.194274	15.1026	1.56e-51
IL16	60.6588	2.93	0.323572	9.06911	1.2e-19
AC074194.2	3.21776	2.93	1.03043	2.83999	0.00451148
KCNB1	1097.66	2.94	0.221009	13.2906	2.63e-40
SGCA	223.51	2.94	0.396238	7.4245	1.13e-13
LINC01239	6.60919	2.94	0.891883	3.29527	0.000983277
CLDN9	5.67485	2.94	1.52283	1.93286	0.0432534
PHEX	95.9127	2.95	0.250983	11.7671	5.77e-32
FP565260.1	1707.28	2.95	0.601197	4.9086	9.17e-07
AC010163.1	3.10569	2.95	1.36109	2.16601	0.0303104
CD68	3226.35	2.96	0.130796	22.6624	1.05e-113
SORCS2	589.987	2.96	0.193343	15.3317	4.7e-53
AC092567.3	3.41827	2.96	1.23506	2.39852	0.0164613
BAALC	1542.18	2.97	0.100077	29.6611	2.44e-193
KRTAP16-1	3.4349	2.97	1.17349	2.53194	0.0113434
RSPH6A	6.95815	2.97	1.36646	2.17193	0.0298611
MAP3K7CL	3481.53	2.98	0.118794	25.1044	4.45e-139
SPTBN5	31.3767	2.98	0.378822	7.86997	3.55e-15
AC119673.1	0.730222	2.98	1.69522	1.75806	0.0487366
AL137009.2	3.4566	2.98	1.5126	1.96897	0.0489564
IL20RB	856.084	2.99	0.230115	13.0108	1.06e-38
IGSF10	64.2989	2.99	0.461682	6.46872	9.88e-11
NRXN2-AS1	8.69632	2.99	0.890604	3.3548	0.00079423
C12orf56	44.7419	3	0.300713	9.98043	1.86e-23
PCAT7	32.3401	3	0.434865	6.89337	5.45e-12
AC137936.2	5.5941	3	1.11973	2.67481	0.00747726
PDE7B	1233.39	3.01	0.186924	16.1266	1.66e-58
AC092747.4	34.2203	3.01	1.09511	2.74441	0.00606206
AL160171.1	4.73382	3.01	1.30069	2.31211	0.0207718
AC016831.2	1.35385	3.01	1.7434	1.72512	0.0445063
TMEM100	24.542	3.02	0.675014	4.46941	7.84e-06
LINC01767	4.40966	3.02	1.13304	2.66965	0.00759293
SNORD114-4	2.33909	3.02	1.5064	2.00356	0.0451177
GP6	2.33332	3.02	1.75606	1.71934	0.0455532
RN7SL473P	3.52379	3.03	1.27165	2.383	0.017172
PPP1R10	968.732	3.03	1.75823	1.7248	0.0445637
RNF144A-AS1	3.24627	3.03	1.76376	1.71649	0.0460723
DELEC1	6.87059	3.03	1.73102	1.75098	0.0499488
GRWD1	1168.74	3.04	0.965794	3.14953	0.00163535
LHX2	160.59	3.05	0.26027	11.7121	1.11e-31
HKDC1	66.5072	3.06	0.303925	10.0651	7.88e-24
AC096720.1	1.42636	3.06	1.38307	2.21101	0.0270352
FAM181B	5.82277	3.07	0.905312	3.39133	0.000695549
VPS26BP1	2.37517	3.07	1.57334	1.9544	0.0406535
SLC26A7	21.243	3.08	0.492988	6.25156	4.06e-10
PEG3	111.512	3.08	0.635916	4.83801	1.31e-06
AC002984.1	1.42648	3.08	1.76109	1.74802	0.0404606
HAS2	17903.4	3.09	0.126982	24.3724	3.36e-131
COL17A1	57.3871	3.09	0.275751	11.2103	3.63e-29
IL34	61.6511	3.09	0.354779	8.69852	3.36e-18
SNORD114-10	25.1327	3.09	0.496286	6.23514	4.51e-10
AC010996.1	2.41088	3.1	1.71823	1.80306	0.0413794
AKR1C1	2138.82	3.11	0.1335	23.3031	4.12e-120
KBTBD11	1165	3.11	0.146976	21.1579	2.33e-99
COL21A1	38.2814	3.11	1.11215	2.79443	0.0051991
AC069277.1	10.1761	3.11	1.40275	2.21539	0.026733
HOXD-AS2	98.8907	3.12	0.3701	8.41901	3.8e-17
ADCY2	39.3218	3.12	0.680611	4.59074	4.42e-06
CGB1	8.56621	3.12	0.733438	4.25051	2.13e-05
LHFPL3	3.68994	3.12	1.12049	2.78365	0.00537514
AC067817.2	2.41441	3.12	1.26174	2.47448	0.013343
FOXD4L4	3.69253	3.12	1.27055	2.4545	0.014108
STON1-GTF2A1L	5.76775	3.12	1.32594	2.35401	0.0185721
AC084082.1	5.09642	3.12	1.32761	2.35265	0.01864
ESYT3	87.1913	3.13	0.344053	9.09265	9.67e-20
EML2-AS1	27.4022	3.13	0.719509	4.35454	1.33e-05
AC135782.3	1.46531	3.13	1.72446	1.81423	0.0496421
KCNN4	482.488	3.14	0.120414	26.0915	4.55e-150
BTBD11	127.161	3.14	0.223695	14.0174	1.22e-44
TCF21	245.616	3.14	0.228258	13.7721	3.75e-43
AP1M2	20.7861	3.14	0.461617	6.79846	1.06e-11
RPL30P11	4.98889	3.14	1.30572	2.40645	0.0161084
LRRC15	13689.4	3.15	0.154726	20.3815	2.44e-92
AC018697.1	102.544	3.15	0.246057	12.7901	1.86e-37
AL590666.1	2.50412	3.15	1.7585	1.79133	0.0432408
ANK2	1114.64	3.16	0.651157	4.85848	1.18e-06
LINC02261	5.15881	3.16	1.21824	2.5906	0.00958097
LINC00634	4.86567	3.17	1.44554	2.19104	0.0284487
PRXL2AP2	1.5081	3.17	1.69819	1.86835	0.0417139
INSYN2A	153.276	3.18	0.235529	13.5191	1.21e-41
TATDN2P3	68.608	3.18	0.470253	6.75951	1.38e-11
AP001830.1	5.21286	3.18	1.16204	2.74049	0.00613482
MMP13	5.24331	3.18	1.30339	2.44245	0.014588
AL110114.1	2.5858	3.18	1.31696	2.41697	0.0156502
MMP7	7.71699	3.18	1.3524	2.34809	0.0188697
AL645939.4	1.50583	3.18	1.72409	1.84644	0.0448277
SCIN	1048.94	3.19	0.10444	30.5487	5.89e-205
GAP43	231.281	3.19	0.235146	13.5696	6.07e-42
AC010776.3	2.56986	3.19	1.30259	2.45264	0.0141814
AC018647.1	1.54733	3.19	1.78337	1.78851	0.0436931
NPAS3	135.591	3.2	0.332516	9.62194	6.46e-22
AC092123.1	9.32257	3.2	1.03269	3.10236	0.00191987
LINC00702	733.302	3.21	0.153892	20.8902	6.57e-97
TAFA5	6095.22	3.21	0.17044	18.8574	2.56e-79
SRGAP3	279.012	3.21	0.214175	14.972	1.12e-50
MFAP1P1	1.53373	3.21	1.65289	1.94454	0.04183
AL136982.1	19.1442	3.21	1.5835	2.02608	0.0427566
COMP	5891.64	3.22	0.143932	22.3878	5.18e-111
TNXB	5004.81	3.22	0.217611	14.8128	1.21e-49
AL118508.2	6.51173	3.22	0.826999	3.89812	9.69e-05
AC009097.4	6.56676	3.22	1.26719	2.53786	0.0111532
FGF7P6	59.9111	3.23	0.344995	9.35033	8.74e-21
LRFN5	31.296	3.23	0.378251	8.54056	1.34e-17
TMEM265	5.22265	3.23	1.39415	2.31551	0.0205852
CR769775.1	0.872054	3.23	1.61332	2.00051	0.0454454
NFATC2	739.787	3.24	0.186577	17.3451	2.15e-67
GPR88	3.99864	3.24	1.81331	1.78476	0.0443003
VXN	94.3036	3.25	1.27118	2.55428	0.0106409
PDGFB	50.5699	3.26	0.356102	9.15073	5.66e-20
SEZ6L	21.2068	3.26	0.501129	6.50702	7.67e-11
RBMS3-AS2	5.39583	3.26	0.904121	3.60778	0.000308826
RPS23P6	1.56346	3.27	1.47995	2.20622	0.0273684
RAB43P1	44.866	3.27	1.54394	2.11476	0.0344503
ECSCR	51.8741	3.28	0.674188	4.86085	1.17e-06
SHE	8.85376	3.28	1.18775	2.76392	0.00571119
AC020594.1	2.69772	3.28	1.31879	2.49086	0.0127435
BNC1	2422.3	3.29	0.157429	20.8869	7.04e-97
RPL23AP49	58.7891	3.3	0.398446	8.28012	1.23e-16
AL356277.3	5.1128	3.3	1.4757	2.23309	0.0255431
CRYBG1	6878.5	3.31	0.215832	15.3345	4.5e-53
G0S2	94.4349	3.31	0.3963	8.36152	6.19e-17
AC009119.1	28.3055	3.31	0.853843	3.87491	0.000106664
AC061975.5	4.19243	3.31	1.30805	2.52701	0.0115037
DNER	166.434	3.32	0.270766	12.2649	1.4e-34
GSTT2	169.637	3.32	0.419708	7.91999	2.38e-15
PCA3	6.93739	3.33	1.02398	3.24933	0.00115676
AC090246.1	2.70011	3.33	1.32609	2.51031	0.0120626
PCDH19	424.523	3.35	0.278543	12.0165	2.91e-33
AC091305.1	1.69304	3.35	1.78705	1.8755	0.0407242
DUOXA1	8.56832	3.36	0.890884	3.76637	0.00016564
GTF2H2B	189.338	3.36	0.908036	3.69955	0.000215984
PDK4	197.535	3.37	0.156335	21.5255	8.98e-103
PTGDS	345.767	3.37	0.276215	12.1912	3.46e-34
KCNA7	8.64667	3.37	0.831759	4.04728	5.18e-05
AC012306.3	1.73485	3.37	1.554	2.1709	0.0299388
AL031587.5	150.029	3.38	1.0395	3.24691	0.00116664
ANK3	38.5292	3.39	0.72226	4.69835	2.62e-06
SIPA1L2	709.167	3.39	1.18365	2.86815	0.00412878
AC006270.2	1.68843	3.39	1.39054	2.43643	0.0148329
AC026333.4	2.79079	3.39	1.8519	1.82805	0.0475416
ST6GALNAC5	2148.46	3.4	0.114691	29.64	4.57e-193
AC008013.2	4.38782	3.4	1.20903	2.81441	0.0048867
RPL18P10	1.73566	3.4	1.67531	2.02746	0.0426154
RASEF	101.554	3.41	0.223033	15.3018	7.44e-53
AC072039.2	1.74099	3.41	1.62724	2.09782	0.0359211
COX20P1	165.05	3.42	0.893543	3.8236	0.000131519
ANGPTL5	5.82407	3.42	1.84758	1.85057	0.044232
PTGER2	1115.91	3.43	0.123042	27.8538	9.68e-171
CYP19A1	63.9985	3.43	0.675693	5.07224	3.93e-07
RNU1-149P	1.70996	3.43	1.4193	2.4132	0.015813
NTNG1	5236.94	3.44	0.122345	28.1018	9.32e-174
PLCL1	997.649	3.44	0.149642	23.0111	3.61e-117
SP9	11.7076	3.44	0.673977	5.10073	3.38e-07
ATP6V1C2	489.602	3.45	0.865485	3.99187	6.56e-05
PCYT1B	17.0999	3.45	1.0746	3.20813	0.00133601
AC091167.7	8.31579	3.45	1.86897	1.84519	0.0450103
CYP1B1-AS1	50.7193	3.46	0.724963	4.77805	1.77e-06
LINC01168	13.4398	3.46	0.790921	4.37662	1.21e-05
PCSK1	118.081	3.47	0.332529	10.4453	1.54e-25
FAM106C	16.7642	3.47	0.633805	5.48159	4.22e-08
AC116050.1	3.09426	3.47	1.29158	2.68535	0.0072455
SAXO1	89.3792	3.48	0.248469	13.9885	1.83e-44
AL451136.1	2.96586	3.48	1.77847	1.95761	0.0402758
AC012184.4	1.80462	3.48	1.83581	1.895	0.0480922
PTPRN	3445.55	3.5	0.106245	32.9003	2.17e-237
BEX5	6.32682	3.51	1.08767	3.22359	0.00126592
HOXD8	1242.36	3.52	0.226564	15.5555	1.46e-54
SFTA1P	24.9064	3.52	0.455621	7.72299	1.14e-14
RPL32P1	3.15848	3.53	1.26233	2.79271	0.0052269
CNTN5	1.88955	3.53	1.69633	2.07855	0.0376583
AC004849.1	1.08639	3.53	1.75261	2.01315	0.0440991
LINC02055	42.3903	3.54	0.705561	5.01178	5.39e-07
AL023881.1	1.93652	3.54	1.31841	2.68813	0.00718537
RFTN2	361.963	3.55	0.230202	15.4103	1.4e-53
CACNB2	107.581	3.55	0.262426	13.5147	1.28e-41
LINC02511	20.7395	3.55	0.565027	6.27461	3.51e-10
AL118508.1	4.74034	3.55	1.76135	2.01482	0.0439233
GPR68	739.001	3.56	1.03733	3.42815	0.000607709
MYOM2	135.601	3.57	0.223135	16.0037	1.2e-57
GRM4	179.746	3.57	0.2718	13.1209	2.5e-39
AC008687.6	14.5887	3.57	0.60808	5.87074	4.34e-09
AC093787.2	1.09961	3.57	1.54533	2.30982	0.0208983
MIR615	1.95385	3.57	1.73767	2.05627	0.0397569
MB	3.14155	3.57	1.76442	2.02268	0.0431059
AL078645.2	1.09551	3.57	2.08669	1.71057	0.0471612
HOXC5	66.9156	3.58	0.409588	8.74981	2.14e-18
ARHGEF10L	665.815	3.58	0.635741	5.63698	1.73e-08
AC236668.3	1.95876	3.58	1.29531	2.76529	0.00568717
CXorf58	1.93261	3.58	1.64317	2.179	0.0293313
C11orf72	1.98023	3.58	1.79574	1.99613	0.0459203
AL356806.1	1.10781	3.58	2.0931	1.71186	0.0469231
HAND2	2444.19	3.59	0.148909	24.0991	2.55e-128
TMEM200C	7.89407	3.59	1.10833	3.23903	0.00119939
IGSF9B	98.6298	3.6	0.467481	7.70976	1.26e-14
SESN3	2127.79	3.61	0.187514	19.2553	1.27e-82
CUBN	315.149	3.61	0.292283	12.3568	4.48e-35
PRDM16-DT	34.6529	3.61	0.458636	7.88059	3.26e-15
ASPA	4.68383	3.61	1.71741	2.10349	0.0354227
CDH8	309.873	3.62	0.544357	6.64457	3.04e-11
CAMK2B	51.8163	3.62	0.577844	6.26965	3.62e-10
GRK1	2.00257	3.62	1.70474	2.12271	0.0337783
AL161672.1	3.24521	3.62	1.81923	1.9891	0.0466899
EMX2OS	5510.67	3.63	0.128208	28.3359	1.25e-176
KCNJ6	140.071	3.63	0.275531	13.1758	1.21e-39
AC011504.1	108.179	3.63	0.287624	12.6111	1.83e-36
IGSF5	17.0983	3.63	0.859039	4.22947	2.34e-05
RNY3P15	156.803	3.63	1.2262	2.95753	0.00310114
TRIM54	3.25416	3.63	1.28115	2.83544	0.00457619
INSC	82.5148	3.65	0.257642	14.1578	1.67e-45
LINC01638	32.7795	3.65	0.563313	6.47848	9.27e-11
ISLR	22318.5	3.66	0.0640553	57.1967	0
SOHLH2	11.8727	3.66	1.17908	3.10147	0.00192564
LINC02202	166.467	3.67	0.206532	17.7922	8.12e-71
EMX2	2947.53	3.68	0.0967814	38.009	0
TIAM1	399.267	3.68	0.237647	15.4699	5.54e-54
GOLGA8G	6.84072	3.68	0.918818	4.00032	6.33e-05
GABRA5	375.6	3.69	0.17283	21.3515	3.77e-101
MIR663AHG	34.6779	3.69	0.409541	9.01774	1.92e-19
SLC39A2	6.97831	3.69	0.889328	4.15263	3.29e-05
AC009542.1	2.09896	3.69	1.75526	2.10054	0.0356818
AL731559.1	1.18545	3.69	2.09286	1.76156	0.0481444
AC139453.1	5.3519	3.7	1.10414	3.35553	0.000792119
APOBEC3H	5.31237	3.71	1.00615	3.68789	0.000226118
CFAP99	2.08141	3.71	1.65689	2.23908	0.0251506
AL445309.1	3.57292	3.71	1.7752	2.0879	0.0368072
AC125611.3	8.73214	3.72	1.09316	3.39956	0.000674941
AGGF1P3	2.12646	3.72	1.6474	2.25808	0.0239407
C3orf80	107.41	3.74	0.78681	4.75963	1.94e-06
HPD	14.2443	3.74	1.17432	3.18122	0.00146654
AC009229.2	1.24554	3.74	1.55869	2.40196	0.0163073
DRAXIN	83.5828	3.76	0.271717	13.8371	1.52e-43
CNGA3	40.3204	3.76	0.404339	9.29148	1.52e-20
PRKCA-AS1	1.25374	3.76	2.08849	1.80014	0.0418384
CPNE4	1.24952	3.76	2.08654	1.79981	0.0418905
RNF144A	319.816	3.77	0.173623	21.7131	1.54e-104
CRH	12.806	3.77	0.8613	4.37655	1.21e-05
AL133373.2	2.20904	3.77	1.66818	2.26203	0.0236954
AC011773.4	1.27168	3.77	2.20663	1.70818	0.0476023
DLEU7	1.25044	3.77	2.06566	1.8254	0.0479405
AC124067.2	16.6994	3.78	0.809278	4.67157	2.99e-06
AC138951.2	1.27237	3.78	2.21733	1.70583	0.0480403
FPR1	7.68342	3.79	1.09802	3.45052	0.000559516
AC018470.1	2.25136	3.79	1.84539	2.05225	0.0401458
USHBP1	1.27527	3.79	2.07719	1.82683	0.0477248
AL357992.1	3.80785	3.8	1.20245	3.15885	0.00158393
TRIM9	13.7019	3.8	1.32444	2.8655	0.00416349
LINC01151	39.8455	3.81	0.714662	5.33267	9.68e-08
LINC00705	5.57563	3.82	1.0438	3.65573	0.000256455
DIRAS2	5.75342	3.83	1.0274	3.72335	0.000196597
AL158834.2	2.25129	3.83	1.42296	2.68953	0.00715517
PDYN	1.3062	3.83	2.03219	1.88352	0.0459629
RNU6-517P	1.31804	3.83	2.17243	1.76162	0.0481329
Z82249.1	19.1387	3.84	0.574119	6.68502	2.31e-11
RCSD1	11.3113	3.84	0.928722	4.13585	3.54e-05
AC005343.1	2.31434	3.84	1.75298	2.19083	0.0284639
NDST3	69.1824	3.85	0.340482	11.3027	1.27e-29
AQP7	1.33536	3.85	2.04632	1.88383	0.0495874
CERS6-AS1	2.32886	3.86	2.16494	1.78171	0.044797
CR381653.2	1.33958	3.86	2.10716	1.8314	0.0470407
IMMP1LP1	2.37235	3.87	1.88577	2.05244	0.0401268
TNXA	303.321	3.88	0.209705	18.5144	1.58e-76
CYRIA	90.4506	3.88	0.277584	13.9613	2.69e-44
AL035694.1	7.53567	3.88	1.22074	3.1809	0.00146818
AC092608.1	1.3487	3.88	2.06452	1.87933	0.0401993
AC005281.1	1.37894	3.89	1.41594	2.74429	0.00606426
TUBB8P1	2.41381	3.89	1.80111	2.16098	0.0306968
TGM3	1.37906	3.9	2.06834	1.88478	0.0494601
CRLF1	2699.78	3.91	0.227944	17.1516	6.12e-66
FTLP14	2.43567	3.91	1.38758	2.81589	0.00486422
DSCAM-IT1	1.41328	3.92	2.20844	1.77657	0.0456388
AC091932.1	1.4093	3.92	2.20714	1.77592	0.0457454
RN7SL329P	1.43493	3.93	1.48472	2.65008	0.00804733
LINC01366	1.42581	3.93	2.19576	1.79197	0.0431371
AC009884.3	1.42171	3.93	2.16202	1.81787	0.0490844
KIAA1671	956.033	3.94	0.261403	15.089	1.91e-51
AL355312.1	45.4286	3.94	0.460499	8.54635	1.27e-17
AL137026.2	1.43003	3.94	2.21377	1.7793	0.0451903
VIM-AS1	3527.23	3.95	0.805693	4.90088	9.54e-07
AC100861.2	2.47121	3.95	1.33531	2.95986	0.00307782
AL033397.2	2.51775	3.95	1.3854	2.84825	0.00439602
FAM83C	2.48637	3.95	1.66846	2.36784	0.0178921
RN7SL589P	1.43048	3.95	2.23944	1.76354	0.0478089
AC018529.1	1.41767	3.97	1.51332	2.62545	0.00865348
AP005131.7	1.43972	3.97	2.03502	1.94934	0.0412551
AC010997.5	1.43852	3.97	2.06546	1.92409	0.0443434
LINC01007	1.44381	3.97	2.01508	1.9704	0.0487931
LINC01127	1.44381	3.97	2.01508	1.9704	0.0487931
AC122718.2	1.45999	3.98	2.24793	1.76874	0.0469379
LINC02185	1.46068	3.98	2.02269	1.97012	0.0488243
AP000894.2	1.469	3.99	2.04768	1.9496	0.0412237
HTR2A	328.205	4	0.151747	26.3483	5.37e-153
AC099501.1	1.47707	4	2.03003	1.96994	0.0488453
GAL	178.446	4.01	0.302234	13.2632	3.78e-40
ALK	34.836	4.01	0.725975	5.52365	3.32e-08
SCN2B	8.55635	4.01	1.0341	3.88116	0.000103959
KRT4	17.0455	4.01	1.20257	3.3364	0.000848708
RN7SKP106	2.58471	4.01	1.2092	3.315	0.000916423
CHRFAM7A	34.0172	4.02	0.507301	7.91883	2.4e-15
AC006369.1	8.36967	4.02	1.08938	3.69102	0.000223357
AC093591.2	2.64205	4.02	1.29879	3.09224	0.00198655
ARID3A	593.95	4.02	1.50636	2.66565	0.00768404
AC111170.3	1.49463	4.02	2.06822	1.94586	0.0416719
AC012213.1	6.49808	4.03	1.05459	3.82409	0.000131256
AL355312.5	1.4862	4.03	1.39877	2.88069	0.00396811
CYP1B1	11923.7	4.04	0.183128	22.0627	7.21e-108
FGL2	80.7691	4.05	0.320558	12.6348	1.36e-36
MMP28	9.10845	4.05	1.15791	3.50113	0.000463294
SLC16A9	65.0687	4.05	1.20555	3.35785	0.000785508
AC017028.1	1.4911	4.05	1.62782	2.48505	0.0129534
ETV1	5735.81	4.06	0.121467	33.4516	2.44e-245
LDLRAD4	339.027	4.06	0.236005	17.2078	2.32e-66
KY	109.498	4.06	0.541023	7.5007	6.35e-14
TREH	4.39232	4.06	1.16472	3.48199	0.000497699
ERICH2	2.6862	4.06	1.45293	2.79578	0.00517752
AL008633.1	1.55499	4.06	2.2155	1.83384	0.0466783
LINC01666	1.55511	4.06	2.14037	1.89762	0.0477465
AC040977.2	4.46221	4.06	2.30716	1.75918	0.0485461
TMEFF2	372.749	4.07	0.160851	25.2941	3.71e-141
GSTT2B	1532.31	4.07	0.204578	19.8974	4.29e-88
STAC2	44.5423	4.07	0.40723	10.005	1.45e-23
Z84468.1	8.55736	4.07	1.16708	3.4848	0.000492507
TSGA10IP	6.78155	4.07	1.23958	3.28005	0.0010379
AC106028.4	2.68233	4.07	1.83131	2.22044	0.0263891
TLE2	471.635	4.09	0.160447	25.5188	1.22e-143
CCL26	30.3043	4.09	1.01901	4.01109	6.04e-05
AF015262.1	1.55962	4.09	1.99607	2.04946	0.0404168
AC099518.2	2.72383	4.1	1.22303	3.35102	0.000805131
EPN3	2.78774	4.1	1.3197	3.10666	0.00189212
AC034229.3	2.72095	4.1	1.73206	2.3648	0.0180399
EDN3	1.57602	4.1	2.00314	2.04869	0.0404923
TGFBI	348086	4.11	0.0758325	54.2329	0
AC099786.1	1.5983	4.11	2.02147	2.03518	0.0418332
FAM43B	133.74	4.12	0.321612	12.8027	1.58e-37
HOXD9	51.681	4.13	0.801574	5.14842	2.63e-07
AP000802.1	9.21825	4.13	1.07651	3.83757	0.000124257
SRMS	1.60706	4.13	1.97268	2.09402	0.0362586
LINC00703	1.60706	4.13	1.97268	2.09402	0.0362586
LINC02422	1.6073	4.13	2.06691	1.99831	0.0456835
PITPNM3	4263.81	4.14	0.17706	23.3963	4.66e-121
AC008708.2	9.0763	4.15	1.07555	3.85794	0.000114346
CABP1	4.73477	4.15	1.21476	3.41274	0.000643143
FLG2	1.66237	4.15	1.37616	3.01509	0.002569
AC012640.5	1.63622	4.16	1.46195	2.84343	0.0044631
CD38	1.6286	4.16	1.9909	2.08788	0.0368089
CGB8	52.2007	4.17	0.367165	11.3504	7.38e-30
BX649601.1	4.89232	4.18	1.36023	3.07255	0.00212239
AC073517.1	1.66715	4.18	1.98656	2.1037	0.0354048
PITX2	1200.87	4.19	0.131105	31.944	6.54e-224
OGN	35.6596	4.19	0.545734	7.67516	1.65e-14
LINC01149	2.91142	4.19	1.86151	2.24892	0.0245173
UBE2Q2P12	1.65833	4.19	2.06761	2.02485	0.0428832
AC009560.3	2.90242	4.19	2.4224	1.7306	0.0435237
LMX1B	1.70104	4.19	2.11934	1.97779	0.0479527
AL158058.2	1.70104	4.19	2.11934	1.97779	0.0479527
FGF8	1.69272	4.19	2.13413	1.96118	0.0498579
LGR5	1394.26	4.2	0.122394	34.3339	2.45e-258
NFIB	962.633	4.2	0.224652	18.6955	5.39e-78
PGA5	14.8423	4.2	0.802644	5.22782	1.72e-07
BIRC6-AS2	1.68061	4.2	2.20745	1.90091	0.0473138
ASB2	22.0001	4.21	0.71106	5.91411	3.34e-09
AL354709.2	1.70981	4.21	2.20202	1.91043	0.0460784
EGFL6	3.00265	4.22	1.36057	3.10318	0.00191455
PECAM1	1.71728	4.22	2.25862	1.86738	0.0418489
PRDM16	331.341	4.23	0.278616	15.1715	5.46e-52
TNFRSF11A	129.385	4.23	0.319821	13.2316	5.76e-40
LEFTY2	7.54252	4.23	1.02515	4.13032	3.62e-05
ST18	1.71022	4.23	1.9943	2.12033	0.0339786
AL008638.6	1.73475	4.23	2.20847	1.91354	0.0456788
BDKRB1	1598.16	4.24	0.142248	29.793	4.81e-195
MT1M	57.6614	4.24	0.976321	4.33782	1.44e-05
AC010326.2	2.96241	4.24	2.42475	1.74784	0.0404913
AL121899.2	14.3353	4.25	1.0128	4.19457	2.73e-05
AC007405.3	19.9154	4.26	0.766773	5.55441	2.79e-08
AL139300.2	10.2109	4.26	0.898434	4.74134	2.12e-06
AC080011.1	1.76894	4.26	2.04009	2.08672	0.0369131
ADGRF5P1	1.76894	4.26	2.04009	2.08672	0.0369131
RSPO3	241.336	4.27	0.18118	23.579	6.33e-123
IGFBP1	93.2037	4.27	0.659099	6.47456	9.51e-11
KDR	32.9365	4.27	1.31398	3.24675	0.00116733
AC113194.1	3.05154	4.27	1.67729	2.54828	0.0108254
PHYHIPL	1.78159	4.27	2.29632	1.8587	0.043069
PCOLCE2	1288.79	4.28	0.135335	31.6544	6.59e-220
AP001178.4	1.78625	4.28	1.98349	2.15644	0.0310494
ACTG1P13	1.78694	4.3	1.39446	3.08441	0.00203955
AL161935.3	7.90284	4.3	1.77826	2.41542	0.0157169
STON2	3.06772	4.3	1.80399	2.38192	0.0172225
LINC02192	1.80779	4.3	1.99871	2.15153	0.0314343
C2orf73	1.83034	4.3	2.13515	2.01368	0.0440433
AL445253.1	10.5835	4.31	0.909713	4.73473	2.19e-06
AC015819.1	3.1871	4.31	1.24302	3.46691	0.000526475
DGKB	198.736	4.32	0.219714	19.6664	4.18e-86
KIAA1211L	1.84213	4.32	2.0059	2.15301	0.0313176
RPL36AP33	3.23707	4.34	1.36464	3.18291	0.00145802
USP12-AS2	1.86366	4.34	1.97114	2.20231	0.0276438
TMEM92-AS1	1.86788	4.34	1.97273	2.20197	0.0276671
AL391832.3	1.86788	4.34	1.97273	2.20197	0.0276671
AL354743.1	53.7435	4.35	0.384394	11.3294	9.38e-30
NKX2-2	5.3666	4.35	1.74052	2.49689	0.012529
CD93	1.8688	4.35	1.9704	2.20866	0.0271983
AC022915.1	1.8688	4.35	1.9704	2.20866	0.0271983
COL14A1	2442.09	4.36	0.224654	19.4116	6.16e-84
S100P	12.9347	4.36	1.11128	3.92304	8.74e-05
CLVS2	1.87757	4.36	2.00745	2.1741	0.0296973
C1QTNF3	511.898	4.37	0.315213	13.8729	9.25e-44
TLR5	54.5529	4.37	0.454034	9.62027	6.57e-22
AC026401.3	13.5006	4.37	1.11349	3.92742	8.59e-05
DKK2	355.153	4.39	0.256561	17.1168	1.11e-65
AC093849.4	5.61062	4.4	1.72662	2.54741	0.0108525
GZMB	1.93356	4.4	1.96752	2.23831	0.0252008
AP001057.1	1.93852	4.4	2.12498	2.0683	0.0386118
NGFR	71.5696	4.41	0.420725	10.4853	1.01e-25
ENTPD8	1.97627	4.41	2.10847	2.09176	0.03646
KCNMB1	32.853	4.42	0.84606	5.21883	1.8e-07
AC135050.4	1.98459	4.42	2.10017	2.10263	0.0354978
AC006460.1	1.9929	4.42	2.11296	2.09264	0.0363809
HLF	28.6928	4.44	0.505522	8.79212	1.47e-18
SLC7A9	3.39443	4.44	1.64653	2.69481	0.00704295
POU3F2	31.7453	4.46	0.5015	8.89403	5.89e-19
LSP1	26.1589	4.46	0.731935	6.09458	1.1e-09
ADCY8	11.6492	4.46	0.873019	5.10984	3.22e-07
HOXA2	8.63919	4.46	1.02297	4.3612	1.29e-05
GZMM	2.01518	4.46	1.97248	2.26333	0.023615
APLNR	60.9302	4.47	0.356826	12.527	5.31e-36
LINC01016	83.0988	4.47	0.701456	6.37631	1.81e-10
AC092162.2	2.04474	4.47	1.35732	3.29404	0.000987578
AC005224.2	5.66636	4.47	1.54674	2.88862	0.00386935
LINC02551	3.45449	4.47	1.68663	2.64845	0.00808611
AL499602.1	2.01877	4.47	2.24753	1.98924	0.0466743
AC068787.1	2.0194	4.48	1.48712	3.01487	0.00257087
AL078600.1	2.04554	4.48	1.95079	2.29597	0.0216777
AC026689.1	2.09663	4.5	1.33536	3.36925	0.000753734
DOK5	2323.41	4.51	0.0992599	45.4012	0
AL035409.2	8.97796	4.51	0.94259	4.78838	1.68e-06
AC022498.2	3.57835	4.51	1.17015	3.85268	0.000116831
LINC01614	2.09543	4.51	1.968	2.29155	0.0219315
AC016526.2	2.09543	4.51	1.968	2.29155	0.0219315
AC104365.3	2.10871	4.51	2.12264	2.12431	0.0336444
AC005532.1	9.05348	4.52	0.987667	4.57673	4.72e-06
AL021328.1	6.07486	4.52	1.19323	3.785	0.000153707
LGR4-AS1	2.1304	4.52	2.09825	2.15363	0.0312695
CLEC2B	906.528	4.53	0.34713	13.0386	7.38e-39
LINC02327	2.13399	4.53	1.9963	2.26881	0.0232802
ASIP	12.1059	4.54	0.835404	5.43074	5.61e-08
C5orf64	2.17347	4.54	1.30379	3.47906	0.000503177
EMCN	198.473	4.56	0.304829	14.945	1.68e-50
ADCYAP1	43.3023	4.56	0.799158	5.70701	1.15e-08
AC139099.2	12.376	4.56	0.819333	5.56448	2.63e-08
PRSS51	11.9343	4.56	0.973565	4.67921	2.88e-06
MBL2	20.447	4.56	0.994124	4.58246	4.6e-06
HOXB-AS2	2.18143	4.56	2.11872	2.15244	0.0313628
PAX9	74.0647	4.57	0.348161	13.1195	2.54e-39
CD24P4	6.21675	4.57	1.14991	3.97035	7.18e-05
TNFAIP8L3	578.889	4.58	0.350523	13.071	4.82e-39
MEOX2	46.824	4.58	0.445721	10.2649	1.01e-24
HHIPL2	72.654	4.58	0.977968	4.68122	2.85e-06
IFNLR1	2.20765	4.58	2.00527	2.28423	0.0223579
LINC01116	1252.18	4.6	0.185476	24.8168	5.91e-136
AC023421.1	2.21232	4.6	1.26504	3.63431	0.000278726
AC107029.1	2.22461	4.6	1.44798	3.17584	0.00149403
AC099786.3	2.21262	4.6	2.0401	2.25564	0.024093
LINC00960	626.869	4.61	0.130246	35.4162	9.6e-275
SLC14A2	9.78888	4.61	1.25749	3.66309	0.000249191
RBP1	25.5444	4.62	0.675598	6.83433	8.24e-12
LHX8	32.0256	4.62	0.83775	5.51014	3.59e-08
MEFV	2.26421	4.62	1.31974	3.50171	0.000462275
AP005131.6	2.2757	4.62	2.00005	2.31082	0.020843
AP005209.1	2.26131	4.62	2.193	2.10456	0.0353296
AL135818.2	6.45935	4.63	1.27239	3.63752	0.000275275
SLC1A3	216.635	4.64	0.234562	19.798	3.09e-87
LINC01385	9.62298	4.64	0.987541	4.69636	2.65e-06
LINC00398	2.29828	4.64	1.93943	2.39487	0.0166261
SSTR5	2.31132	4.64	2.0301	2.28742	0.0221712
CLGN	469.283	4.65	0.329973	14.0863	4.61e-45
AL121899.4	2.28961	4.65	1.34664	3.45263	0.000555154
AC068787.2	9.27112	4.65	1.7459	2.66398	0.00772218
AC011365.2	3.96868	4.65	1.78416	2.60563	0.00917047
MEF2C-AS1	12.862	4.66	0.886515	5.25865	1.45e-07
AC082651.1	2.29804	4.66	1.26839	3.67155	0.000241088
AL355835.1	2.30214	4.66	1.31768	3.53347	0.000410142
AP003419.3	2.32864	4.66	1.96683	2.36828	0.0178712
FAM182B	452.708	4.68	0.165153	28.3636	5.69e-177
C3orf36	13.099	4.68	0.85531	5.46846	4.54e-08
IGF2BP2-AS1	2.35403	4.68	1.23996	3.77667	0.000158942
AC012213.5	2.31075	4.68	1.6155	2.89513	0.00378997
AL137060.6	13.4978	4.69	1.4429	3.25217	0.00114528
LINC02026	2.41475	4.69	1.46972	3.19143	0.00141569
THBD	1549.02	4.7	0.180016	26.1354	1.44e-150
AL355102.4	6.71353	4.7	1.12067	4.19038	2.78e-05
AL158071.4	2.39726	4.7	1.99155	2.36102	0.0182246
AC087516.2	2.40126	4.7	2.00258	2.34689	0.018931
SIGLEC10	2.38774	4.7	2.00615	2.34286	0.0191366
ANKRD22	2.40712	4.7	2.08595	2.25537	0.0241098
LINC02475	2.40057	4.7	2.1487	2.18574	0.028835
VAV3	13.5976	4.71	1.0629	4.43112	9.37e-06
CRIP3	2.41696	4.71	2.15211	2.18657	0.0287742
ZMAT4	86.308	4.72	0.35032	13.4841	1.94e-41
AL353600.2	13.6137	4.72	0.970067	4.86546	1.14e-06
NDP-AS1	2.43428	4.72	2.05957	2.29097	0.0219652
OMD	134.503	4.73	0.59509	7.95115	1.85e-15
AL356419.1	2.43589	4.73	1.93093	2.4484	0.0143494
AC105074.1	2.44032	4.73	1.95201	2.42545	0.0152894
AL158068.1	2.44032	4.73	1.95201	2.42545	0.0152894
AC026470.2	2.45839	4.74	1.97427	2.40125	0.0163391
AC005014.4	2.47388	4.74	2.06933	2.29112	0.0219562
CRIP1	2990.56	4.75	0.190446	24.9283	3.67e-137
LINC01181	2.45656	4.75	2.01529	2.35682	0.018432
GNG8	2.4822	4.75	2.10211	2.25766	0.0239668
LINC01117	67.3744	4.77	0.441542	10.7998	3.45e-27
AC026401.1	2.49632	4.77	1.92978	2.46937	0.0135351
CT45A11P	2.52012	4.77	2.08533	2.28731	0.0221779
SYT7	53.0552	4.78	1.36699	3.50016	0.000464981
LSAMP-AS1	2.474	4.78	1.63817	2.91489	0.00355809
AP000695.2	2.51375	4.78	1.92986	2.47622	0.0132782
AL442636.1	2.54746	4.78	2.07166	2.30677	0.0210679
NSG2	2.56427	4.79	1.24149	3.85847	0.000114098
PSG4	7353.31	4.8	0.182542	26.2921	2.36e-152
LINC01894	31.6413	4.8	0.748415	6.4143	1.41e-10
KCTD19	2.56451	4.8	1.95875	2.44922	0.0143167
FAM189A2	2.57752	4.8	2.10492	2.28136	0.0225273
ZNF608	280.913	4.81	0.25456	18.9073	9.93e-80
HOXD4	159.891	4.81	0.296953	16.1981	5.2e-59
AC003092.1	20.6914	4.81	1.21411	3.96461	7.35e-05
AC007216.1	2.57351	4.81	1.92911	2.4914	0.0127239
AL353764.1	2.59253	4.81	2.26795	2.1215	0.03388
ZNF121	331.134	4.82	1.16443	4.141	3.46e-05
AL132655.1	2.61302	4.82	2.09222	2.30439	0.0212007
AC090001.1	2.65448	4.83	1.41547	3.41037	0.000648751
RPTN	2.63309	4.84	1.96363	2.46685	0.0136309
CLEC12A	2.6324	4.84	2.09395	2.31111	0.020827
AL359397.1	2.64948	4.85	1.96779	2.46576	0.0136723
MSANTD3-TMEFF1	120.99	4.86	1.32384	3.67447	0.000238347
MLXIPL	4.52036	4.86	1.65852	2.93215	0.00336627
AC090519.2	2.72369	4.87	1.35459	3.59277	0.00032718
WDFY4	2.70285	4.87	2.03661	2.39157	0.0167766
CR1L	2.73179	4.88	2.18429	2.23555	0.0253811
AC092580.2	2.74654	4.89	2.11468	2.31409	0.0206625
CR381670.1	2.78333	4.9	1.58279	3.09413	0.00197394
NTSR1	565.329	4.91	0.212089	23.1287	2.38e-118
IL22RA1	16.0786	4.91	1.14406	4.29509	1.75e-05
CNIH3-AS1	2.75725	4.91	1.31321	3.74254	0.000182169
AC099786.2	2.78692	4.91	1.38725	3.53612	0.000406055
LINC00173	2.78247	4.91	1.99886	2.45779	0.0139795
ZNF536	1445.85	4.92	0.174362	28.2298	2.52e-175
C20orf197	2.81665	4.93	1.95961	2.51697	0.0118369
VCAN-AS1	2.85533	4.94	1.5481	3.19211	0.00141239
C11orf87	2947.56	4.95	0.162955	30.3849	8.69e-203
AP002989.1	2.84393	4.95	1.99342	2.48284	0.0130341
AL355312.2	36.7078	4.96	0.761308	6.52027	7.02e-11
MYH1	152.942	4.97	0.586618	8.47453	2.36e-17
LINC02328	2.88269	4.97	1.91765	2.5921	0.00953924
AC113423.2	2.87282	4.97	1.94554	2.55381	0.010655
MFRP	12.4117	4.97	2.08161	2.38577	0.0170432
LINC01060	2.89528	4.98	1.99049	2.50421	0.0122724
AL365214.2	15.9775	5	1.05981	4.71575	2.41e-06
PRKAR1B-AS1	2.93291	5	1.92932	2.58995	0.00959903
BEST2	2.96072	5	1.9788	2.52914	0.0114341
RAET1E-AS1	2.9537	5	2.07267	2.41152	0.0158861
CPE	677.292	5.01	0.197982	25.3012	3.1e-141
CYTL1	196.097	5.01	0.599243	8.36195	6.17e-17
AC010148.1	3.00177	5.02	2.10256	2.38602	0.0170319
CGB3	37.4236	5.03	0.64756	7.76752	8e-15
AC105206.3	3.02267	5.03	1.9766	2.54604	0.0108952
LLPH-DT	8.42604	5.04	1.07787	4.67811	2.9e-06
LINC00545	3.01169	5.04	1.97774	2.549	0.0108031
AC130404.1	3.04594	5.05	1.91523	2.63764	0.00834842
MARVELD3	3.10047	5.06	1.5269	3.3116	0.000927657
AC083829.1	3.06574	5.06	1.95946	2.58092	0.0098537
FHAD1	84.9523	5.07	0.447422	11.323	1.01e-29
NCAM1-AS1	3.0888	5.07	1.97841	2.56304	0.0103761
AC093916.1	3.08374	5.08	1.34213	3.78833	0.000151664
NOVA1	267.292	5.09	0.379836	13.4019	5.89e-41
AC017048.3	17.7685	5.1	0.812374	6.27466	3.5e-10
DRICH1	3.15056	5.1	1.99339	2.55643	0.0105753
XPNPEP2	80.2399	5.11	0.880043	5.80187	6.56e-09
AC105384.1	3.20045	5.11	1.19482	4.27435	1.92e-05
PYGM	3.19917	5.11	2.08762	2.44994	0.014288
RAET1E	130.681	5.13	0.678966	7.55686	4.13e-14
LINC02509	3.27296	5.13	1.21292	4.23095	2.33e-05
OR7E22P	3.22585	5.13	1.24854	4.10938	3.97e-05
AL161663.2	3.24203	5.13	1.39381	3.67951	0.000233685
HOXD3	186.088	5.14	0.269051	19.1225	1.64e-81
GSTA1	3.25023	5.14	1.96923	2.60909	0.00907847
AC011270.2	3.29312	5.15	1.59692	3.22399	0.00126417
SLC26A8	3.28363	5.15	2.0533	2.50976	0.0120814
LINC02847	3.28937	5.17	2.03204	2.54183	0.0110273
CCN5	587.948	5.18	0.218578	23.6828	5.43e-124
LCE1F	3.33864	5.18	1.30986	3.95588	7.63e-05
PRLR	2731.32	5.19	0.492482	10.5391	5.7e-26
PCDHAC2	37.7337	5.19	1.07213	4.84308	1.28e-06
B4GALNT3	27.7562	5.21	0.785894	6.6272	3.42e-11
AL031595.2	5.81041	5.21	1.26761	4.11154	3.93e-05
SCUBE1	94.9692	5.22	0.476963	10.9488	6.73e-28
AC097451.1	3.4455	5.22	2.06414	2.52897	0.0114397
SLITRK5	5.92697	5.24	1.24904	4.1926	2.76e-05
FER1L6	3.49133	5.25	1.96319	2.67205	0.00753899
AC091576.1	19.6758	5.26	0.781534	6.73044	1.69e-11
MANCR	19.4399	5.26	0.867828	6.06243	1.34e-09
RFLNA	370.846	5.27	0.28244	18.6542	1.17e-77
COL6A6	406.289	5.29	0.391261	13.52	1.19e-41
AC098850.3	384.855	5.3	0.652798	8.11754	4.76e-16
C10orf82	3.61815	5.3	1.9077	2.77909	0.00545109
AL772337.3	3.6173	5.3	1.93328	2.74284	0.00609098
HGFAC	3.67205	5.32	3.11456	1.70723	0.0477797
AL441992.3	26.002	5.33	1.56893	3.39526	0.000685635
DUOX2	3.72029	5.34	1.90784	2.79871	0.00513069
LNX1	559.016	5.35	0.184898	28.9283	5.26e-184
KCNJ15	238.92	5.37	0.263203	20.4062	1.47e-92
AC007663.2	3.87762	5.39	2.00636	2.68813	0.0071853
TACR1	272.275	5.4	0.51203	10.5505	5.05e-26
ST8SIA4	3.91838	5.4	1.22554	4.40985	1.03e-05
ARL2-SNX15	10.9501	5.41	1.3717	3.94552	7.96e-05
GALNT9	16.0994	5.42	0.966834	5.6063	2.07e-08
AC008619.1	3.92727	5.42	1.21889	4.44396	8.83e-06
AL132711.1	4.01628	5.44	1.17703	4.62173	3.81e-06
PDZK1IP1	3.93998	5.44	1.27628	4.26306	2.02e-05
AC102953.1	4.04795	5.45	1.40554	3.87472	0.000106749
GAPLINC	4.05803	5.46	1.91154	2.85859	0.00425525
AC078927.1	4.08859	5.48	3.08971	1.77243	0.0463239
CXCL14	5233.19	5.49	0.168586	32.5896	5.76e-233
AC009152.6	4.13762	5.49	1.22947	4.46145	8.14e-06
AC027329.1	4.13337	5.5	2.03113	2.70666	0.00679644
MYRIP	2410.83	5.51	0.152621	36.1019	2.11e-285
AL159163.1	4.21589	5.51	2.02296	2.72558	0.00641879
PLXNA4	2121.69	5.52	0.304477	18.1234	2.08e-73
VSNL1	52.2481	5.52	0.533329	10.3454	4.39e-25
NMUR1	22.9644	5.52	0.900055	6.1281	8.89e-10
C1orf189	4.22825	5.52	3.1377	1.75869	0.048631
ANKRD20A5P	4.27476	5.53	1.26972	4.3572	1.32e-05
NDNF	1867.64	5.55	0.351283	15.7949	3.37e-56
LINC01423	4.30865	5.55	2.00324	2.7713	0.00558323
AC231657.3	4.291	5.55	3.06117	1.8114	0.0400786
APOA1	4.30802	5.55	3.05748	1.81514	0.0495027
AC112253.2	4.35686	5.56	1.23551	4.5014	6.75e-06
GABRQ	248.171	5.57	0.506711	10.9842	4.55e-28
COL25A1	198.313	5.58	0.438682	12.7097	5.22e-37
LINC02129	4.41812	5.58	1.95549	2.85408	0.00431611
BEND5	25.2326	5.6	0.849607	6.59688	4.2e-11
AL356417.2	4.45366	5.6	2.13892	2.61685	0.00887461
AC104809.2	4.57437	5.61	1.18204	4.74959	2.04e-06
AL365434.1	4.55433	5.62	1.19145	4.71682	2.4e-06
TMPRSS5	4.55582	5.63	1.9442	2.89567	0.00378346
BX640514.2	4.54311	5.63	1.95333	2.88098	0.00396436
AC007922.5	25.4312	5.64	0.778922	7.2442	4.35e-13
KCNIP1	4.59814	5.64	1.32084	4.26696	1.98e-05
BLOC1S5-TXNDC5	2041.43	5.64	3.22695	1.74801	0.0404624
CST1	4.62222	5.65	1.1358	4.97759	6.44e-07
AC087521.1	4.63066	5.65	1.13745	4.97162	6.64e-07
LINC02029	4.63302	5.65	1.98156	2.85284	0.00433309
TLX2	312.912	5.66	0.803478	7.04136	1.9e-12
AL355974.1	4.62692	5.68	1.34078	4.23347	2.3e-05
AF064860.1	4.7145	5.68	1.95159	2.90938	0.00362145
AC009518.1	4.72188	5.7	1.57556	3.61508	0.000300257
AC006262.2	8.0185	5.71	1.09729	5.20674	1.92e-07
CCDC144A	130.187	5.71	1.23251	4.63681	3.54e-06
TMPRSS15	4.83784	5.72	1.90641	2.99807	0.00271691
LAMA4-AS1	4.94405	5.75	1.156	4.97554	6.51e-07
AC087894.3	4.97971	5.76	1.90786	3.01984	0.00252905
LAMB4	5.01772	5.77	1.90076	3.03491	0.00240611
AC098798.1	5.11601	5.79	1.12565	5.14141	2.73e-07
AC105001.1	5.01281	5.79	1.3108	4.41663	1e-05
MYH13	5.23197	5.81	1.14305	5.08523	3.67e-07
KPNA2P3	5.19975	5.81	2.23838	2.59782	0.00938175
CASQ2	5.17559	5.82	1.15338	5.04403	4.56e-07
SLC38A5	1261.97	5.83	0.671258	8.68679	3.73e-18
AC012574.1	5.25709	5.84	1.17595	4.96745	6.78e-07
HOMER2	425.689	5.85	0.490404	11.9199	9.33e-33
PGA4	8.96732	5.85	1.15585	5.06335	4.12e-07
AC009336.1	5.47631	5.88	1.29604	4.53718	5.7e-06
AL355312.3	9.1294	5.89	1.79032	3.28946	0.00100379
AC093390.2	5.50122	5.9	1.92214	3.07135	0.00213094
XG	1202.51	5.93	0.803303	7.38469	1.53e-13
LINC00163	5.60949	5.93	1.23236	4.81445	1.48e-06
DIRAS3	384.28	5.95	0.240553	24.7254	5.71e-135
SERINC4	5.71494	5.95	3.12369	1.90585	0.0466703
EPGN	861.526	5.96	0.17754	33.5763	3.72e-247
TRIM39-RPP21	15.9502	5.96	2.59466	2.29627	0.0216603
NECAB1	413.035	5.98	0.379608	15.7662	5.32e-56
LINC00470	32.286	5.98	0.77353	7.73712	1.02e-14
PLEKHG7	31.9105	5.98	0.789755	7.56986	3.74e-14
AC100839.1	5.81563	5.98	1.17429	5.09453	3.5e-07
LINC01305	5.90192	5.98	1.21188	4.93623	7.96e-07
HLA-DMB	89.6517	6.01	0.47971	12.5269	5.32e-36
AFF2	1133.67	6.01	1.17135	5.12842	2.92e-07
FGF10-AS1	6.13064	6.04	1.23341	4.9008	9.54e-07
SFRP2	1253.01	6.06	0.228139	26.5746	1.33e-155
HSPB2-C11orf52	6.21491	6.08	3.01802	2.01368	0.0440427
Z84468.2	67.8864	6.09	0.742992	8.19694	2.47e-16
GJB2	6.30914	6.1	1.17647	5.18779	2.13e-07
WNT4	477.82	6.11	0.291425	20.9581	1.58e-97
PODXL	11963.1	6.12	1.08512	5.6388	1.71e-08
AC010163.2	6.39734	6.12	1.36836	4.47336	7.7e-06
MAGEC2	10.9578	6.17	1.10674	5.57132	2.53e-08
BBOX1-AS1	6.7344	6.19	1.15507	5.36318	8.18e-08
CHI3L1	6.63731	6.19	1.2432	4.98175	6.3e-07
LINC01788	6.742	6.2	1.23084	5.0393	4.67e-07
KCNA4	56.4379	6.21	0.650862	9.5418	1.4e-21
EFHC2	6.8283	6.21	1.98669	3.1273	0.00176422
CACNG4	680.358	6.22	0.211183	29.4749	6.05e-191
APELA	7.03664	6.25	1.18792	5.25724	1.46e-07
AC009163.3	7.02832	6.25	3.09463	2.02036	0.0433462
CGB5	29.2966	6.26	0.881716	7.09478	1.3e-12
PCP4	7.30009	6.31	1.15423	5.46969	4.51e-08
HOXD1	20.4624	6.31	1.80341	3.4989	0.000467173
SMOC1	7.39548	6.32	1.1876	5.31923	1.04e-07
ANKRD9	814.519	6.36	0.732185	8.68528	3.78e-18
CCDC185	7.60003	6.37	1.10388	5.77058	7.9e-09
AC146944.2	7.68904	6.38	1.09985	5.80231	6.54e-09
MYOM3	148.549	6.4	1.28792	4.96883	6.74e-07
CREG2	7.79815	6.42	1.14659	5.59498	2.21e-08
MIR1244-1	45.2326	6.48	1.25367	5.16938	2.35e-07
AC055717.1	8.32089	6.5	1.95036	3.33091	0.00086562
MYO16	8.60907	6.53	1.14944	5.68433	1.31e-08
CD300C	8.94619	6.6	1.14461	5.76255	8.29e-09
IQSEC3	8.98435	6.6	1.18347	5.58093	2.39e-08
IGFL2	9.00014	6.61	1.1094	5.96191	2.49e-09
RANBP3L	9.02431	6.61	1.1436	5.77956	7.49e-09
FRMPD1	49.5897	6.63	0.82228	8.06413	7.38e-16
ST8SIA5	126.334	6.64	0.548007	12.111	9.24e-34
NKX2-6	189.328	6.64	0.767552	8.64479	5.39e-18
AC093575.1	9.33792	6.65	1.18542	5.61017	2.02e-08
TENM2	5942.49	6.68	1.12697	5.92508	3.12e-09
LINC01956	9.57851	6.69	1.09172	6.12833	8.88e-10
LRRIQ1	9.56981	6.69	1.22195	5.47391	4.4e-08
MYBPH	9.61539	6.71	1.11469	6.01523	1.8e-09
ALDH3A1	135.103	6.74	0.606851	11.1002	1.25e-28
TPTE2P1	9.87216	6.74	1.19827	5.6229	1.88e-08
MYH2	309.407	6.75	1.43762	4.6931	2.69e-06
AC106872.5	10.0299	6.77	1.10978	6.10391	1.04e-09
OTOA	16.8825	6.78	1.05959	6.39936	1.56e-10
BRINP2	10.1303	6.8	1.2027	5.65209	1.59e-08
AC008708.1	10.3325	6.81	1.10688	6.14839	7.83e-10
MROH7-TTC4	10.671	6.85	1.72597	3.97062	7.17e-05
TMEM132D	1587.75	6.86	0.325899	21.0478	2.4e-98
HAGLR	311.139	6.88	0.418132	16.4512	8.23e-61
C10orf90	59.1017	6.88	0.771255	8.91418	4.91e-19
PCDH17	242.975	6.9	0.773915	8.91639	4.82e-19
LPP	1123.55	6.91	1.14432	6.0343	1.6e-09
GRP	1325.84	6.92	0.207946	33.2712	1.01e-242
HOPX	77.4139	6.94	0.667499	10.4001	2.48e-25
NBPF19	11.2949	6.94	2.14993	3.2271	0.00125054
ENPP6	11.255	6.95	1.0958	6.34115	2.28e-10
PGA3	11.6477	6.98	1.11929	6.23186	4.61e-10
NBPF10	11.7759	7	3.00041	2.33237	0.0196812
HYAL4	11.7795	7.01	1.09117	6.42124	1.35e-10
CMKLR1	513.527	7.04	0.311132	22.6196	2.78e-113
AC011239.1	12.4853	7.08	1.19531	5.91929	3.23e-09
REM1	12.6141	7.09	1.14105	6.21481	5.14e-10
LINC01550	12.8326	7.13	1.22353	5.82345	5.76e-09
CYTIP	13.2044	7.15	1.12738	6.34448	2.23e-10
C1orf94	13.2829	7.17	1.1201	6.39858	1.57e-10
F13A1	13.5259	7.19	1.11264	6.4591	1.05e-10
NRN1	10789	7.25	0.164948	43.9653	0
LINC01436	14.087	7.26	1.12479	6.4502	1.12e-10
AC069209.2	14.1424	7.26	1.2719	5.70816	1.14e-08
COL22A1	14.5655	7.31	1.11257	6.57103	5e-11
MYH4	15.3274	7.38	1.18016	6.25167	4.06e-10
CDH10	15.6745	7.42	1.18132	6.2774	3.44e-10
PHC1P1	66.6397	7.44	1.46862	5.06727	4.04e-07
FREM1	16.3933	7.48	1.06107	7.05322	1.75e-12
TSHZ2	207.993	7.52	0.524835	14.3288	1.45e-46
AL136982.4	17.5809	7.58	2.06723	3.66471	0.000247618
AL691442.2	18.7943	7.67	3.05319	2.51285	0.0119761
HOXB3	567.661	7.68	0.338587	22.6728	8.31e-114
AL589787.1	18.9602	7.69	1.05484	7.28685	3.17e-13
PRIMA1	18.9722	7.69	1.11506	6.89903	5.24e-12
ZDHHC15	208.996	7.71	0.556398	13.8513	1.25e-43
HAGLROS	19.4698	7.72	1.11113	6.94676	3.74e-12
MYO18B	107.417	7.73	0.80541	9.59472	8.41e-22
SPSB4	54.2019	7.75	1.04506	7.42057	1.17e-13
HOXB7	163.501	7.76	0.643636	12.0592	1.73e-33
ITGB2-AS1	21.0335	7.83	1.14838	6.82183	8.99e-12
FAM13C	245.358	7.87	0.984566	7.99693	1.28e-15
KPRP	21.6391	7.87	1.06397	7.39593	1.4e-13
NDP	607.786	7.9	1.4105	5.60341	2.1e-08
CTNND2	23.366	7.99	1.08295	7.37792	1.61e-13
GALNT13	23.846	8.01	1.10067	7.27942	3.35e-13
BCHE	23.6619	8.01	1.13737	7.04393	1.87e-12
ADAMTS8	68.5972	8.09	1.02466	7.89484	2.91e-15
BCL11B	211.679	8.13	0.680851	11.939	7.41e-33
CH25H	962.832	8.15	0.340612	23.9373	1.25e-126
EN1	662.952	8.15	0.840058	9.69736	3.09e-22
PAX6	43.1303	8.15	1.03758	7.85111	4.12e-15
HPGD	27.7428	8.24	1.10972	7.42187	1.15e-13
AL078622.1	29.586	8.33	1.17056	7.11475	1.12e-12
ST8SIA2	544.702	8.38	0.445967	18.7928	8.65e-79
VCAM1	901.801	8.41	0.899728	9.35088	8.69e-21
DQX1	31.8092	8.43	1.07481	7.84321	4.39e-15
LINC00165	32.5124	8.47	1.09375	7.74032	9.92e-15
AC110995.1	36.0098	8.61	1.0757	7.99974	1.25e-15
RPRM	60.7286	8.64	1.05918	8.15693	3.44e-16
ZNF556	64.7336	8.73	1.06037	8.23594	1.78e-16
USP32P1	162.072	8.74	0.957439	9.13363	6.62e-20
CADPS	42.0224	8.83	1.0864	8.13139	4.24e-16
HOXB5	42.5369	8.86	1.04964	8.43917	3.2e-17
TMEM233	117.554	8.87	1.03485	8.57515	9.9e-18
CD70	43.2424	8.87	1.04654	8.47961	2.26e-17
GALNT17	44.0063	8.9	1.04533	8.51037	1.73e-17
ZNF497	50.2275	9.09	3.38415	2.68632	0.00722441
ITGB2	1052.82	9.23	0.438114	21.0687	1.54e-98
HCK	60.2692	9.35	1.03978	8.99466	2.37e-19
CD24	1988.69	9.36	0.911462	10.2648	1.02e-24
CLEC2A	60.4699	9.36	1.05494	8.86785	7.46e-19
ADAM28	61.7057	9.39	1.03588	9.06521	1.24e-19
MC4R	805.67	9.48	0.504885	18.7788	1.13e-78
PCSK2	109.156	9.49	1.04539	9.07841	1.1e-19
CRABP1	69.0606	9.55	1.05413	9.05815	1.33e-19
ST8SIA1	74.3888	9.66	1.03584	9.32689	1.09e-20
SMILR	96.6854	10.04	1.04244	9.6292	6.02e-22
WNT16	2900.26	10.17	0.85276	11.925	8.77e-33
PHACTR3	881.289	10.2	0.598025	17.0488	3.57e-65
FGF10	604.186	10.24	0.736738	13.9005	6.29e-44
SOST	115.908	10.3	1.03764	9.92433	3.26e-23
ADD2	701.683	10.45	0.753261	13.8789	8.5e-44
DLK1	140.852	10.58	1.07089	9.87717	5.23e-23
ERG	147.039	10.64	1.03264	10.3064	6.59e-25
HOXB6	154.182	10.71	1.05024	10.197	2.04e-24
TSIX	444.619	10.79	1.11205	9.70469	2.88e-22
FGF13	165.178	10.81	1.0264	10.531	6.22e-26
CHODL	176.855	10.91	1.03041	10.5854	3.48e-26
SGCG	217.874	11.21	1.66268	6.74081	1.58e-11
HOXB4	330.233	11.81	1.03112	11.4521	2.3e-30
PICSAR	331.049	11.81	1.04057	11.3507	7.36e-30
SHISAL1	809.477	13.1	1.78188	7.35253	1.94e-13
DPT	1998.98	14.41	1.03525	13.9149	5.14e-44
XIST	3318.58	14.42	1.05599	13.6511	1.99e-42

## Sheet: Down
Gene ID	baseMean	log2FoldChange	lfcSE	stat	pvalue
AL358472.6	639.235	-27.03	3.38343	-7.98799	1.37e-15
RPS4Y1	15821	-17.41	1.02377	-17.0059	7.43e-65
DDX3Y	7747.32	-15.66	1.02366	-15.2969	8.02e-53
USP9Y	4339.36	-15.54	1.06475	-14.5987	2.86e-48
ZFY	2484.96	-14.74	1.02372	-14.3982	5.31e-47
KDM5D	2224.49	-14.58	1.02475	-14.2277	6.16e-46
PGM5	2001.32	-14.43	1.02514	-14.0736	5.52e-45
EIF1AY	1499.01	-14.01	1.02367	-13.6866	1.22e-42
TXLNGY	1027.49	-13.47	1.02332	-13.1588	1.52e-39
EPHA5	849.715	-13.19	1.02543	-12.8644	7.14e-38
UTY	778.851	-13.07	1.0593	-12.3343	5.92e-35
SBSPON	700.318	-12.91	1.10555	-11.6797	1.62e-31
PSPHP1	676.396	-12.86	1.02476	-12.5514	3.91e-36
NRXN3	619.682	-12.74	1.02347	-12.4439	1.51e-35
PDE8B	512.195	-12.46	1.19983	-10.3858	2.88e-25
KCNJ3	458.167	-12.3	1.02484	-12.0022	3.46e-33
OLFM4	379.231	-12.03	1.03662	-11.6028	3.99e-31
FAM162B	371.408	-12	1.02886	-11.6605	2.03e-31
SCN3A	327.795	-11.82	1.0288	-11.4865	1.54e-30
TVP23C-CDRT4	428.044	-11.48	1.14066	-10.0646	7.92e-24
SLC38A11	1029.53	-11.46	0.886734	-12.9245	3.27e-38
HOTAIR	217.043	-11.22	1.16876	-9.60206	7.84e-22
COL5A2	24740.9	-11.1	1.3728	-8.08416	6.26e-16
RGS7BP	161.518	-10.8	1.03519	-10.4288	1.83e-25
NLGN4Y	1576.33	-10.7	0.978087	-10.9393	7.48e-28
ISL1	125.204	-10.43	1.0323	-10.1031	5.35e-24
PCDH8	123.427	-10.41	1.03623	-10.0441	9.76e-24
HOXB13	112.321	-10.27	1.03642	-9.91137	3.72e-23
TTTY14	91.3656	-9.98	1.03614	-9.62712	6.14e-22
HTR1B	89.0327	-9.94	1.04015	-9.55403	1.25e-21
ADAMTS19	83.6984	-9.85	1.04298	-9.44326	3.61e-21
ALDH1A1	78677.6	-9.84	0.126307	-77.8821	0
CERS4	274.002	-9.58	0.84299	-11.3649	6.25e-30
TRBC2	60.1695	-9.37	1.03267	-9.07557	1.13e-19
HOXC13	232.01	-9.35	0.857198	-10.9043	1.1e-27
AC109635.3	58.8079	-9.34	1.04473	-8.93802	3.96e-19
TPD52	477.556	-9.15	0.555106	-16.4768	5.38e-61
KCNN2	839.373	-9.14	0.888089	-10.2866	8.1e-25
CNTNAP3B	51.4103	-9.14	1.03711	-8.81706	1.18e-18
SLITRK6	253.354	-9.04	0.741861	-12.1802	3.96e-34
LINC00643	46.4613	-9	1.03854	-8.66394	4.56e-18
AL365361.1	42.8527	-8.88	1.03649	-8.56935	1.04e-17
AC002470.2	39.0963	-8.75	2.04603	-4.27627	1.9e-05
AP000350.6	38.1717	-8.71	1.05238	-8.27925	1.24e-16
KCNA3	36.0392	-8.63	1.05195	-8.2045	2.32e-16
AC010478.1	34.1717	-8.56	1.04557	-8.18444	2.74e-16
C10orf105	30.7031	-8.4	1.05098	-7.99268	1.32e-15
GYG2P1	29.3947	-8.34	1.05751	-7.88331	3.19e-15
GJA5	381.101	-8.31	0.471151	-17.6343	1.34e-69
IGF2-AS	27.5865	-8.24	1.06853	-7.71577	1.2e-14
SOX5	27.0101	-8.22	1.07144	-7.66898	1.73e-14
CSMD1	24.5089	-8.08	1.07116	-7.54163	4.64e-14
SERPINB10	24.2335	-8.06	1.07293	-7.51425	5.72e-14
TMSB4Y	24.1894	-8.06	1.11839	-7.20315	5.88e-13
APOB	23.8989	-8.04	1.05953	-7.58912	3.22e-14
ASB5	2470.44	-7.99	0.814512	-9.81019	1.02e-22
EML5	283.408	-7.95	0.923782	-8.6037	7.72e-18
IGF1	347.225	-7.93	0.456555	-17.3796	1.18e-67
TMEM181	136.927	-7.93	1.42612	-5.5572	2.74e-08
KRT83	21.656	-7.9	1.98999	-3.96853	7.23e-05
AC244213.1	20.7527	-7.83	1.15443	-6.78645	1.15e-11
BEND3P1	109.805	-7.81	0.759781	-10.2857	8.17e-25
AC061961.1	18.8491	-7.7	1.08151	-7.1172	1.1e-12
AL591846.2	315.112	-7.67	0.974195	-7.86926	3.57e-15
TUNAR	17.43	-7.58	1.20079	-6.31447	2.71e-10
ABCA8	114.711	-7.55	0.682012	-11.0772	1.62e-28
LINC00689	17.039	-7.55	1.07025	-7.05483	1.73e-12
AC073348.2	17.0224	-7.55	1.08912	-6.93169	4.16e-12
AL158066.1	16.7004	-7.52	3.10812	-2.42017	0.0155133
C5orf46	16.0175	-7.46	1.10821	-6.73496	1.64e-11
FBP1	15.3893	-7.41	1.21114	-6.11414	9.71e-10
AL121972.1	15.2981	-7.4	2.1948	-3.36961	0.000752749
BEX1	452.329	-7.36	0.323287	-22.7634	1.06e-114
AC025280.2	14.1152	-7.28	1.08478	-6.70831	1.97e-11
KRTAP5-AS1	13.9047	-7.26	1.06974	-6.7876	1.14e-11
AC083967.1	13.8372	-7.25	1.06185	-6.82997	8.49e-12
PRKY	292.567	-7.24	0.37833	-19.1405	1.16e-81
EPHA7	72.8752	-7.23	0.747416	-9.67147	3.99e-22
UPB1	13.6126	-7.23	1.12123	-6.44414	1.16e-10
PCLO	72.2185	-7.22	0.742089	-9.72508	2.36e-22
NRK	71.6035	-7.2	0.747676	-9.63333	5.78e-22
AC007192.1	2958.94	-7.19	1.64393	-4.37118	1.24e-05
AC104135.1	13.0241	-7.17	1.07811	-6.64759	2.98e-11
ANOS2P	13.059	-7.17	1.11226	-6.44746	1.14e-10
NETO1	243.347	-7.07	0.407373	-17.3441	2.19e-67
SYT16	291.48	-7.05	0.36232	-19.4501	2.91e-84
AC010889.1	12.0502	-7.05	1.12569	-6.26342	3.77e-10
KRT81	4257.9	-7.04	0.5083	-13.8534	1.21e-43
AP003080.1	19.7086	-7.03	1.06628	-6.59342	4.3e-11
AC126544.2	11.7453	-7.01	1.07292	-6.53797	6.24e-11
VAX1	11.6896	-7.01	1.1485	-6.10272	1.04e-09
CEACAMP10	59.8155	-6.98	0.7616	-9.16598	4.91e-20
CNTNAP3P2	11.4857	-6.98	1.1625	-6.00475	1.92e-09
MAPK15	11.3794	-6.97	1.12365	-6.1993	5.67e-10
DLGAP3	11.2364	-6.95	1.09219	-6.3605	2.01e-10
HORMAD1	11.1655	-6.94	1.0945	-6.34482	2.23e-10
AC078880.3	11.0799	-6.93	1.18858	-5.83133	5.5e-09
AL512785.2	10.9469	-6.91	1.16165	-5.94781	2.72e-09
TCIM	2436.62	-6.86	0.147336	-46.5588	0
AC040168.1	10.5434	-6.85	1.13948	-6.01582	1.79e-09
AC005394.2	10.4392	-6.84	1.17965	-5.8013	6.58e-09
TEPP	10.2539	-6.82	1.1696	-5.82998	5.54e-09
CLUL1	123.87	-6.81	0.507158	-13.4355	3.75e-41
LINC02844	10.1955	-6.81	1.1573	-5.88562	3.97e-09
CTTNBP2	40.8856	-6.8	0.859954	-7.91311	2.51e-15
BCORP1	10.054	-6.79	1.08713	-6.24889	4.13e-10
A2M	1254.07	-6.77	0.770774	-8.77696	1.68e-18
AC243965.2	9.57058	-6.72	1.25863	-5.34187	9.2e-08
HPSE2	9.5196	-6.71	1.12891	-5.94465	2.77e-09
SCN5A	416.196	-6.67	0.664812	-10.0321	1.1e-23
TMEM252	9.25526	-6.67	1.13885	-5.86077	4.61e-09
NCKAP5-AS2	34.9048	-6.63	0.896314	-7.3918	1.45e-13
ERP27	8.94726	-6.62	1.324	-4.99976	5.74e-07
PRAC2	8.81205	-6.6	1.09026	-6.05673	1.39e-09
RARB	1457.66	-6.59	0.201909	-32.6419	1.04e-233
SLC27A2	82.7095	-6.56	0.699136	-9.38819	6.1e-21
TLL1	119.084	-6.53	0.510992	-12.7819	2.07e-37
ANO1	22.7027	-6.53	1.00231	-6.51327	7.35e-11
NPPB	8.33801	-6.52	1.16326	-5.60631	2.07e-08
RELN	960.287	-6.51	0.263144	-24.7415	3.83e-135
CYP4F26P	8.27719	-6.51	1.10736	-5.88289	4.03e-09
EXPH5	276.441	-6.48	0.53785	-12.049	1.96e-33
CNGA1	7.88157	-6.44	1.09757	-5.86619	4.46e-09
KRT18P28	7.81765	-6.43	1.71513	-3.74676	0.000179132
GRIP1	133.619	-6.42	0.431564	-14.8865	4.04e-50
PDLIM3	7.71399	-6.41	1.44508	-4.43361	9.27e-06
STMN2	12474.1	-6.39	0.108937	-58.6515	0
MKRN3	19.9169	-6.34	1.00544	-6.30503	2.88e-10
AL133405.1	7.34865	-6.34	1.2302	-5.15281	2.57e-07
TNF	7.23313	-6.31	1.14747	-5.49931	3.81e-08
GLRA4	7.14866	-6.3	1.17966	-5.34231	9.18e-08
AC012531.3	7.15405	-6.3	3.06786	-2.05309	0.0400635
KRT18P17	11.5994	-6.26	1.4318	-4.36971	1.24e-05
MMEL1	6.89123	-6.25	1.33365	-4.68279	2.83e-06
SDR42E1	50.6103	-6.24	0.762271	-8.18823	2.65e-16
CNTNAP3	6.82991	-6.23	1.15555	-5.3954	6.84e-08
AC009315.1	6.8005	-6.23	1.1721	-5.31483	1.07e-07
ARMC4P1	6.83383	-6.23	2.32614	-2.67936	0.00737631
AC027243.3	6.75039	-6.22	1.14034	-5.45041	5.03e-08
AC018512.1	6.76899	-6.22	1.3338	-4.66476	3.09e-06
CACNG6	6.63925	-6.2	1.17632	-5.26752	1.38e-07
AC106754.1	6.65442	-6.19	1.10232	-5.61773	1.93e-08
AC104137.1	6.66872	-6.19	1.10949	-5.58339	2.36e-08
LINC01446	6.65614	-6.19	1.23094	-5.02883	4.93e-07
B4GALNT2	10.9616	-6.18	1.17583	-5.2546	1.48e-07
AC012531.4	6.60203	-6.18	1.23257	-5.01738	5.24e-07
KLHL34	6.26067	-6.11	1.19942	-5.09133	3.56e-07
LINC01695	6.27319	-6.11	1.92183	-3.17956	0.00147501
CDKL4	6.22423	-6.1	1.11164	-5.48775	4.07e-08
TBX4	208.024	-6.09	0.307001	-19.8387	1.38e-87
AC012531.6	6.13401	-6.08	1.11321	-5.45854	4.8e-08
AC027243.2	6.14256	-6.08	1.11882	-5.43262	5.55e-08
KRT18	19517.6	-6.07	0.0868932	-69.9076	0
KRT18P39	6.12563	-6.07	1.59078	-3.8182	0.000134427
L1CAM	20381.2	-6.06	0.365368	-16.5933	7.79e-62
AC009102.2	56.649	-6.06	0.584069	-10.38	3.06e-25
TINAGL1	2512.33	-6.05	0.139242	-43.4249	0
LINC01694	6.01021	-6.05	1.16227	-5.20291	1.96e-07
KRT18P10	15.953	-6.04	1.36692	-4.4223	9.77e-06
AC108010.1	5.94135	-6.03	1.97321	-3.05636	0.00224041
AL359555.3	5.8893	-6.02	1.18216	-5.09607	3.47e-07
HIF3A	5.89237	-6.02	1.34809	-4.46232	8.11e-06
MFAP3L	459.293	-6	0.89879	-6.67982	2.39e-11
CNTNAP3C	5.77852	-6	1.23587	-4.85109	1.23e-06
GBP4	985.48	-5.99	0.18474	-32.4191	1.48e-230
PSMC1P5	5.7971	-5.99	1.96131	-3.05646	0.0022397
AC009093.9	5.78395	-5.99	2.03671	-2.94267	0.00325393
PGM5-AS1	5.66565	-5.97	1.21043	-4.92945	8.25e-07
MILR1	29.1426	-5.95	0.799692	-7.4458	9.64e-14
AC246817.1	5.64882	-5.95	1.27503	-4.66888	3.03e-06
SPHKAP	2639.81	-5.95	1.59593	-3.72579	0.000194708
PRKCQ	5.62849	-5.95	1.971	-3.02092	0.00252008
SBK2	5.55651	-5.93	1.13996	-5.20211	1.97e-07
SCN1A-AS1	5.57031	-5.93	1.15212	-5.14985	2.61e-07
C7	5.55535	-5.93	1.15716	-5.12515	2.97e-07
AL512306.1	5.50493	-5.92	1.66172	-3.56234	0.00036757
TRPV6	5.46111	-5.9	1.17943	-5.00602	5.56e-07
SH3GL2	405.741	-5.88	0.232903	-25.2272	2.01e-140
LINC01238	5.28118	-5.87	1.22967	-4.77061	1.84e-06
LST1	5.32381	-5.87	1.93689	-3.0325	0.00242538
KRT18P1	5.25167	-5.85	1.93893	-3.01827	0.00254222
IGF2	7237.38	-5.84	0.236418	-24.6952	1.2e-134
SLC10A6	5.17263	-5.84	1.17496	-4.96773	6.77e-07
CCL11	5.1443	-5.82	1.13249	-5.14068	2.74e-07
PPIAP84	5.13387	-5.82	1.17629	-4.9479	7.5e-07
AL132775.1	5.01841	-5.79	1.35269	-4.27846	1.88e-05
SHC2	251.613	-5.77	0.551177	-10.4736	1.14e-25
KRT18P48	8.34407	-5.77	1.2618	-4.5754	4.75e-06
ERO1A	1743.54	-5.77	1.35116	-4.26798	1.97e-05
TRPM6	4.94574	-5.77	1.94534	-2.96541	0.00302278
NLGN4X	262.017	-5.76	0.281147	-20.4764	3.49e-93
AL844892.2	4.95012	-5.76	1.19341	-4.82872	1.37e-06
KRT18P68	4.90372	-5.75	1.98067	-2.90454	0.00367798
NIPAL1	346.151	-5.74	0.724397	-7.91717	2.43e-15
LYVE1	4.8453	-5.74	2.00167	-2.86641	0.00415162
IL1B	82.4743	-5.73	0.44509	-12.8633	7.24e-38
ECEL1P2	23.4933	-5.7	0.906531	-6.28432	3.29e-10
AC012101.1	4.72525	-5.7	1.27914	-4.45767	8.29e-06
LINC02531	4.68297	-5.69	1.32225	-4.29967	1.71e-05
PARP8	728.286	-5.68	0.176154	-32.248	3.75e-228
ADAMTS19-AS1	4.66191	-5.68	1.16402	-4.87805	1.07e-06
AC011767.1	12.7113	-5.67	1.02341	-5.54247	2.98e-08
HPR	4.64272	-5.67	1.14534	-4.95378	7.28e-07
BMP7	4.55393	-5.65	1.95301	-2.89231	0.00382426
ACTBP6	18.3724	-5.64	1.06959	-5.27031	1.36e-07
AC006197.2	4.49836	-5.63	1.22274	-4.60467	4.13e-06
KCNH5	69.9764	-5.62	0.618295	-9.08237	1.06e-19
AL359555.4	7.39131	-5.6	1.15087	-4.86875	1.12e-06
AC005586.2	4.41526	-5.6	1.25003	-4.48005	7.46e-06
AC100823.1	4.36228	-5.59	1.24712	-4.47934	7.49e-06
GPRIN2	4.32194	-5.58	1.19346	-4.6729	2.97e-06
KRT18P25	4.35864	-5.58	1.8001	-3.10131	0.00192664
KRT12	4.35106	-5.58	1.96941	-2.83368	0.00460151
AC026464.3	4.32066	-5.57	1.96555	-2.836	0.00456832
PLA2G3	4.28047	-5.55	1.15257	-4.8194	1.44e-06
ARHGAP28	422.983	-5.51	0.215857	-25.519	1.21e-143
AL445426.1	4.14654	-5.51	1.15003	-4.79092	1.66e-06
TRBJ2-3	4.06868	-5.49	1.20649	-4.55076	5.35e-06
POU6F2	4.05005	-5.48	2.15791	-2.53777	0.011156
AL049871.1	4.02023	-5.47	1.9186	-2.85088	0.00435987
CORIN	1138.46	-5.46	0.165846	-32.9073	1.73e-237
DUXAP9	4.00873	-5.46	1.21552	-4.49414	6.99e-06
TTTY10	4.00111	-5.46	2.03704	-2.68089	0.00734256
AC019197.1	67.3188	-5.45	0.5036	-10.8312	2.45e-27
STRA6	288.254	-5.45	0.595447	-9.15163	5.61e-20
AC087203.2	3.96473	-5.45	1.2274	-4.44086	8.96e-06
AC008556.1	3.99047	-5.45	1.36044	-4.00677	6.16e-05
AC126773.4	3.96618	-5.45	1.94643	-2.79939	0.00511988
RPSAP53	31.9335	-5.44	0.758693	-7.16478	7.79e-13
IL1RAPL1	10.6667	-5.44	1.03138	-5.26992	1.36e-07
ZCCHC12	3.86869	-5.42	1.37997	-3.92701	8.6e-05
LINC02864	3.87314	-5.41	1.18415	-4.5724	4.82e-06
LINC01602	3.86464	-5.41	1.97461	-2.73929	0.00615726
KRT18P13	3.86899	-5.41	2.02421	-2.67399	0.00749551
AC009977.1	3.80621	-5.4	1.21964	-4.424	9.69e-06
EPHA5-AS1	3.83381	-5.4	1.28919	-4.19065	2.78e-05
PRDX2P4	3.85167	-5.4	2.01417	-2.68326	0.0072908
AC090820.2	3.79233	-5.39	1.95815	-2.75009	0.00595797
TNNI3	3.76358	-5.37	1.1875	-4.52311	6.09e-06
LINC01197	3.7612	-5.37	2.28944	-2.34632	0.0189598
GSC	3.73325	-5.36	1.96032	-2.7361	0.00621717
AC015909.4	3.73333	-5.36	2.05339	-2.60995	0.00905546
AJAP1	241.258	-5.35	0.691716	-7.73191	1.06e-14
H1-12P	3.67919	-5.34	1.33335	-4.00221	6.28e-05
KRT38	31.1787	-5.33	0.738749	-7.21071	5.57e-13
AL357033.1	3.62059	-5.32	1.16666	-4.55777	5.17e-06
FGD2	3.63856	-5.32	1.32199	-4.02668	5.66e-05
AC104041.1	3.62014	-5.32	1.94162	-2.73829	0.00617599
HBD	3.64624	-5.32	2.03843	-2.61202	0.00900079
LINC00598	3.60557	-5.31	1.34818	-3.94035	8.14e-05
GLP2R	3.59693	-5.31	1.96295	-2.70283	0.00687516
MIR6730	3.56273	-5.3	1.2579	-4.21292	2.52e-05
NOTCH2NLB	78.3321	-5.29	1.11816	-4.73085	2.24e-06
KRT18P23	5.98982	-5.28	1.35208	-3.90791	9.31e-05
WDR64	3.50176	-5.27	1.19639	-4.40353	1.07e-05
AC087203.1	3.49694	-5.27	1.22575	-4.2968	1.73e-05
AADACL4	3.52238	-5.27	2.02123	-2.60946	0.00906864
FAAHP1	3.4664	-5.26	2.0056	-2.62125	0.00876088
SLAMF8	3.45632	-5.25	2.0367	-2.57678	0.00997247
CCNJL	123.999	-5.24	0.585396	-8.95	3.55e-19
AC011029.1	3.42361	-5.24	1.28568	-4.07807	4.54e-05
AC099063.4	3.40585	-5.22	1.19608	-4.36792	1.25e-05
AL365181.2	3.39054	-5.22	1.29571	-4.02941	5.59e-05
KCNH6	3.36861	-5.21	1.98018	-2.63115	0.00850955
AC012349.1	40.3439	-5.2	0.57773	-8.99539	2.35e-19
FMO3	3.3198	-5.2	1.30601	-3.97883	6.93e-05
KRT18P14	3.34557	-5.2	2.56962	-2.02433	0.0429358
KRT18P8	3.31572	-5.19	1.5612	-3.32249	0.000892171
STXBP2	1483.52	-5.18	0.108206	-47.8749	0
HDAC1P2	5.56254	-5.18	2.13645	-2.42349	0.015372
RPSAP47	592.465	-5.17	0.409852	-12.6101	1.86e-36
CPA5	3.29227	-5.17	1.23888	-4.1767	2.96e-05
AC015853.3	3.28155	-5.17	1.30104	-3.97525	7.03e-05
NMU	3.2648	-5.17	2.00184	-2.5827	0.00980301
NPY1R	3.27413	-5.17	2.18435	-2.36749	0.0179094
SERPINB9P1	61.6319	-5.16	0.435136	-11.8575	1.97e-32
CORO2B	557.294	-5.16	0.944661	-5.46475	4.64e-08
KIAA2012-AS1	42.3957	-5.14	0.702295	-7.32561	2.38e-13
AC009166.1	12.451	-5.14	0.949714	-5.41562	6.11e-08
ENTPD2	3.20327	-5.14	2.08347	-2.46883	0.0135555
RNF148	3.16114	-5.13	1.32415	-3.87354	0.000107265
NIPAL4	866.655	-5.12	0.149524	-34.2696	2.22e-257
HOXC11	777.454	-5.12	0.265607	-19.2816	7.67e-83
SFTPB	3.15804	-5.12	1.29711	-3.94416	8.01e-05
ZDHHC22	3.08975	-5.09	1.22231	-4.16683	3.09e-05
FABP2	3.08034	-5.09	1.22467	-4.15622	3.24e-05
AC244453.2	3.09586	-5.09	1.96788	-2.58575	0.00971671
SORCS3	3.10593	-5.09	1.98717	-2.56292	0.0103795
SEMA6A-AS2	3.06919	-5.08	2.17113	-2.33835	0.019369
ADGRD1	3799.09	-5.07	0.137055	-36.9996	1.16e-299
GGTLC4P	3.04333	-5.07	2.02819	-2.49888	0.0124587
AC021504.1	3.05618	-5.07	2.03359	-2.49365	0.0126437
EYA4	22.0996	-5.06	0.990676	-5.10313	3.34e-07
DEFB109F	8.49105	-5.06	1.09269	-4.62959	3.66e-06
COL4A2-AS1	3.04375	-5.06	1.24744	-4.05665	4.98e-05
CACNG8	36.1723	-5.05	0.725027	-6.96769	3.22e-12
AC104692.1	3.0096	-5.05	1.21544	-4.15376	3.27e-05
AC123912.1	3.0088	-5.05	1.24811	-4.04504	5.23e-05
OR5E1P	5.03088	-5.04	1.16197	-4.33767	1.44e-05
PGM5P4	2.98559	-5.04	1.2072	-4.17561	2.97e-05
AC073862.5	31.5245	-5.03	0.582441	-8.63344	5.95e-18
KCNQ1	2.96589	-5.03	1.24802	-4.03342	5.5e-05
KIRREL2	2.96741	-5.03	1.96684	-2.55772	0.010536
AMD1P3	2.94879	-5.02	1.47125	-3.409	0.00065202
TNFRSF4	2.95058	-5.02	1.93851	-2.59126	0.00956238
KRT18P20	2.95829	-5.02	1.95832	-2.56496	0.0103186
DNAJC12	2.94182	-5.02	1.96835	-2.54987	0.0107764
RPL7P58	2.94887	-5.02	2.34174	-2.14346	0.0320764
SCN1A	2.93341	-5.01	2.12248	-2.36267	0.0181438
NRTN	2.90845	-5	1.44429	-3.46089	0.000538386
HLA-W	2.89617	-4.99	1.97355	-2.53049	0.0113904
SLC7A2	99.2809	-4.98	0.533004	-9.34053	9.59e-21
SMCO3	67.8563	-4.98	0.717009	-6.9441	3.81e-12
C1orf115	244.474	-4.97	0.218703	-22.7145	3.22e-114
TNNI1	2.85109	-4.97	1.97914	-2.51267	0.0119821
SUSD2	632.673	-4.94	0.134234	-36.7652	6.64e-296
AC006299.1	2.79392	-4.94	1.44847	-3.41007	0.000649461
RERGL	2.78825	-4.94	1.94706	-2.53863	0.0111286
SUCLA2P3	2.78554	-4.94	2.26642	-2.17869	0.0293549
SYCE1	103.957	-4.92	0.309204	-15.896	6.76e-57
AC005481.1	7.75745	-4.92	1.10316	-4.46292	8.08e-06
AC099518.1	2.74547	-4.92	1.33543	-3.68302	0.000230486
LINC00923	2.73081	-4.91	2.0055	-2.44861	0.0143407
MAN1A2P1	2.73843	-4.91	2.05104	-2.39592	0.0165788
GDF7	228.831	-4.89	0.364939	-13.3993	6.1e-41
LINC01018	28.5897	-4.89	0.576834	-8.48539	2.15e-17
EYA1	19.4253	-4.89	0.866396	-5.6395	1.71e-08
AC016590.4	10.6545	-4.89	0.917689	-5.3327	9.68e-08
TSTD1	2.69514	-4.89	1.48403	-3.29177	0.000995592
AC067930.3	2.70492	-4.89	2.11792	-2.31066	0.0208516
AC005832.3	2.67533	-4.88	2.34317	-2.08234	0.0373118
AL606469.1	4.51672	-4.87	1.17361	-4.14846	3.35e-05
PCDH8P1	2.64613	-4.87	1.57197	-3.09886	0.00194267
AC124891.1	4.45954	-4.87	2.25553	-2.1584	0.0308965
PWWP3B	2.63642	-4.86	1.25409	-3.87323	0.000107404
ROPN1	2.62751	-4.85	1.22926	-3.94847	7.87e-05
ANO9	2.61407	-4.85	1.97714	-2.4516	0.0142224
HOXC-AS3	36.0971	-4.84	0.585253	-8.27552	1.28e-16
KCNK4	2.59768	-4.84	2.19393	-2.20701	0.0273135
AC012462.1	2.61082	-4.84	2.26085	-2.1417	0.0322177
HP	2.58293	-4.83	1.95008	-2.47751	0.0132304
MDS2	2.58797	-4.83	1.9515	-2.47704	0.0132476
NUS1P3	2.56124	-4.82	1.92478	-2.50163	0.0123623
AC132825.1	4.32546	-4.82	1.93365	-2.49421	0.0126237
AC006008.1	2.55907	-4.82	1.94321	-2.47986	0.0131434
AC010889.2	2.53154	-4.81	1.55543	-3.09081	0.00199613
LINC01583	18.7588	-4.78	0.760216	-6.28785	3.22e-10
TRPC6	424.53	-4.78	0.77592	-6.15734	7.4e-10
DPP4-DT	9.20453	-4.78	1.13395	-4.21302	2.52e-05
GGT5	675.478	-4.76	0.199977	-23.8228	1.94e-125
TRBV12-3	17.7619	-4.76	0.838057	-5.68247	1.33e-08
TMEM270	2.45591	-4.76	2.00787	-2.36991	0.0177923
AL590004.3	903.085	-4.75	0.387865	-12.241	1.88e-34
AC073109.1	2.45153	-4.75	2.31292	-2.05464	0.0399133
ZG16B	2.43095	-4.74	2.01509	-2.35225	0.0186602
NPY	2.42701	-4.74	2.05956	-2.30262	0.0213002
AL356317.1	2.43154	-4.74	2.30277	-2.05881	0.0395121
ANOS1	119.212	-4.73	0.412602	-11.4533	2.26e-30
USP32P2	36.0103	-4.73	1.09764	-4.30688	1.66e-05
AC073862.4	2.40708	-4.72	1.38348	-3.41447	0.000639052
ZFPM2	336.768	-4.71	0.398242	-11.8251	2.9e-32
ALDH1L1	44.6328	-4.71	0.590167	-7.98556	1.4e-15
KRT7	14461.1	-4.71	0.640153	-7.36354	1.79e-13
UNC93B2	2.37928	-4.71	1.50907	-3.12164	0.00179848
PRKCB	2.37532	-4.71	2.04372	-2.3039	0.0212282
AC100778.4	2.35461	-4.7	1.25954	-3.7317	0.000190195
HERC2P8	4.03119	-4.7	1.27838	-3.67579	0.000237118
AC008105.2	2.35944	-4.7	2.0283	-2.31711	0.020498
AC015853.1	2.35813	-4.7	2.05636	-2.28515	0.0223038
SRGN	2141.19	-4.69	0.32919	-14.2557	4.13e-46
Z83844.2	3.99587	-4.69	1.165	-4.0243	5.71e-05
ZFHX2-AS1	2.33563	-4.69	1.30499	-3.59471	0.000324751
LINC02050	2.34037	-4.69	1.9709	-2.37902	0.0173588
CTRB1	2.34368	-4.69	2.02415	-2.31745	0.0204792
AP001267.5	22.5785	-4.69	2.31806	-2.02514	0.0428531
GPR63	357.546	-4.68	0.377217	-12.4118	2.26e-35
LINC01828	11.4031	-4.67	0.98399	-4.74295	2.11e-06
AC008406.3	2.31543	-4.67	1.95714	-2.38858	0.0169137
KRT37	2.31227	-4.67	2.08743	-2.23601	0.0253513
AL731769.2	16.105	-4.66	0.720689	-6.46292	1.03e-10
AC087783.1	2.28897	-4.65	1.37196	-3.38874	0.000702138
AL360093.1	2.27496	-4.65	2.00019	-2.32238	0.0202123
SHANK2	131.662	-4.63	0.318421	-14.5422	6.54e-48
PYCARD-AS1	2.25432	-4.63	1.26669	-3.65709	0.000255092
XXYLT1-AS2	9.93543	-4.62	1.29428	-3.57039	0.000356455
AC025280.3	2.20623	-4.61	1.33616	-3.45007	0.000560448
RTP2	2.21464	-4.61	2.04543	-2.25354	0.0242252
AC005829.2	28.2011	-4.6	0.627474	-7.32436	2.4e-13
AC011451.4	2.1958	-4.6	1.98829	-2.31263	0.020743
LINC01291	455.516	-4.59	0.244534	-18.7734	1.25e-78
LINC01979	2.19774	-4.59	2.02245	-2.27108	0.0231424
PRKCQ-AS1	21.8813	-4.58	0.668881	-6.84293	7.76e-12
HNRNPCL3	3.73624	-4.58	1.90141	-2.4112	0.0159003
JARID2-AS1	2.17301	-4.58	2.02894	-2.25639	0.0240463
LINC02831	2.17286	-4.58	2.07498	-2.20633	0.0273608
SNRPGP4	2.16309	-4.57	2.07242	-2.20615	0.0273733
AL139099.3	2.14965	-4.56	1.29275	-3.5269	0.000420454
AC107956.2	2.14974	-4.56	2.2189	-2.05683	0.0397028
SNCA	56.939	-4.54	0.788945	-5.7589	8.47e-09
AC113189.3	2.10573	-4.54	1.99411	-2.27475	0.0229211
AC097372.2	2.11953	-4.54	2.11956	-2.14421	0.0320159
FLT1	20769.5	-4.53	0.157367	-28.8139	1.44e-182
CLIC6	69.3369	-4.53	0.699686	-6.47266	9.63e-11
AC022079.2	3.5846	-4.53	1.48986	-3.04166	0.00235276
LRRC38	2.09566	-4.53	2.0053	-2.25889	0.0238905
AC097713.2	3.54632	-4.53	2.22148	-2.03948	0.0414021
LMNTD1	39.3503	-4.52	0.469336	-9.64101	5.37e-22
AL034351.4	2.08365	-4.52	2.05928	-2.1927	0.0283289
SRRM4	2.09343	-4.52	2.17986	-2.07457	0.0380265
TFAP2A	5574.48	-4.51	0.0644284	-69.9294	0
C1orf226	202.398	-4.51	0.257775	-17.5099	1.2e-68
AC104129.1	96.4833	-4.51	0.817906	-5.51402	3.51e-08
AL353807.3	6.75539	-4.51	1.90087	-2.37401	0.017596
CYP39A1	9.16194	-4.5	1.3039	-3.45273	0.000554952
ANKUB1	2.06396	-4.5	2.0084	-2.24185	0.0249712
AC012673.1	2.05404	-4.5	2.01722	-2.2289	0.0258209
ADGRG4	2.04355	-4.5	2.01951	-2.22638	0.025989
HOXC13-AS	86.8469	-4.49	0.308794	-14.55	5.84e-48
IP6K3	30.1525	-4.49	0.500449	-8.96767	3.03e-19
AC124067.4	11.9286	-4.49	0.947242	-4.73642	2.18e-06
SPINT1	156.058	-4.48	0.582227	-7.6946	1.42e-14
AC131953.2	2.04498	-4.48	1.37633	-3.25826	0.00112098
AC005050.1	2.0347	-4.48	1.52201	-2.94427	0.00323716
AC009163.4	3.40956	-4.48	1.7699	-2.53069	0.0113837
MLC1	8.8219	-4.47	1.0674	-4.19172	2.77e-05
SERPINA10	2.02615	-4.47	1.36735	-3.27211	0.00106749
BAGE2	5.01283	-4.47	2.04149	-2.19123	0.0284352
SLA	5.7084	-4.46	1.1006	-4.05265	5.06e-05
ST6GAL1	428.992	-4.45	0.143703	-30.9852	8.53e-211
SLC24A3	760.718	-4.45	0.196772	-22.6032	4.03e-113
PCDHA8	46.9777	-4.45	1.00869	-4.41442	1.01e-05
HERC2P5	3.41487	-4.45	1.26521	-3.51635	0.000437532
LINC02004	1.9861	-4.45	2.03457	-2.18794	0.0286738
CRISPLD2	24791.2	-4.44	0.234473	-18.936	5.76e-80
AC138649.1	82.1795	-4.44	0.976034	-4.55	5.36e-06
ERLNC1	1.96784	-4.44	1.99664	-2.22327	0.0261979
GCNT2	19.7262	-4.43	0.657139	-6.74081	1.58e-11
AC068134.1	1.96158	-4.43	2.07003	-2.14246	0.0321563
AC010201.3	1.93837	-4.42	1.98624	-2.22504	0.0260788
KRT39	1.93974	-4.42	2.14272	-2.06254	0.0391564
PNMA2	525.735	-4.41	0.151136	-29.2006	1.91e-187
ACTL8	1.92967	-4.41	2.14011	-2.06183	0.0392241
LRRC61	52.3709	-4.4	0.741556	-5.92733	3.08e-09
XKRX	11.5068	-4.4	1.05394	-4.17906	2.93e-05
AC007244.1	1.93038	-4.4	1.5076	-2.91945	0.00350645
AL512504.1	1.92579	-4.4	1.66518	-2.6428	0.00822239
AC137630.2	1.92011	-4.4	2.05137	-2.14452	0.0319913
CR392039.3	1.90199	-4.38	1.47131	-2.97924	0.00288969
PCMTD1P2	3.17852	-4.37	2.20522	-1.98087	0.0476056
ARHGAP20	551.932	-4.36	0.155131	-28.0766	1.89e-173
EEF1A1P26	5.07436	-4.36	1.63925	-2.65801	0.00786034
SHOX	3699.49	-4.34	0.165042	-26.2726	3.95e-152
TXK	8.1203	-4.34	1.03563	-4.19327	2.75e-05
AC096631.1	1.84261	-4.34	2.01389	-2.15738	0.0309757
AC244197.2	14.4319	-4.33	1.52471	-2.839	0.00452553
LINC02519	62.9288	-4.32	0.34993	-12.3335	5.98e-35
C19orf84	1.81436	-4.32	2.0033	-2.15865	0.0308775
CYP2S1	55.4793	-4.31	0.91573	-4.71192	2.45e-06
KIAA0040	1313.08	-4.3	0.138949	-30.9339	4.18e-210
FAM20A	157.008	-4.3	0.222803	-19.2923	6.23e-83
INMT	197.582	-4.3	0.277935	-15.4808	4.68e-54
AL031779.1	3.09102	-4.3	1.86331	-2.30725	0.0210409
RPL10L	3.09605	-4.3	2.19506	-1.96001	0.0499947
OTOF	29.0771	-4.29	1.21215	-3.54149	0.000397871
MGP	1321.19	-4.28	0.180941	-23.6585	9.64e-124
ICAM4	39.0487	-4.28	0.6859	-6.23836	4.42e-10
RPL7P17	1.77187	-4.28	1.70413	-2.51365	0.0119489
LINC01285	1.76791	-4.28	2.06571	-2.07252	0.0382171
DNAH8	1.74822	-4.27	1.34982	-3.16101	0.00157221
RGL4	16.8655	-4.26	1.15356	-3.68957	0.000224632
OR1Q1	1.74282	-4.26	1.4038	-3.03737	0.00238655
MAP3K9	120.933	-4.25	1.14886	-3.70343	0.0002127
STRIT1	1.72363	-4.25	1.99593	-2.12849	0.0332969
HSPD1P9	1.72867	-4.25	2.01097	-2.11443	0.0344788
TRPA1	34.2645	-4.23	1.29274	-3.27538	0.0010552
CCT7P2	2.94687	-4.23	1.68829	-2.50355	0.0122954
FAM124B	1.69977	-4.23	1.99941	-2.11567	0.0343728
AP003390.1	1.69998	-4.23	2.04146	-2.07198	0.038267
F11R	92.4906	-4.22	0.66182	-6.37739	1.8e-10
FGD4	1744.34	-4.22	1.14022	-3.6987	0.000216704
PCDHA2	2.86988	-4.22	1.66046	-2.54338	0.0109784
CDH26	8.19691	-4.22	1.87249	-2.25322	0.0242452
OAS2	258.323	-4.21	0.213862	-19.6919	2.53e-86
CD79B	14.8085	-4.21	0.754852	-5.57847	2.43e-08
KRT18P51	2.92161	-4.21	1.32066	-3.18714	0.00143689
AC005524.1	1.68201	-4.21	2.07276	-2.02941	0.0424164
FCGR1CP	1.67194	-4.2	2.03726	-2.06081	0.0393207
SLC30A8	1.66252	-4.19	1.49305	-2.80403	0.00504678
AC087280.1	2.86082	-4.19	1.60573	-2.60704	0.00913287
AL009181.2	1.65713	-4.19	2.11683	-1.97799	0.0479294
GPR4	128.14	-4.18	0.237472	-17.583	3.32e-69
CCNA1	9.72721	-4.18	0.953994	-4.37761	1.2e-05
AC239600.1	4.30806	-4.18	1.32841	-3.14732	0.00164775
MAGEB17	1.65332	-4.18	2.10065	-1.99159	0.0464162
ACTG2	394.069	-4.17	0.323626	-12.8983	4.6e-38
SLC12A5	8.0211	-4.17	1.0469	-3.98519	6.74e-05
DDX39B-AS1	1.63377	-4.17	1.34293	-3.10227	0.00192041
AC109630.1	1.63881	-4.17	1.39947	-2.97945	0.00288767
AL389925.1	4.46718	-4.17	1.77951	-2.34112	0.019226
AC024995.1	4.46651	-4.17	2.01348	-2.07075	0.0383821
AC091588.3	1.63931	-4.17	2.02412	-2.06131	0.0392739
LINC00605	1.63398	-4.17	2.05476	-2.0285	0.0425094
C3	32.0044	-4.16	0.699944	-5.93763	2.89e-09
ATP5F1AP10	6.85256	-4.16	1.37391	-3.02515	0.00248511
ADRB1	2.74083	-4.16	1.67088	-2.48695	0.0128844
LINC00870	1.61846	-4.16	2.10365	-1.97559	0.0482017
AC004925.1	8.50889	-4.15	0.925649	-4.47804	7.53e-06
AC009102.1	1.61429	-4.15	1.36514	-3.04327	0.00234025
SAMD5	2969.65	-4.14	0.0724528	-57.2013	0
BX255923.1	12.2866	-4.14	1.05949	-3.90528	9.41e-05
PROX1-AS1	2.77689	-4.14	1.73348	-2.38878	0.0169042
AC092535.2	1.59459	-4.14	2.00537	-2.06283	0.0391291
AC026740.3	1.59459	-4.14	2.00537	-2.06283	0.0391291
AC087362.2	1.59459	-4.14	2.00537	-2.06283	0.0391291
ADAMTS15	608.066	-4.13	0.140212	-29.4778	5.55e-191
PEAR1	3186.03	-4.13	0.773993	-5.33077	9.78e-08
LINC02880	1.58538	-4.13	2.03559	-2.02834	0.0425255
EEF1A2	3866.45	-4.12	0.0901884	-45.639	0
CEACAMP6	1.57597	-4.12	2.0728	-1.98809	0.0468017
CD36	262.464	-4.11	0.262088	-15.6972	1.58e-55
AHCYP2	4.602	-4.11	1.23186	-3.33528	0.000852126
AC245060.2	1.56605	-4.11	2.10446	-1.95423	0.0406736
AL365357.1	12.6887	-4.1	0.871682	-4.69936	2.61e-06
AC023794.6	1.55297	-4.09	2.06939	-1.97687	0.048056
TFAP2A-AS1	86.2278	-4.08	0.282766	-14.4225	3.73e-47
POM121L7P	1.5429	-4.08	2.06537	-1.97659	0.0480875
SLC8A3	20.3214	-4.07	0.673789	-6.03482	1.59e-09
KRT18P15	4.77013	-4.07	1.99613	-2.03955	0.0413955
H2AP	1.5288	-4.07	2.126	-1.91458	0.0455458
TLR4	6126.6	-4.06	0.0957023	-42.428	0
ZNF385B	21.6409	-4.06	0.705647	-5.74795	9.03e-09
CEACAMP11	13.258	-4.05	0.709549	-5.70621	1.16e-08
TRBC1	1.50005	-4.05	2.04745	-1.97584	0.0481732
AC087521.2	85.8591	-4.04	0.43636	-9.24846	2.28e-20
SMIM24	3.96946	-4.03	1.1684	-3.45253	0.000555355
AP000350.2	11.6342	-4.03	1.78218	-2.26392	0.0235793
SRD5A2	7.53159	-4.02	0.939653	-4.278	1.89e-05
KRT7-AS	50.1648	-4.01	0.550146	-7.28121	3.31e-13
MRPS31P2	1.45613	-4.01	2.02809	-1.97599	0.0481558
AL606760.3	1.45613	-4.01	2.02809	-1.97599	0.0481558
EFHD1	8367.35	-4	0.124592	-32.0962	4.97e-226
HHEX	458.222	-4	0.247853	-16.1427	1.28e-58
HID1	70.754	-4	0.314066	-12.7311	3.97e-37
AC078881.1	39.1675	-4	0.434561	-9.21499	3.11e-20
MTMR1	512.511	-4	1.01656	-3.93404	8.35e-05
AC010184.1	15.81	-4	1.12367	-3.56395	0.000365312
EPHX2	110.047	-3.99	0.644713	-6.18979	6.02e-10
AC092376.1	2.51973	-3.99	1.2281	-3.24618	0.00116965
MYOZ1	372.864	-3.97	0.147042	-27.0285	6.83e-161
MIR4482	109.784	-3.97	0.236163	-16.8252	1.59e-63
GALNT3	211.232	-3.97	0.372614	-10.6485	1.77e-26
AL138479.2	15.5925	-3.97	0.739342	-5.37089	7.83e-08
LRRN3	2218.43	-3.96	0.0851664	-46.4756	0
NUP210	82.9568	-3.96	0.733838	-5.40026	6.65e-08
PAK1	413.917	-3.96	0.827697	-4.78914	1.67e-06
PRUNE2	298.12	-3.96	1.27429	-3.10519	0.00190158
BMP4	1120.1	-3.94	0.144523	-27.279	7.54e-164
B3GALT1	29.0625	-3.94	0.53752	-7.33318	2.25e-13
ICA1	31.2221	-3.94	0.840764	-4.68708	2.77e-06
DOCK8	41.4222	-3.94	1.05289	-3.73825	0.000185303
NOD2	1.39955	-3.94	1.5175	-2.5959	0.00943444
Z99714.1	2.44908	-3.94	1.72372	-2.28542	0.0222885
LRRC10B	1.39502	-3.93	1.44381	-2.72511	0.00642799
RPL10P18	3.82618	-3.93	1.74845	-2.24595	0.0247073
HNRNPA1P71	3.8229	-3.93	1.9877	-1.9793	0.0477819
GPLD1	104.501	-3.92	0.321889	-12.1694	4.52e-34
CNTN1	33.0759	-3.92	0.981043	-4.00023	6.33e-05
RNU6ATAC18P	4.00942	-3.92	1.16496	-3.36215	0.000773381
AC096564.2	6.44937	-3.92	1.3186	-2.97516	0.00292839
AP002530.1	1.3708	-3.92	1.39504	-2.80791	0.00498637
AL445928.2	4.09381	-3.91	1.39841	-2.79466	0.0051955
MIR3935	1.36123	-3.91	1.49525	-2.61444	0.0089373
CALML3-AS1	8.26077	-3.9	0.970068	-4.02268	5.75e-05
AC025188.1	1.35146	-3.9	1.48979	-2.6192	0.00881364
NCKAP5	307.672	-3.89	0.825422	-4.71108	2.46e-06
AC022079.1	2.36625	-3.89	1.6558	-2.35091	0.0187275
MGAT3	59.9485	-3.88	0.379312	-10.2203	1.61e-24
AL451069.1	80.2594	-3.88	0.693587	-5.59426	2.22e-08
FOXO3B	56.268	-3.88	1.14648	-3.38687	0.00070696
TMEM156	3.41137	-3.87	1.71782	-2.25566	0.0240921
AP000852.1	4.14435	-3.87	1.7828	-2.17252	0.0298167
HSD17B6	609.834	-3.86	0.223055	-17.3116	3.85e-67
NOX4	1041.95	-3.86	0.575073	-6.71849	1.84e-11
AL162726.3	8.0199	-3.86	1.10387	-3.49798	0.0004688
OVCH2	22.1954	-3.85	0.514786	-7.47489	7.73e-14
SAA1	7.22388	-3.85	0.87117	-4.41579	1.01e-05
AC024270.5	1.30373	-3.85	1.86223	-2.06988	0.038464
TRBV12-4	196.93	-3.84	0.464214	-8.26757	1.37e-16
ZBED2	5.68553	-3.82	1.05048	-3.63266	0.00028051
AC139769.2	1107.02	-3.82	1.06287	-3.59823	0.00032039
CDK8P2	2.25248	-3.82	1.68901	-2.26076	0.0237744
AC121758.2	3.94571	-3.81	1.62523	-2.34677	0.0189368
KRT18P26	1.27584	-3.81	1.87249	-2.03355	0.0419965
TMEM145	7.8002	-3.8	1.06174	-3.58295	0.00033973
SAR1AP1	4.34004	-3.8	1.65827	-2.29027	0.0220056
FOXO1	2240.25	-3.79	0.116082	-32.6311	1.49e-233
EMB	920.829	-3.78	0.300204	-12.6032	2.03e-36
SMARCE1P3	4.87827	-3.78	1.39246	-2.71774	0.00657294
DLG1-AS1	1.25117	-3.78	1.47501	-2.56514	0.0103135
LINC01517	1.24628	-3.78	1.54535	-2.44581	0.0144527
LINC01725	90.7484	-3.77	0.424737	-8.87153	7.21e-19
GPR89P	2.1836	-3.77	1.72061	-2.18982	0.0285376
AC020893.1	3.43416	-3.77	1.96597	-1.91531	0.0454531
CDKL2	73.6982	-3.76	0.607454	-6.19721	5.75e-10
CGA	22.5197	-3.76	0.868464	-4.33271	1.47e-05
HELLPAR	896.198	-3.75	0.259645	-14.46	2.17e-47
OR2S1P	20.0857	-3.75	1.40942	-2.6618	0.00777242
AC044810.3	2.14147	-3.74	1.63093	-2.29286	0.021856
LRRN1	21.6548	-3.73	0.507304	-7.34841	2.01e-13
ZFP92	207.096	-3.72	0.19731	-18.8311	4.2e-79
WBP11P1	8.40599	-3.72	1.28357	-2.89441	0.00379873
AF186192.3	2.04961	-3.72	1.31467	-2.83192	0.00462697
AC078880.5	2.10888	-3.72	1.376	-2.7029	0.00687379
AL355490.2	2.10626	-3.72	1.69509	-2.19411	0.0282276
KCNJ8	1416.68	-3.71	0.122021	-30.3733	1.24e-202
SERPINA5	5.98998	-3.71	1.0151	-3.65819	0.000253999
ZMYM2	1143.38	-3.71	1.13747	-3.26368	0.00109976
PGR	19.4844	-3.71	1.36434	-2.71623	0.00660303
FAM241B	32.0249	-3.7	0.610884	-6.05527	1.4e-09
TMEM256-PLSCR3	14.5419	-3.7	0.979887	-3.77156	0.000162229
C3orf20	4.60549	-3.7	1.06676	-3.4728	0.000515051
TPI1P4	3.30169	-3.7	1.72054	-2.15186	0.0314087
TMEM179	28.247	-3.69	0.442731	-8.32406	8.5e-17
AC010280.3	9.66343	-3.69	0.991012	-3.72572	0.000194755
EFNA1	4.62951	-3.69	1.02481	-3.60187	0.000315931
KRT18P29	14.6563	-3.69	1.03071	-3.57753	0.000346852
AC021723.2	13.0012	-3.69	1.07696	-3.42939	0.000604938
YBX2	11.5269	-3.69	1.18445	-3.11939	0.00181225
AC245100.7	2.08151	-3.69	1.69552	-2.17556	0.029588
CNTN2	2.07678	-3.69	1.7124	-2.15247	0.0313603
MYZAP	43.5652	-3.68	0.700535	-5.2507	1.52e-07
AL031651.2	13.8863	-3.68	0.711573	-5.17099	2.33e-07
AC009108.1	3.28131	-3.68	1.41109	-2.60691	0.00913622
PCSK6	44.5982	-3.67	0.980465	-3.74687	0.000179053
MLLT10P1	3.44284	-3.67	1.18616	-3.09392	0.0019753
LINC01474	11.1428	-3.67	1.23487	-2.96918	0.00298594
CSRNP3	140.719	-3.66	0.244364	-14.9911	8.4e-51
GRIK2	1554.04	-3.66	0.421953	-8.66778	4.41e-18
TRAPPC3L	9.40124	-3.66	1.02072	-3.58892	0.000332049
CD1D	7.11639	-3.66	1.22694	-2.98108	0.00287235
NIFKP1	2.03875	-3.66	1.51664	-2.41311	0.0158172
PZP	1.15168	-3.66	1.7266	-2.11833	0.0341474
IQCA1	13.2724	-3.65	1.26055	-2.89806	0.00375477
AL645929.3	1.14197	-3.65	1.59458	-2.28664	0.0222168
AC090617.9	1.14197	-3.65	1.59458	-2.28664	0.0222168
RPL23AP73	1.14679	-3.65	1.84857	-1.97648	0.0481008
HSD17B2	48.2438	-3.64	0.309698	-11.7602	6.26e-32
CHMP4C	45.6735	-3.64	0.989645	-3.67627	0.000236668
LINC00543	5.56748	-3.64	1.13714	-3.20379	0.00135632
AC110056.1	6.6388	-3.64	1.30134	-2.79845	0.00513485
AC008937.2	1.13205	-3.64	1.55213	-2.34316	0.0191211
RPL8P2	4.86288	-3.64	1.62963	-2.23322	0.0255341
HNRNPA1P44	3.17264	-3.64	1.71062	-2.12803	0.0333348
STK33	96.8678	-3.63	0.658793	-5.50594	3.67e-08
BPI	20.3887	-3.63	0.897078	-4.05068	5.11e-05
AL022318.5	6.99094	-3.63	0.96157	-3.77611	0.000159297
AC126283.2	6.82573	-3.63	1.03147	-3.51537	0.000439147
CYCSP52	1.12213	-3.63	1.58333	-2.29134	0.0219438
MITF	3835.06	-3.62	0.107386	-33.7529	9.68e-250
KCNMB2	9.1382	-3.62	1.02569	-3.529	0.000417139
AC093311.1	1.9113	-3.62	1.43638	-2.51952	0.0117515
AC093816.1	4.30923	-3.62	1.82438	-1.98315	0.0473506
MX2	290.308	-3.61	0.255003	-14.1435	2.05e-45
AC117488.1	31.4654	-3.61	0.506513	-7.12596	1.03e-12
AL390957.1	6.98121	-3.61	1.1559	-3.12597	0.00177222
POM121L10P	1.10329	-3.61	1.57195	-2.29653	0.0216458
LINC02432	109.924	-3.6	0.26696	-13.471	2.32e-41
PRR29	9.72042	-3.6	1.11886	-3.21403	0.00130886
AC073848.1	11.9389	-3.6	1.2277	-2.9304	0.00338525
LINC00968	1686.31	-3.59	0.111108	-32.2972	7.65e-229
CHRDL1	420.726	-3.59	0.169093	-21.2456	3.62e-100
DEFB109A	3.12776	-3.59	1.14593	-3.13421	0.00172318
AC092474.2	1.95749	-3.59	1.55855	-2.30169	0.0213526
ISL2	396.364	-3.58	0.274702	-13.0458	6.72e-39
KRT8P18	1.94335	-3.58	1.47152	-2.43236	0.0150009
RASL11A	837.001	-3.57	0.11377	-31.3956	2.32e-216
LINC01357	16.9465	-3.57	1.32448	-2.69902	0.00695448
AC093791.2	3.70284	-3.57	1.72191	-2.07305	0.0381675
SH3TC1	83.2987	-3.56	0.311438	-11.4307	2.94e-30
AC011416.3	4.90776	-3.56	1.07146	-3.31995	0.000900325
MCTP2	416.32	-3.55	0.154416	-22.9741	8.46e-117
GSAP	223.37	-3.55	0.256579	-13.8202	1.93e-43
AC110602.1	4.6139	-3.55	1.56054	-2.27333	0.0230061
AC080005.1	4.72846	-3.55	1.75498	-2.0253	0.0428364
AC124312.3	12.6682	-3.54	1.02693	-3.44786	0.000565038
AARD	203.592	-3.53	0.352792	-9.99386	1.62e-23
CACNG7	34.5884	-3.52	0.483358	-7.27722	3.41e-13
AL160272.2	6.13816	-3.52	1.08809	-3.23875	0.00120053
KCTD16	834.03	-3.51	0.102271	-34.2983	8.31e-258
LINC02228	17.6557	-3.51	0.580226	-6.0487	1.46e-09
AC116158.1	4.04813	-3.51	1.08982	-3.21965	0.00128345
CADPS2	188.545	-3.5	0.340499	-10.2657	1.01e-24
DDO	37.7069	-3.5	0.390066	-8.97768	2.77e-19
GAPDHP29	4.47997	-3.5	1.61338	-2.17006	0.030002
NDUFS2	2257	-3.49	1.10412	-3.15799	0.0015886
RPS16P9	1.02264	-3.49	1.70487	-2.04433	0.0409208
RPS20P5	2.87463	-3.49	1.77267	-1.96642	0.0492499
GPR150	51.8362	-3.48	0.772037	-4.50983	6.49e-06
CDC27P2	4.44006	-3.48	1.38187	-2.51996	0.0117369
HOXC10	1029.23	-3.47	0.131917	-26.3238	1.02e-152
FMO2	3.019	-3.47	1.1756	-2.94898	0.00318827
TRBJ2-2P	1.01257	-3.47	1.58675	-2.18907	0.0285917
AL158825.3	1.00315	-3.46	1.50478	-2.30166	0.0213542
GLRXP3	6.47035	-3.46	1.54465	-2.24003	0.0250892
AC010185.1	1.00265	-3.46	1.69403	-2.04473	0.0408813
EREG	1354.35	-3.45	0.0968271	-35.6228	6.22e-278
OAS3	1538.8	-3.44	0.231402	-14.8828	4.26e-50
SFRP4	66.4339	-3.44	0.442776	-7.77386	7.61e-15
C4orf19	14.3801	-3.44	0.989207	-3.48088	0.000499765
AC084783.1	1.76182	-3.44	1.30169	-2.64194	0.00824327
Z97985.1	7.44651	-3.44	1.35734	-2.53616	0.0112077
TVP23CP2	4.31605	-3.44	1.40394	-2.44814	0.0143598
CHORDC1P1	6.28378	-3.44	1.44471	-2.3793	0.0173455
FBXW12	0.979285	-3.44	1.68046	-2.04573	0.0407833
GAPDHP41	2.78551	-3.44	1.68172	-2.04327	0.0410262
DHRS3	5280	-3.43	0.387385	-8.85508	8.36e-19
RAPGEF4	65.3428	-3.43	0.590482	-5.81369	6.11e-09
AL161729.4	1.74249	-3.43	1.30952	-2.61803	0.00884397
GPR37	357.1	-3.42	0.33491	-10.2133	1.73e-24
C4orf54	6.35036	-3.41	1.30143	-2.62193	0.00874338
AC018992.1	2.75568	-3.41	1.47853	-2.3076	0.0210214
HOXA13	1677.85	-3.4	0.128702	-26.4484	3.81e-154
POM121L9P	31.8627	-3.4	0.396877	-8.572	1.02e-17
AC007731.6	2.49492	-3.4	1.76839	-1.91983	0.0448788
SLC12A7	1005.52	-3.39	0.221766	-15.2789	1.06e-52
AC098595.1	34.4931	-3.39	0.42212	-8.03581	9.3e-16
AL445183.2	23.3725	-3.39	0.448741	-7.55291	4.26e-14
AC005479.1	5.78333	-3.39	1.10399	-3.07505	0.00210466
GRB7	15.5074	-3.39	1.36912	-2.47321	0.0133905
ANKRD6	265.56	-3.38	0.284787	-11.8735	1.62e-32
LINC00161	67.1569	-3.38	0.369741	-9.14563	5.93e-20
AL031666.1	3.53592	-3.38	1.27847	-2.64675	0.00812694
PLD5	35.427	-3.37	0.483032	-6.97339	3.09e-12
LINC02714	17.1272	-3.37	0.784538	-4.29799	1.72e-05
RPL9P21	5.63958	-3.37	1.4582	-2.30812	0.0209923
AC113367.1	5.18311	-3.37	1.46729	-2.30008	0.0214439
WNT2	339.737	-3.36	0.262619	-12.793	1.79e-37
AL513165.2	130.391	-3.36	1.12101	-2.99956	0.00270369
GAPDHP15	2.65647	-3.36	1.67081	-2.01174	0.0442477
AL162431.3	1.68461	-3.36	1.70602	-1.9686	0.0489996
AC022034.1	342.269	-3.35	0.158423	-21.1321	4.03e-99
PLAAT1	25.1545	-3.35	0.709242	-4.7252	2.3e-06
ABCA13	18.8748	-3.35	0.844279	-3.96706	7.28e-05
AL512504.2	4.06393	-3.35	1.49438	-2.24094	0.0250302
RPL23AP48	1.61555	-3.35	1.72143	-1.94697	0.0415385
TDRD9	590.09	-3.34	0.167479	-19.9157	2.97e-88
INAVA	14.9539	-3.34	0.570725	-5.85917	4.65e-09
RTRAFP2	6.52539	-3.34	1.66632	-2.00163	0.0453251
FAM169A	284.059	-3.33	0.244895	-13.6008	3.96e-42
RPL9P2	2.79778	-3.33	1.28671	-2.5842	0.00976059
RNU5E-4P	1.64687	-3.33	1.34053	-2.48412	0.0129872
AL356056.2	190.708	-3.32	0.161582	-20.5706	5.03e-94
CCL2	2871.16	-3.32	0.163113	-20.3653	3.4e-92
ROR2	170.444	-3.32	0.246381	-13.4784	2.1e-41
SAMD12	2213.81	-3.32	0.858683	-3.86482	0.00011117
AC006483.1	5.48667	-3.32	1.54603	-2.14733	0.0317672
PTPN3	447.274	-3.31	0.112018	-29.5848	2.34e-192
MOV10L1	150.95	-3.31	0.201638	-16.4166	1.45e-60
CACNA1H	66.1361	-3.31	0.320101	-10.3411	4.59e-25
TOGARAM2	8.30934	-3.31	1.09669	-3.02074	0.00252157
RCN1P1	6.47567	-3.31	1.41434	-2.33786	0.0193947
AC016894.1	3.96379	-3.31	1.58823	-2.08261	0.0372872
DMD	1070.86	-3.3	0.194757	-16.9468	2.03e-64
NTRK2	518.104	-3.3	0.737551	-4.47016	7.82e-06
IFITM3P4	8.29862	-3.3	1.2265	-2.69026	0.00713965
CAPZA1P3	3.93474	-3.3	1.3531	-2.43783	0.0147755
AC005261.2	4.48778	-3.29	1.07846	-3.04726	0.00230938
MEST	3522.11	-3.28	0.133639	-24.5343	6.36e-133
NOVA2	5.80143	-3.28	1.25536	-2.60986	0.0090579
GSTO2	865.513	-3.27	0.15627	-20.9569	1.62e-97
BST2	66.7663	-3.27	0.363955	-8.97508	2.83e-19
AL589743.1	9.2623	-3.27	0.829322	-3.94807	7.88e-05
PTGER4P2	4.04249	-3.27	1.07003	-3.05294	0.00226615
COL19A1	5.14186	-3.27	1.27772	-2.56083	0.0104422
RHOJ	2176.17	-3.26	0.103787	-31.3937	2.46e-216
ETNK2	1490.53	-3.26	0.130465	-25.0201	3.69e-138
IGFBP7-AS1	23.6421	-3.26	0.443875	-7.3503	1.98e-13
RHBDF2	102.984	-3.26	0.693222	-4.70116	2.59e-06
FAM90A20P	2.66679	-3.26	1.20565	-2.70564	0.00681732
SLC25A5P7	3.81608	-3.26	1.51225	-2.15391	0.0312474
AL136964.1	9.53993	-3.25	0.824842	-3.93873	8.19e-05
FO538757.1	3.82387	-3.25	1.05397	-3.08173	0.00205804
CCL5	5.47952	-3.25	1.20398	-2.69536	0.00703123
ATP5F1AP8	5.21383	-3.25	1.20721	-2.69353	0.00706996
GAPDHP37	3.81964	-3.25	1.45167	-2.23881	0.025168
RPL12P41	3.83475	-3.25	1.58119	-2.05854	0.0395386
AC146507.1	3.83475	-3.25	1.58119	-2.05854	0.0395386
KIAA1755	971.011	-3.24	0.125463	-25.8013	8.58e-147
KIAA0895	255.87	-3.24	0.154628	-20.9328	2.69e-97
USP12P1	6.44566	-3.24	0.839832	-3.86136	0.00011276
ANXA10	4.41553	-3.24	1.02368	-3.16723	0.00153896
LINC01814	3.37819	-3.24	1.11749	-2.90197	0.00370819
OCIAD1-AS1	10.3715	-3.24	1.19317	-2.71876	0.00655276
LIMS3	150.219	-3.23	0.928153	-3.48074	0.000500032
FAM155A	830.789	-3.22	0.169287	-19.0182	1.21e-80
AC124276.2	8.81056	-3.22	0.963345	-3.33735	0.000845824
OR7E2P	1.54205	-3.22	1.42824	-2.25443	0.024169
RPL7P20	5.13282	-3.22	1.43865	-2.23547	0.0253866
AL163973.1	5.13785	-3.22	1.49198	-2.15546	0.0311257
RPS3AP4	4.68642	-3.22	1.56727	-2.05421	0.0399549
HTR2B	114.896	-3.21	0.262004	-12.2664	1.37e-34
OCA2	16.8931	-3.21	0.752784	-4.26911	1.96e-05
CELF5	7.81798	-3.21	0.871891	-3.68295	0.000230553
AC005865.2	10.1481	-3.21	1.22569	-2.61631	0.00888858
ANKRD20A1	2.30837	-3.21	1.24325	-2.57913	0.00990498
AL592148.1	6.49266	-3.21	1.49851	-2.14497	0.0319555
COBLL1	7109.46	-3.2	0.188772	-16.9573	1.7e-64
ZNF467	41.58	-3.2	0.49516	-6.45976	1.05e-10
SNX18P7	15.2419	-3.2	0.572893	-5.57887	2.42e-08
ACTR3C	20.1973	-3.2	0.773087	-4.13285	3.58e-05
AL365184.1	23.1402	-3.2	0.987937	-3.23728	0.00120677
AL139811.1	6.79513	-3.2	1.3878	-2.30629	0.0210946
RBM46	5.62624	-3.2	1.4472	-2.21454	0.0267918
KRT8P13	1.51769	-3.2	1.53376	-2.08606	0.0369736
NPM1P51	2.39838	-3.2	1.64697	-1.94205	0.0421309
AC087392.1	81.1293	-3.19	0.367748	-8.68505	3.79e-18
AGGF1P2	12.8429	-3.19	0.689844	-4.62567	3.73e-06
ACSM4	5.46123	-3.19	1.19543	-2.67068	0.00756987
PGM5P3-AS1	11.1137	-3.18	0.67122	-4.74239	2.11e-06
ATCAY	11.8811	-3.18	0.709162	-4.49091	7.09e-06
SRP14P4	3.61519	-3.18	1.04958	-3.02973	0.00244773
AC117509.1	5.30498	-3.18	1.12555	-2.82946	0.00466264
FEM1AP4	3.6658	-3.18	1.32542	-2.39864	0.0164559
GATA3	601.488	-3.17	0.111419	-28.4164	1.27e-177
WTAPP1	46.5316	-3.17	0.555371	-5.71502	1.1e-08
FSIP2	8.06954	-3.17	0.723005	-4.38394	1.17e-05
AC006249.1	6.17559	-3.17	0.86397	-3.66834	0.000244126
OASL	26.3281	-3.17	1.07985	-2.93724	0.00331151
ATP5F1AP1	4.96481	-3.17	1.27636	-2.48345	0.0130117
ASTN2	264.395	-3.16	0.518314	-6.09825	1.07e-09
AC110015.1	3.23499	-3.16	1.08178	-2.92271	0.00347004
GVINP1	78.8138	-3.15	0.323554	-9.73725	2.09e-22
AC006305.2	24.3819	-3.15	1.20091	-2.62609	0.00863725
RPL29P3	3.57244	-3.15	1.56578	-2.01253	0.044164
PCDH9	2321.3	-3.14	0.180678	-17.3551	1.81e-67
AC076968.2	50.1468	-3.14	0.327829	-9.56977	1.07e-21
CTSH	286.782	-3.14	0.386602	-8.12198	4.59e-16
DDX43	24.6607	-3.14	0.994342	-3.15431	0.00160878
AC112496.1	3.80353	-3.14	1.28844	-2.43339	0.0149581
AP000695.3	5.86265	-3.14	1.32526	-2.36929	0.0178224
FAR2	1957.66	-3.13	0.100814	-31.0643	7.31e-212
H3P4	8.43571	-3.13	1.13035	-2.76802	0.00563986
TPT1P1	4.87977	-3.13	1.48095	-2.11581	0.0343609
SLC2A12	745.879	-3.12	0.135711	-22.9981	4.87e-117
MYCL	30.4059	-3.12	0.739349	-4.21591	2.49e-05
RPS27AP2	6.29622	-3.12	1.09889	-2.83879	0.00452845
Z73429.1	2.18436	-3.12	1.26894	-2.46258	0.013794
ABCG2	160.376	-3.11	0.266988	-11.6435	2.48e-31
PGAM1P2	3.47618	-3.11	1.28399	-2.42419	0.0153424
KCNK1	421.468	-3.1	0.137039	-22.6265	2.38e-113
CALCRL	435.275	-3.1	0.268997	-11.529	9.42e-31
PFN1P8	14.8049	-3.1	0.648789	-4.7839	1.72e-06
KMT2D	766.914	-3.1	0.848254	-3.66026	0.000251959
OAS1	17.8849	-3.1	1.03489	-2.99104	0.0027803
ASS1P10	4.74057	-3.1	1.10303	-2.81268	0.00491305
KLK1	3.68801	-3.1	1.12118	-2.76364	0.00571609
BTBD7P1	3.81244	-3.1	1.31912	-2.35277	0.0186341
CTAGE4	55.0237	-3.09	0.313092	-9.88396	4.89e-23
LINC01709	88.6931	-3.09	0.62142	-4.97124	6.65e-07
KRT31	16.8775	-3.09	0.83278	-3.71239	0.000205312
GPRC5D	6.43733	-3.09	1.53458	-2.01257	0.0441599
AC006927.1	4.74663	-3.09	1.5754	-1.96442	0.0494817
PPM1H	2140.97	-3.08	0.1052	-29.262	3.16e-188
BTF3L4P3	4.70737	-3.08	1.35939	-2.26609	0.0234459
ANKRD18B	152.898	-3.07	0.315071	-9.73888	2.06e-22
PKD1L2	73.2293	-3.07	0.36801	-8.33445	7.79e-17
XIRP1	26.2434	-3.07	0.412839	-7.44517	9.68e-14
TMTC1	6153.67	-3.07	0.683514	-4.49705	6.89e-06
AC008676.3	10.0053	-3.07	0.835035	-3.67265	0.000240049
AL157373.2	3.68664	-3.07	1.24659	-2.46289	0.0137821
MIR6772	1.39871	-3.07	1.35393	-2.26647	0.0234225
EPHB6	713.297	-3.06	0.176841	-17.2917	5.44e-67
TSBP1-AS1	26.416	-3.06	0.643504	-4.74887	2.05e-06
SUCNR1	7.58937	-3.06	0.711723	-4.30363	1.68e-05
AP003465.3	4.31436	-3.06	1.09609	-2.79424	0.00520216
CASC4P1	7.27363	-3.06	1.30137	-2.35256	0.0186447
ICAM1	2021.29	-3.05	0.0964234	-31.6613	5.31e-220
PGAM1P5	19.8705	-3.05	0.720449	-4.23156	2.32e-05
TBX20	9.51137	-3.05	0.829085	-3.67396	0.000238817
CDH3	11.0972	-3.05	0.912876	-3.33739	0.000845686
EIF4BP5	11.0265	-3.05	1.27339	-2.39433	0.0166509
AC133065.2	5.49223	-3.05	1.34854	-2.25984	0.0238312
MORF4L2P1	4.64138	-3.05	1.50955	-2.02121	0.0432576
AC024587.1	5.13377	-3.05	1.51521	-2.01414	0.0439951
TMEM178B	222.494	-3.04	0.172453	-17.6505	1.01e-69
ABCA10	9.3091	-3.04	0.690707	-4.40335	1.07e-05
AL121877.1	19.7849	-3.04	0.905938	-3.36024	0.000778736
MTDHP1	2.34839	-3.04	1.40877	-2.15474	0.0311821
CHST15	1246.4	-3.03	0.0843836	-35.9393	7.44e-283
AC092111.1	124.59	-3.03	0.304259	-9.97325	2e-23
OR2AG2	19.0025	-3.03	0.798664	-3.78873	0.000151416
AC114778.1	11.4034	-3.03	1.17484	-2.58079	0.0098575
AC116337.3	7.60981	-3.03	1.17395	-2.57923	0.00990195
EMSLR	9.75796	-3.03	1.3068	-2.31853	0.0204203
AC087752.1	3.30917	-3.03	1.37353	-2.20391	0.0275307
FAXC	306.853	-3.02	0.138963	-21.7427	8.09e-105
FCHO1	274.552	-3.02	0.147804	-20.4548	5.44e-93
DIO2	2230.36	-3.02	0.44517	-6.78637	1.15e-11
TP53TG3D	11.3192	-3.02	0.661048	-4.57282	4.81e-06
ZSWIM5	19.1316	-3.02	1.06931	-2.82074	0.00479126
AC091181.2	4.74804	-3.02	1.16348	-2.59898	0.00935015
AC109635.5	6.63247	-3.02	1.27616	-2.36648	0.0179581
AC105339.4	4.98278	-3.02	1.42941	-2.11289	0.0346106
AC110926.1	4.17856	-3.02	1.5428	-1.95544	0.0405312
AL353678.1	4.17446	-3.02	1.54236	-1.96052	0.0499355
CD34	189.689	-3.01	0.232379	-12.9407	2.65e-38
AC011944.1	3.55257	-3.01	1.1774	-2.55381	0.0106551
HNRNPH1P3	5.80485	-3.01	1.42491	-2.11529	0.034405
AC074051.3	3.32267	-3.01	1.54951	-1.94553	0.0417108
NSA2P5	5.03631	-3.01	1.52234	-1.97874	0.0478453
GPAT2P1	107.129	-3	0.614613	-4.8763	1.08e-06
GALNT6	682.047	-3	0.888051	-3.37442	0.000739714
IFITM3P2	9.39746	-3	1.18966	-2.52404	0.0116014
AC008126.1	6.18477	-3	1.26451	-2.37588	0.0175073
AP001889.1	4.49249	-3	1.35252	-2.22078	0.0263659
NPM1P38	4.49752	-3	1.40982	-2.13031	0.0331464
MT-TY	4.49264	-3	1.46462	-2.04833	0.0405281
INA	1531.25	-2.99	0.118021	-25.3599	6.98e-142
SLIT2-IT1	8.7205	-2.99	0.668081	-4.46875	7.87e-06
AC004816.1	4.64941	-2.99	1.16966	-2.55406	0.0106476
RASA3-IT1	12.2579	-2.98	0.548677	-5.42434	5.82e-08
AC084754.1	3.06522	-2.98	1.03979	-2.86457	0.00417581
AC134050.1	3.45778	-2.98	1.12584	-2.64645	0.00813422
RPL21P10	3.81623	-2.98	1.26875	-2.34741	0.0189044
RNF150	14800.1	-2.97	0.211102	-14.0712	5.71e-45
SDK1	30.4088	-2.97	0.667893	-4.44842	8.65e-06
AC244258.1	7.30429	-2.97	1.28381	-2.31723	0.0204911
FGF20	7.29097	-2.97	1.42951	-2.07979	0.0375447
RPL7AP73	3.18531	-2.97	1.53993	-1.9257	0.0441418
MMP3	33995.6	-2.96	0.0582868	-50.7388	0
SLC37A1	122.62	-2.96	0.206216	-14.3643	8.67e-47
RASGRP2	75.6029	-2.96	0.759473	-3.89724	9.73e-05
SULT2B1	8.06749	-2.96	1.15183	-2.57203	0.0101104
RPL29P24	3.18938	-2.96	1.40633	-2.10363	0.0354107
AC104457.1	5.18569	-2.96	1.51192	-1.95604	0.04046
AC021106.1	32.2928	-2.95	0.387297	-7.6201	2.53e-14
AC026464.4	245.695	-2.95	1.12721	-2.61462	0.00893267
LINC01389	7.27882	-2.95	1.13952	-2.58588	0.00971296
AC096664.2	5.54254	-2.95	1.41445	-2.08286	0.0372636
ACTBP12	3.19363	-2.95	1.54046	-1.91513	0.0454763
TMC1	158.303	-2.94	0.236821	-12.4338	1.71e-35
PLCXD3	298.704	-2.94	0.283355	-10.3701	3.39e-25
FLVCR2	82.9257	-2.94	0.326711	-9.00182	2.22e-19
AL031118.1	7.95915	-2.94	0.8793	-3.34291	0.000829052
AC111197.1	6.2214	-2.94	1.00504	-2.92444	0.00345079
RPL36AP43	3.13693	-2.94	1.32376	-2.22342	0.0261872
AP002982.1	4.75782	-2.94	1.35007	-2.17584	0.029567
AC078880.4	2.26035	-2.94	1.49856	-1.96487	0.0494294
FLRT3	644.197	-2.93	0.135946	-21.5805	2.74e-103
CDK2AP2P2	3.88755	-2.93	0.933673	-3.14103	0.00168353
AP005230.1	3.57491	-2.93	1.08835	-2.69422	0.00705532
AC135731.1	3.48697	-2.93	1.41383	-2.07338	0.0381368
AUXG01000058.1	45.8396	-2.92	0.394763	-7.39019	1.47e-13
ZNF516	460.429	-2.92	1.07159	-2.72089	0.00651061
KRT8	2263.68	-2.91	0.079493	-36.6526	4.15e-294
LINC00865	162.946	-2.91	0.260444	-11.178	5.23e-29
AC008105.3	6.36909	-2.91	1.15051	-2.52668	0.0115145
ICAM2	40.2001	-2.91	1.16994	-2.48984	0.0127799
RNU6-62P	1.27309	-2.91	1.37452	-2.1177	0.0342008
AC074276.1	4.23944	-2.91	1.39621	-2.0822	0.0373245
UBA52P3	4.24885	-2.91	1.4896	-1.952	0.040938
KISS1	341.374	-2.9	0.256353	-11.2995	1.32e-29
PPFIBP2	1984.6	-2.9	0.392226	-7.40432	1.32e-13
MPZL3	22.3193	-2.9	0.470467	-6.15843	7.35e-10
ALOXE3	12.644	-2.9	0.940334	-3.08828	0.00201318
AC062015.1	3.48871	-2.9	1.10529	-2.62031	0.00878486
AC245052.3	8.48346	-2.9	1.12182	-2.58739	0.00967061
RNU6-483P	1.25946	-2.9	1.3709	-2.11808	0.0341684
AC108667.3	1.25864	-2.9	1.41417	-2.05021	0.0403435
AC007016.1	4.23455	-2.9	1.45203	-1.99975	0.0455272
ADAM19	16906.7	-2.89	0.172667	-16.7382	6.9e-63
FAM198B-AS1	139.954	-2.89	0.182412	-15.8527	1.35e-56
VTN	40.2161	-2.89	0.309761	-9.32699	1.09e-20
FMO1	11.1858	-2.89	0.921002	-3.13558	0.00171513
AC023043.3	2.1449	-2.89	1.28495	-2.25191	0.0243283
CNN2P12	3.06537	-2.89	1.46457	-1.97523	0.0482416
GRK3	717.441	-2.88	0.137318	-20.9806	9.87e-98
PRAG1	6201.69	-2.88	0.148912	-19.3142	4.08e-83
HNRNPA1P14	12.8666	-2.88	1.1006	-2.61683	0.00887494
RRM2P3	7.93057	-2.88	1.23079	-2.33767	0.0194046
AC027088.5	2.16104	-2.88	1.42625	-2.02121	0.043258
HNRNPA1P15	4.96139	-2.88	1.43891	-2.00401	0.0450695
JAK3	170.451	-2.87	0.184526	-15.5775	1.03e-54
INPP5J	165.747	-2.87	0.217705	-13.2028	8.45e-40
NPM1P12	13.5485	-2.87	1.11044	-2.58427	0.00975857
AL138824.1	4.53501	-2.87	1.26737	-2.26721	0.0233772
AL592429.1	1.94791	-2.87	1.47071	-1.9493	0.0412595
IFITM1	3082.86	-2.86	0.157872	-18.1132	2.51e-73
FUT1	32.6815	-2.86	0.500382	-5.71538	1.09e-08
PCDHGB1	134.841	-2.86	0.754137	-3.79306	0.000148805
LIMS4	279.879	-2.85	0.555942	-5.13145	2.88e-07
AC007279.1	3.67785	-2.85	0.968465	-2.94077	0.00327394
ACTBP14	4.08099	-2.85	1.28981	-2.20943	0.0271448
CALM1P1	4.09106	-2.85	1.38728	-2.0541	0.0399657
MTRNR2L11	4.10551	-2.85	1.44528	-1.97403	0.0483787
ACTG1P18	4.10551	-2.85	1.44528	-1.97403	0.0483787
MAB21L1	7057.67	-2.84	0.295869	-9.61051	7.22e-22
OR10Y1P	11.8631	-2.84	0.692747	-4.10431	4.06e-05
DOC2B	7.5648	-2.84	0.733828	-3.87103	0.000108379
AC021723.1	8.06061	-2.84	0.84612	-3.35203	0.000802225
EBI3	37.9404	-2.84	0.906597	-3.12739	0.00176367
RPSAP43	4.06572	-2.84	1.29237	-2.1953	0.0281418
INGX	3.22317	-2.84	1.32575	-2.14378	0.0320502
PGM5P4-AS1	21.1628	-2.83	0.599754	-4.7184	2.38e-06
GRIN1	13.0162	-2.83	0.867451	-3.25835	0.00112064
AL162151.2	1743.16	-2.83	0.954677	-2.96163	0.00306012
AC104417.1	2.93211	-2.83	1.45302	-1.94692	0.0415445
LYN	3401.29	-2.82	0.0784467	-35.9358	8.44e-283
ZFHX4-AS1	72.4383	-2.82	0.308767	-9.13423	6.59e-20
HSD3BP5	13.3441	-2.82	0.610318	-4.62801	3.69e-06
LINC01394	8.56271	-2.82	0.846775	-3.32939	0.000870368
SNX5P1	5.83942	-2.82	1.22903	-2.29285	0.0218564
RPS20P10	2.93633	-2.82	1.4533	-1.94184	0.0421561
SERPINB7	8014.81	-2.81	0.0728533	-38.5865	0
SOX30	21.1702	-2.81	0.467207	-6.02334	1.71e-09
HNRNPH1P1	5.81379	-2.81	0.908367	-3.0922	0.00198677
PCDHA5	5.08154	-2.81	1.09063	-2.57572	0.0100033
AC013452.3	3.18392	-2.81	1.22513	-2.2967	0.0216362
ALX4	1580.55	-2.8	0.170966	-16.3517	4.23e-60
LLGL2	123.766	-2.8	0.387172	-7.24449	4.34e-13
ELAVL2	44.6287	-2.8	0.388002	-7.22299	5.09e-13
PCDHA4	56.0883	-2.8	0.522278	-5.35697	8.46e-08
FKBP4P1	8.73618	-2.8	0.867296	-3.23223	0.00122826
ICAM5	231.224	-2.8	1.06784	-2.61844	0.00883337
HERC2P4	12.3171	-2.8	1.18532	-2.35815	0.0183661
TPM3P1	5.76708	-2.8	1.19495	-2.34256	0.0191519
PPIAP46	3.9669	-2.8	1.32082	-2.12059	0.0339562
PPIAL4E	3.97646	-2.8	1.4382	-1.94721	0.0415092
AL357632.1	3.97143	-2.8	1.38044	-2.02869	0.0424899
TM6SF1	69.9478	-2.79	0.357314	-7.81625	5.44e-15
RPSAP9	449.125	-2.79	0.427301	-6.51829	7.11e-11
ZDHHC8P1	34.8867	-2.79	0.623072	-4.4784	7.52e-06
AL158156.1	2.85432	-2.79	1.17981	-2.36714	0.017926
KRT18P38	8.71284	-2.79	1.26929	-2.19658	0.0280504
AC026111.1	6.07296	-2.79	1.36244	-2.04436	0.0409183
TUBB8P8	5.74911	-2.79	1.37929	-2.02367	0.043004
ZFHX2	495.769	-2.78	0.208853	-13.3019	2.26e-40
KRT87P	44.8263	-2.78	0.639402	-4.35232	1.35e-05
PDLIM1P1	7.54285	-2.78	1.3052	-2.13091	0.0330965
CPZ	1656.87	-2.77	0.0813113	-34.0321	7.48e-254
MAMDC2	2809.19	-2.77	0.0820496	-33.7336	1.86e-249
NXPH3	1632.14	-2.77	0.140869	-19.6439	6.52e-86
RASGRP1	440.608	-2.77	0.152577	-18.1383	1.59e-73
LIPG	94.0382	-2.76	0.223359	-12.3379	5.66e-35
CCDC81	247.964	-2.76	0.446561	-6.17497	6.62e-10
AP005264.1	15.0956	-2.76	0.554999	-4.97072	6.67e-07
NKX3-2	10.456	-2.76	0.68128	-4.05845	4.94e-05
OR2A4	5.68243	-2.76	0.85038	-3.24486	0.00117509
OSTN-AS1	15.6189	-2.76	0.976135	-2.82765	0.00468914
RPS3AP43	7.49439	-2.76	1.16217	-2.37892	0.0173636
LINC00857	487.371	-2.75	0.118695	-23.2068	3.89e-119
VIT	2260.5	-2.75	0.488772	-5.62482	1.86e-08
AF279873.2	4.87878	-2.75	1.3276	-2.06874	0.0385706
MTND6P22	4.57426	-2.75	1.4212	-1.93452	0.0430487
DYNLL1P2	4.56923	-2.75	1.36421	-2.01347	0.0440653
IFITM9P	3.84742	-2.75	1.43078	-1.91921	0.0449575
RPS3AP30	3.84742	-2.75	1.43078	-1.91921	0.0449575
AC005531.1	2.82116	-2.75	1.37034	-2.00424	0.0450441
GAPDHP46	5.62007	-2.75	1.37407	-2.004	0.0450704
KRT34	17569.4	-2.74	0.0898388	-30.5444	6.71e-205
FBXO41	567.195	-2.74	0.192414	-14.2218	6.71e-46
ZBED6CL	14.7481	-2.74	0.468236	-5.85825	4.68e-09
MIR3649	3.43893	-2.74	0.981148	-2.78889	0.00528895
RPS7P8	4.89651	-2.74	1.3294	-2.06005	0.0393942
AC019181.1	2.76453	-2.74	1.37814	-1.99024	0.046565
VSTM5	46.1669	-2.73	0.723976	-3.76849	0.00016424
C10orf67	15.1883	-2.73	0.90065	-3.03499	0.00240542
AL109741.1	14.513	-2.73	0.922521	-2.95728	0.00310361
FAM221A	33.3607	-2.73	1.20232	-2.26844	0.0233025
AKR1B1P7	2.78701	-2.73	1.36671	-1.99726	0.0457967
GCA	232.194	-2.72	0.250705	-10.8464	2.07e-27
DCC	103.261	-2.72	0.342597	-7.93247	2.15e-15
AC015712.1	14.9309	-2.72	0.504903	-5.38192	7.37e-08
C2CD4C	23.7325	-2.72	0.630111	-4.31105	1.62e-05
AC145343.1	4.94522	-2.72	1.2589	-2.16035	0.0307459
TBILA	35.949	-2.71	0.377023	-7.18238	6.85e-13
FAM228A	22.5033	-2.71	0.502146	-5.39028	7.03e-08
AC099677.1	5.48964	-2.71	0.799303	-3.39452	0.000687495
NBAT1	11.5099	-2.71	0.867934	-3.12314	0.0017893
FAM149B1P1	24.9519	-2.71	0.911811	-2.96711	0.0030061
AC023301.1	4.07506	-2.71	1.23177	-2.19647	0.0280585
AC112247.1	8.1449	-2.71	1.25395	-2.15817	0.030915
AL353150.1	6.70667	-2.71	1.38307	-1.95815	0.0402124
RPL7AP4	5.45724	-2.71	1.33175	-2.03153	0.0422014
RPL3P10	5.47169	-2.71	1.36746	-1.98144	0.0475423
AL512662.2	17.2194	-2.7	0.713611	-3.78084	0.000156297
AL512633.1	8.83243	-2.7	0.936921	-2.88091	0.00396528
PNPT1P1	4.69667	-2.7	1.06698	-2.53095	0.0113753
AC005077.2	3.72311	-2.7	1.26528	-2.13139	0.0330572
AC013356.1	4.44018	-2.7	1.3572	-1.98869	0.0467356
SEMA6A	489.297	-2.69	0.167564	-16.0487	5.84e-58
GUCY1A2	1629.8	-2.69	0.277493	-9.70472	2.88e-22
AP3S2	1508.81	-2.69	0.840255	-3.19731	0.00138718
AC092111.2	11.3232	-2.69	0.852956	-3.15248	0.00161892
LRRC37A9P	4.03171	-2.69	1.23547	-2.17666	0.0295056
AC007849.2	3.70392	-2.69	1.36308	-1.97016	0.0488202
FAM66A	55.7454	-2.68	0.33513	-7.98307	1.43e-15
GDPD2	26.4732	-2.68	0.381464	-7.01675	2.27e-12
CD27	4.42005	-2.68	0.984366	-2.72457	0.00643844
AC025754.2	3.17116	-2.68	1.23034	-2.17929	0.0293102
AC090771.1	5.04354	-2.68	1.3531	-1.98014	0.0476878
THEM5	15.6104	-2.67	0.484644	-5.50305	3.73e-08
AC092376.2	28.2814	-2.67	0.613007	-4.36153	1.29e-05
MBL1P	18.1757	-2.67	0.647008	-4.12343	3.73e-05
RPS26P11	9.05605	-2.67	1.04779	-2.55251	0.0106951
FRY-AS1	2.67059	-2.67	1.2657	-2.10817	0.0350162
ZEB2P1	5.0479	-2.67	1.36456	-1.9602	0.0499722
FAM174B	216.606	-2.66	0.164782	-16.1491	1.15e-58
GFRA2	53.3344	-2.66	0.261862	-10.1487	3.36e-24
EPS8L1	171.086	-2.66	0.300845	-8.82565	1.09e-18
KIAA2012	46.9652	-2.66	0.324304	-8.20217	2.36e-16
TUBB8B	6.99443	-2.66	1.16811	-2.28023	0.0225943
HSPD1P2	5.64622	-2.66	1.23048	-2.16581	0.0303256
RPL17P41	3.37618	-2.66	1.30789	-2.03667	0.0416836
PSMC1P10	5.96467	-2.66	1.33244	-1.99426	0.046124
RPL10AP1	7.94363	-2.65	1.15109	-2.3054	0.0211443
NOS1AP	87.0721	-2.64	0.353363	-7.47082	7.97e-14
RASGRF1	32.674	-2.64	0.370333	-7.13326	9.8e-13
H2AB1	2.63349	-2.64	1.1353	-2.32374	0.0201396
EI24P2	7.59097	-2.64	1.19153	-2.2128	0.0269113
LMNTD2	70.6223	-2.63	0.245794	-10.6807	1.25e-26
TRPM3	38.497	-2.63	0.410856	-6.41155	1.44e-10
OR2A1	13.5783	-2.63	0.530448	-4.95597	7.2e-07
AC024337.2	10.0374	-2.63	1.14495	-2.30015	0.0214398
CLSTN2	106.172	-2.62	0.358954	-7.29298	3.03e-13
LINC01397	60.1992	-2.62	0.599183	-4.37885	1.19e-05
AC008040.1	14.5046	-2.62	1.09	-2.40713	0.0160782
NPM1P48	5.53585	-2.62	1.26323	-2.07702	0.0378
BX322234.1	1244.91	-2.61	0.350668	-7.45603	8.92e-14
AL589843.1	31.7234	-2.61	0.358983	-7.26182	3.82e-13
CALY	14.3927	-2.61	0.829994	-3.14303	0.00167211
RPS3AP14	3.30085	-2.61	1.15336	-2.26626	0.0234354
AMZ1	602.012	-2.61	1.16199	-2.24751	0.0246075
AC006116.9	3.90913	-2.61	1.33023	-1.96532	0.0493773
AC084368.1	4.51508	-2.61	1.33115	-1.96004	0.0499916
SECTM1	1627.7	-2.6	0.117481	-22.1459	1.14e-108
IFIH1	293.913	-2.6	0.196945	-13.1933	9.59e-40
ERBB3	229.627	-2.6	0.258759	-10.0591	8.38e-24
CX3CR1	52.8472	-2.6	0.412201	-6.31361	2.73e-10
AC026341.1	10.0404	-2.6	0.589602	-4.40235	1.07e-05
AC021106.3	10.3657	-2.6	0.638784	-4.067	4.76e-05
AC026748.1	7.55423	-2.6	0.898216	-2.89209	0.00382689
TEX41	22.3462	-2.6	0.940836	-2.75947	0.00578947
AF186996.2	4.1589	-2.6	1.32014	-1.96678	0.0492081
NFE2	21.7387	-2.59	0.820436	-3.1533	0.00161436
AC010501.2	6.0781	-2.59	0.822281	-3.15156	0.00162401
NPM1P33	6.40811	-2.59	1.2199	-2.12719	0.0334045
HNRNPCL4	5.07952	-2.59	1.29144	-2.00178	0.0453086
MX1	576.23	-2.58	0.306911	-8.41721	3.86e-17
RARRES2	99.4668	-2.58	0.347566	-7.43683	1.03e-13
KLHL38	37.4229	-2.58	0.347332	-7.43616	1.04e-13
GRAMD2B	9969.29	-2.58	0.401399	-6.42685	1.3e-10
PMS2P5	23.7734	-2.58	0.433405	-5.95964	2.53e-09
LINC01829	15.1589	-2.58	0.545338	-4.73587	2.18e-06
THEMIS	14.8438	-2.58	0.736655	-3.49834	0.000468168
PPIAP66	5.4068	-2.58	1.25677	-2.05631	0.0397522
AC011511.5	18.5154	-2.58	1.29635	-1.98794	0.0468182
PLPPR4	2817.74	-2.57	0.111205	-23.1444	1.65e-118
COL4A4	101.197	-2.57	0.216221	-11.8925	1.3e-32
SLC16A14	58.8352	-2.57	0.422426	-6.0828	1.18e-09
AC241377.4	7.77287	-2.57	0.779648	-3.29934	0.000969111
AL359921.1	6.50486	-2.57	0.891942	-2.88561	0.00390655
AL132838.1	6.29431	-2.57	1.23967	-2.07352	0.038124
AC090409.2	7.86686	-2.56	1.29884	-1.9676	0.0491141
TMEM150C	182.339	-2.55	0.193167	-13.1996	8.82e-40
KLC3	9.0411	-2.55	0.621865	-4.09482	4.22e-05
AC073195.2	6.69882	-2.55	0.699014	-3.65313	0.000259061
PRSS16	8.33274	-2.55	0.764054	-3.33803	0.000843745
AL357500.2	5.8942	-2.55	0.946085	-2.69736	0.00698912
AC112721.1	2.14147	-2.55	1.23172	-2.07159	0.0383039
NID2	36273.8	-2.54	0.187812	-13.5054	1.45e-41
DDX11L2	99.3332	-2.54	0.199943	-12.7122	5.06e-37
AF241728.1	10.372	-2.54	0.915239	-2.77642	0.00549605
AC079145.1	8.26864	-2.54	1.04233	-2.43256	0.0149924
GLULP4	10.1014	-2.54	1.16081	-2.18693	0.0287476
AC009951.4	3.81736	-2.54	1.19206	-2.13129	0.0330653
TUBB7P	5.86631	-2.54	1.19609	-2.12158	0.0338732
TARDBPP2	5.28279	-2.54	1.30933	-1.9415	0.0421977
PAPSS2	57991	-2.53	0.0897022	-28.2426	1.75e-175
CLSTN3	1427.49	-2.53	0.129992	-19.4912	1.3e-84
LGALS3BP	5665.65	-2.53	0.13189	-19.1477	1.01e-81
CTAGE8	55.9867	-2.53	0.334273	-7.56021	4.02e-14
PLP1	16.8624	-2.53	0.601464	-4.20448	2.62e-05
TRAJ23	1.60391	-2.53	1.29088	-1.95776	0.0402579
AL354989.2	6.14495	-2.53	1.25094	-2.02519	0.0428474
HNRNPA1P55	5.53792	-2.53	1.25411	-2.01394	0.0440159
PHLDB2	13082.3	-2.52	0.187921	-13.4017	5.91e-41
ARHGEF4	108.63	-2.52	0.447146	-5.63089	1.79e-08
AC013644.1	4.88579	-2.52	0.774757	-3.25615	0.00112936
ZNF488	23.4255	-2.52	0.773906	-3.25007	0.00115376
C2CD4D-AS1	29.8095	-2.52	0.808528	-3.11422	0.00184433
AL109840.1	3.11665	-2.52	1.24736	-2.01939	0.0434472
AC011497.2	667.175	-2.51	0.51173	-4.90401	9.39e-07
FAM135A	549.721	-2.51	0.543577	-4.61742	3.89e-06
MYO5C	32.9278	-2.51	0.629895	-3.98591	6.72e-05
AL160272.1	16.6017	-2.51	0.769486	-3.25828	0.00112088
AC008957.1	5.40197	-2.51	0.778695	-3.22554	0.00125734
HNMT	785.756	-2.5	0.102181	-24.5068	1.25e-132
SLC6A6	21746.5	-2.5	0.152834	-16.353	4.14e-60
FOXN3P1	5.44662	-2.5	0.923413	-2.70871	0.00675444
HNRNPCL2	6.64461	-2.5	1.17781	-2.12489	0.0335957
AC024937.2	7.51862	-2.5	1.20129	-2.0852	0.0370512
HNRNPA1P21	4.83136	-2.5	1.27815	-1.95601	0.0404635
UBE2HP1	4.22742	-2.5	1.25106	-1.9953	0.0460106
PRTG	219.158	-2.49	0.252522	-9.85452	6.55e-23
SYPL2	3792.39	-2.49	0.333709	-7.46566	8.29e-14
MAPK8IP1P1	12.8612	-2.49	0.71055	-3.50961	0.000448756
AC092916.2	3.91948	-2.49	1.26359	-1.96853	0.0490076
DACH1	65.5067	-2.48	0.791187	-3.13464	0.00172066
AL109614.1	7.16646	-2.48	0.803337	-3.08326	0.00204744
SOWAHA	5.22511	-2.48	0.931299	-2.65854	0.00784799
AC091925.1	2.61949	-2.48	1.25631	-1.97598	0.0481566
ALDH5A1	501.267	-2.47	0.14493	-17.0614	2.87e-65
JAG2	120.329	-2.47	0.243658	-10.1346	3.88e-24
USP44	80.1754	-2.47	0.246634	-10.0092	1.39e-23
STARD4-AS1	3122.75	-2.47	0.394206	-6.27209	3.56e-10
AC139099.1	9.94566	-2.47	0.813663	-3.03468	0.00240792
AC003958.2	4.30542	-2.47	0.95273	-2.58814	0.00964948
MYCL-AS1	17.5642	-2.47	1.08068	-2.28637	0.0222324
AL450992.1	2.34332	-2.47	1.12443	-2.19791	0.0279552
AP002770.2	4.46788	-2.47	1.26776	-1.94581	0.0416778
ARRDC4	6109.5	-2.46	0.0774686	-31.7265	6.7e-221
RDH10	14227	-2.46	0.111819	-21.9807	4.41e-107
LITAF	17082.8	-2.46	0.301455	-8.16476	3.22e-16
AC136628.3	70.0658	-2.46	0.311165	-7.91361	2.5e-15
PARM1	42.1586	-2.46	0.330816	-7.44715	9.54e-14
PCDH7	1434.35	-2.46	0.663228	-3.7084	0.000208576
NLRP3	6.0035	-2.46	0.806919	-3.04774	0.00230566
AL357515.1	5.62712	-2.46	1.17779	-2.08983	0.036633
PIP5K1P1	5.00553	-2.46	1.25685	-1.95686	0.040364
PSMC1P3	5.30011	-2.46	1.27947	-1.92018	0.044835
PLPP2	954.41	-2.45	0.0958783	-25.5573	4.55e-144
HNRNPA1P36	3.8419	-2.45	0.878765	-2.78701	0.00531961
AC025198.1	44.0336	-2.45	0.971242	-2.52085	0.0117072
AP001437.2	8.51777	-2.45	1.13682	-2.15641	0.0310517
BTF3P4	6.16703	-2.45	1.20242	-2.03805	0.0415446
FZD4	6987.56	-2.44	0.091545	-26.6265	3.35e-156
RDH10-AS1	33.9045	-2.44	0.364344	-6.70391	2.03e-11
AC080013.1	39.4569	-2.44	0.55635	-4.39013	1.13e-05
LINC01132	5.86122	-2.44	0.943491	-2.58743	0.00966956
EIF5AP3	3.19687	-2.44	1.14369	-2.13774	0.032538
MARK1	560.212	-2.43	0.120377	-20.1512	2.62e-90
HEYL	77.5128	-2.43	0.19625	-12.3814	3.3e-35
PSG6	149.999	-2.43	0.227626	-10.664	1.5e-26
JPH1	23.2839	-2.43	0.391569	-6.20175	5.58e-10
C7orf69	73.1292	-2.42	0.221569	-10.9205	9.2e-28
AC134312.5	120.382	-2.42	0.289958	-8.34178	7.32e-17
NKX6-1	36.6748	-2.42	0.380265	-6.36158	2e-10
CA8	48.5896	-2.42	0.392091	-6.18196	6.33e-10
LINC01165	37.9573	-2.42	0.453091	-5.34467	9.06e-08
AC063944.1	27.2845	-2.42	0.650135	-3.71594	0.000202451
AC011921.3	2.94361	-2.42	1.07619	-2.24412	0.0248247
GK-AS1	2.56702	-2.42	1.16416	-2.08062	0.0374688
LGALSL	462.787	-2.41	0.146033	-16.4869	4.56e-61
AMIGO1	1140.16	-2.41	0.155351	-15.4908	4e-54
MIR3198-2	842.485	-2.41	1.01306	-2.38249	0.0171961
TCEAL5	8.65684	-2.41	1.13058	-2.13402	0.0328415
AL391261.3	6.87395	-2.41	1.2027	-2.00145	0.045344
AC134878.2	22.4777	-2.4	0.401154	-5.97469	2.31e-09
AC135352.1	21.0332	-2.4	0.462308	-5.18858	2.12e-07
KRT36	7.03281	-2.4	0.754587	-3.18145	0.0014654
AC092645.1	78.1812	-2.4	0.99855	-2.40122	0.0163405
RPL31P49	8.46227	-2.4	1.13921	-2.10789	0.0350403
LAMA3	2162.37	-2.39	0.2012	-11.8761	1.58e-32
HMGB1P8	8.25239	-2.39	1.10292	-2.16581	0.030326
LXN	1073.83	-2.38	0.124783	-19.0413	7.76e-81
EXOC6	1401.41	-2.38	0.186126	-12.7674	2.49e-37
ARSL	434.881	-2.38	0.219174	-10.8783	1.46e-27
ETV7	47.0747	-2.38	0.453336	-5.2485	1.53e-07
AC008967.1	6.98492	-2.38	0.710564	-3.34495	0.000822964
AC010460.4	7.64072	-2.38	1.17962	-2.01787	0.0436051
PABPC1P1	10.0012	-2.38	1.17945	-2.01603	0.0437968
RYR1	15.0217	-2.37	0.485629	-4.88395	1.04e-06
AC138649.4	5.92265	-2.37	0.869742	-2.72921	0.00634871
TAS2R1	5.63565	-2.37	0.938934	-2.52364	0.0116147
TRIB1	1393.22	-2.36	0.0964706	-24.4291	8.4e-132
RNF180	434.165	-2.36	0.144333	-16.3369	5.39e-60
ARHGEF16	95.7377	-2.36	0.186942	-12.6079	1.91e-36
BISPR	16.5307	-2.36	0.468647	-5.02535	5.03e-07
AL138767.3	11.71	-2.36	0.609326	-3.86939	0.000109107
RPL34P6	3.64717	-2.36	0.957703	-2.46289	0.0137824
HMGB1P4	6.41216	-2.36	1.14556	-2.06245	0.0391645
AL356000.1	8.29475	-2.36	1.16617	-2.01996	0.0433876
AC004890.1	6.13639	-2.36	1.23067	-1.91359	0.0456722
RASL10B	444.958	-2.35	0.271911	-8.63734	5.75e-18
CPM	1771.9	-2.35	0.683679	-3.43508	0.000592384
OGDHL	34.4612	-2.35	0.715527	-3.28748	0.0010109
AC233300.1	7.48395	-2.35	0.908283	-2.59141	0.00955827
PLPP4	2149.81	-2.34	0.117215	-19.9343	2.05e-88
ADGRG6	3158.31	-2.34	0.180655	-12.928	3.13e-38
TNNT1	304.575	-2.34	0.271534	-8.609	7.37e-18
HSPD1P11	30.5799	-2.34	0.307667	-7.59613	3.05e-14
LILRB3	26.4477	-2.34	0.395773	-5.91181	3.38e-09
GYG2	465.687	-2.34	0.528472	-4.4316	9.35e-06
TRPM1	8.87473	-2.34	0.905561	-2.58797	0.0096542
AC006122.1	6.59624	-2.34	1.00376	-2.33206	0.0196976
AK2P2	5.19801	-2.34	1.108	-2.10986	0.0348704
SPTBN2	120.719	-2.33	0.258164	-9.03218	1.68e-19
GPRC5A	7648.19	-2.33	0.365684	-6.38026	1.77e-10
AC008083.3	7.25861	-2.33	0.89056	-2.6195	0.00880575
AC092653.1	4.00708	-2.33	0.90865	-2.56721	0.010252
CYP26C1	8.72051	-2.33	0.99133	-2.35399	0.0185731
ZC3HAV1L	10.759	-2.33	1.13236	-2.05527	0.039853
ARHGDIB	1284.9	-2.32	0.0774685	-29.9015	1.88e-196
NBEA	4736.26	-2.32	0.181231	-12.8226	1.22e-37
AP001528.1	72.6429	-2.32	0.249059	-9.33328	1.03e-20
AL359764.2	231.364	-2.32	0.335066	-6.90959	4.86e-12
AC103923.1	22.6642	-2.32	0.373588	-6.20777	5.37e-10
AC244669.1	67.3011	-2.32	0.421675	-5.50095	3.78e-08
IL6-AS1	17.104	-2.32	0.559221	-4.14776	3.36e-05
AC109479.1	14.8533	-2.32	1.09315	-2.1185	0.0341328
ADAMTS3	309.571	-2.31	0.136084	-16.9856	1.05e-64
TMOD1	78.6483	-2.31	0.350237	-6.60243	4.04e-11
AL353751.1	24.6466	-2.31	0.385153	-5.99937	1.98e-09
CYP7B1	32.637	-2.31	0.634308	-3.63817	0.000274579
SLC35F3	18.6198	-2.31	0.727653	-3.17145	0.00151682
MIR6859-4	5.25576	-2.31	0.952738	-2.42723	0.0152148
FUNDC2P2	5.40397	-2.31	1.15339	-2.00195	0.04529
SERINC2	14513	-2.3	0.0774371	-29.6731	1.71e-193
ZNF804A	819.944	-2.3	0.133529	-17.1962	2.84e-66
P2RX5	149.472	-2.3	0.222609	-10.3534	4.04e-25
LRP6	8299.91	-2.3	0.250646	-9.19181	3.86e-20
AC105383.1	93.6841	-2.3	0.255275	-9.02687	1.77e-19
SCN9A	83.0398	-2.3	0.264971	-8.67602	4.1e-18
ARMC9	4096.1	-2.3	0.425463	-5.39989	6.67e-08
PSG10P	58.6067	-2.3	0.514641	-4.46075	8.17e-06
AC104237.3	7.63757	-2.3	0.824339	-2.79159	0.005245
UCP2	2125.96	-2.29	0.0718217	-31.9208	1.37e-223
AC079921.1	21.7505	-2.29	0.457838	-5.00265	5.65e-07
BX539320.1	5.29889	-2.29	0.741935	-3.08099	0.00206312
KRT17	1086.95	-2.28	0.104053	-21.9387	1.11e-106
OSR2	5298.29	-2.28	0.104367	-21.8017	2.24e-105
P2RX5-TAX1BP3	975.755	-2.28	0.614138	-3.71994	0.000199268
RN7SL608P	2.86556	-2.28	0.955933	-2.3852	0.0170699
DRAIC	6.92053	-2.28	1.03928	-2.19339	0.0282794
AC016877.3	51.6585	-2.27	0.266958	-8.50076	1.88e-17
GOLGA8M	7.80585	-2.27	0.650176	-3.49352	0.0004767
SP140	35.7068	-2.27	0.713869	-3.18632	0.00144095
AC020629.1	22.2793	-2.27	0.837954	-2.7143	0.00664165
PFN1P11	5.60513	-2.27	1.07598	-2.11271	0.0346253
CAPZA1P1	8.70094	-2.27	1.13112	-2.00504	0.0449586
FAM106A	90.2019	-2.26	0.368449	-6.12293	9.19e-10
ARL4AP2	3.9717	-2.26	1.1533	-1.9569	0.0403589
RCC2P6	4.94512	-2.26	1.14461	-1.97041	0.0487913
IFIT2	1403.19	-2.25	0.15023	-14.9466	1.64e-50
HHIP-AS1	83.5807	-2.25	0.312588	-7.2139	5.44e-13
RARRES1	81.3131	-2.25	0.345955	-6.49254	8.44e-11
CD7	23.1956	-2.25	0.434194	-5.18228	2.19e-07
AC139426.1	20.4824	-2.25	0.638195	-3.51977	0.000431919
FAM166B	6.5001	-2.25	0.865313	-2.6051	0.0091848
AC061965.2	9.4617	-2.25	0.983873	-2.29034	0.0220014
AL589843.2	6.79192	-2.25	1.02457	-2.19733	0.0279965
CDC42P1	6.55543	-2.25	1.06562	-2.10711	0.0351084
AC005014.1	5.77349	-2.25	1.17491	-1.91491	0.0455038
RPL7AP53	7.8834	-2.25	1.13888	-1.9794	0.047771
H2BP2	9.85482	-2.24	0.5694	-3.93901	8.18e-05
CEBPA-DT	21.1372	-2.24	0.607661	-3.68031	0.000232953
FHIT	6.78812	-2.24	0.921694	-2.42491	0.0153121
TPD52L1	2626.14	-2.23	0.0900972	-24.7334	4.67e-135
LRCH2	2547.39	-2.23	0.138222	-16.1325	1.51e-58
FMO4	317.951	-2.23	0.139899	-15.9228	4.4e-57
DMTN	382.856	-2.23	0.183649	-12.1302	7.3e-34
INHBE	251.458	-2.23	0.205632	-10.8373	2.29e-27
PWP2	2429.61	-2.23	0.207459	-10.7675	4.9e-27
WIPF1	1608.6	-2.23	0.624626	-3.57437	0.000351077
MRVI1	1202.13	-2.23	0.847139	-2.63343	0.00845267
DDX10P1	3.36125	-2.23	0.931408	-2.39139	0.0167846
PTPRH	197.571	-2.22	0.137593	-16.1187	1.89e-58
CEMIP	187307	-2.22	0.281317	-7.89644	2.87e-15
IL2RB	19.5784	-2.22	0.464074	-4.79233	1.65e-06
AC092053.5	7.86436	-2.22	0.637779	-3.47536	0.000510174
AC021086.1	5.24137	-2.22	0.884953	-2.50947	0.0120913
AC009242.1	6.15858	-2.22	0.926951	-2.39583	0.0165827
RPS3AP13	3.5411	-2.22	1.1044	-2.01034	0.0443954
DPP4	1674.23	-2.21	0.443258	-4.98231	6.28e-07
FZD2	1087.5	-2.21	0.623519	-3.53977	0.000400472
AC007363.1	2.89882	-2.21	1.02018	-2.16809	0.0301521
CKM	10.8926	-2.21	1.09935	-2.01345	0.0440671
SYNGR3	188.589	-2.2	0.149234	-14.7529	2.95e-49
EPHA4	6283.46	-2.2	0.299668	-7.34336	2.08e-13
GPX1P1	781.787	-2.2	0.425352	-5.16279	2.43e-07
FLT4	35.2839	-2.2	0.744214	-2.95372	0.00313966
AC092295.1	4.32057	-2.2	0.820881	-2.68047	0.00735185
ANKRD20A3P	3.19285	-2.2	0.937484	-2.34231	0.0191649
PDF	10.9385	-2.2	0.966398	-2.27377	0.0229801
CTAGE9	24.1577	-2.19	0.399338	-5.47517	4.37e-08
AC073476.1	4.23118	-2.19	0.899842	-2.43319	0.0149662
GPAA1P1	12.0372	-2.19	0.926124	-2.36552	0.0180045
AP003120.1	9.89441	-2.19	0.963154	-2.27179	0.0230995
AC004080.13	2.71785	-2.19	1.01351	-2.16066	0.0307215
PIGFP1	6.04751	-2.19	1.09346	-2.00712	0.044737
CDH2	76540.1	-2.18	0.0741178	-29.4637	8.42e-191
ZBTB46	157.766	-2.18	0.150644	-14.4638	2.05e-47
AR	5185.08	-2.18	0.166149	-13.1088	2.93e-39
FBXL16	127.269	-2.18	0.169726	-12.8277	1.15e-37
PLEKHA6	717.713	-2.18	0.176162	-12.3671	3.94e-35
PANX2	416.757	-2.18	0.21388	-10.1926	2.14e-24
LINC02210	306.001	-2.18	0.592158	-3.68408	0.000229529
AC091132.4	3.1317	-2.18	0.90809	-2.39642	0.0165561
AC023157.1	6.47783	-2.18	1.12988	-1.9266	0.04403
TENT5C	437.69	-2.17	0.15195	-14.2754	3.12e-46
RPH3AL	248.334	-2.17	0.245857	-8.82635	1.08e-18
GPAT2	458.726	-2.17	0.32294	-6.73082	1.69e-11
GUCY1A1	39.156	-2.17	0.469783	-4.62799	3.69e-06
XKR9	72.6141	-2.17	0.8371	-2.59588	0.0094349
RPL23AP18	9.07819	-2.17	1.09591	-1.98345	0.0473174
RANBP17	672.569	-2.16	0.147237	-14.6729	9.61e-49
EPSTI1	335.321	-2.16	0.336095	-6.43826	1.21e-10
PLAAT4	29.6761	-2.16	0.838247	-2.58037	0.00986948
NRBF2P3	13.9451	-2.16	0.967305	-2.23426	0.0254659
MRE11P1	4.67616	-2.16	0.994473	-2.17182	0.0298689
PSMD7P1	11.9728	-2.16	1.04289	-2.07386	0.0380926
NSA2P3	3.23982	-2.16	1.08001	-1.99649	0.0458811
AL355596.1	53.4179	-2.15	0.342975	-6.27029	3.6e-10
MMP23B	75.2457	-2.15	0.352388	-6.11331	9.76e-10
AC079601.3	8.11518	-2.15	1.02624	-2.0912	0.0365105
CASP1	676.734	-2.14	0.0996201	-21.5197	1.02e-102
LINC00900	183.344	-2.14	0.199425	-10.7459	6.2e-27
AC020604.1	12.4189	-2.14	0.69799	-3.06925	0.00214594
SLC16A12	12.0141	-2.14	0.754366	-2.8354	0.00457682
AC026412.2	11.1098	-2.14	1.11209	-1.92748	0.0439202
MASP1	22006.9	-2.13	0.0640947	-33.3026	3.55e-243
PITX1	800.634	-2.13	0.0891936	-23.8412	1.25e-125
SIM1	11020.9	-2.13	0.179542	-11.8641	1.82e-32
CYP2E1	48.4708	-2.13	0.289169	-7.37853	1.6e-13
AL662907.1	32.0989	-2.13	0.550172	-3.86304	0.000111983
ZSWIM4	114.029	-2.13	0.752402	-2.83131	0.0046358
SLAIN1	10.8575	-2.13	0.772656	-2.76046	0.00577195
KNDC1	150.047	-2.12	0.333199	-6.3733	1.85e-10
OTX1	17.7023	-2.12	0.496257	-4.27993	1.87e-05
NALT1	8.21886	-2.12	0.98035	-2.15829	0.0309056
AC009630.4	4.25963	-2.12	1.00229	-2.11623	0.0343251
AL445487.1	10.8513	-2.12	1.01197	-2.09748	0.0359514
RPL5P22	9.30338	-2.12	1.03639	-2.04766	0.0405938
SLC2A9	218.372	-2.11	0.198828	-10.6053	2.82e-26
AL022322.1	8.38443	-2.11	0.618235	-3.41796	0.000630923
AC133540.1	4.1897	-2.11	0.915067	-2.31067	0.0208509
RPL23AP37	8.04785	-2.11	1.08252	-1.95232	0.0409004
IFIT1	1581.6	-2.1	0.112148	-18.693	5.65e-78
LINC00578	317.765	-2.1	0.190408	-11.0057	3.59e-28
SLC6A16	58.3487	-2.1	0.306141	-6.86467	6.66e-12
CTAGE6	21.5233	-2.1	0.38975	-5.3938	6.9e-08
ZBED3-AS1	47.4427	-2.1	0.483892	-4.34734	1.38e-05
ZNF807P	8.89414	-2.1	0.855389	-2.45349	0.0141479
AL353705.4	3.99479	-2.1	0.904495	-2.32133	0.0202691
RPL9P3	11.5186	-2.1	0.94298	-2.22212	0.026275
AC013268.1	5.22095	-2.1	0.983224	-2.13704	0.0325949
RPS3AP44	7.41751	-2.1	1.08534	-1.93109	0.0434717
PTK2B	1191.47	-2.09	0.140556	-14.8473	7.24e-50
IL6	610.19	-2.09	0.147172	-14.1796	1.22e-45
PRSS12	28930.9	-2.09	0.205685	-10.1828	2.37e-24
AP001528.2	58.3811	-2.09	0.322612	-6.49115	8.52e-11
CCL28	109.1	-2.09	0.338051	-6.1697	6.84e-10
USP53	8554.13	-2.09	0.342281	-6.10894	1e-09
AC116158.3	42.4421	-2.09	0.341966	-6.103	1.04e-09
UBE2QL1	20.7069	-2.09	0.357261	-5.86233	4.56e-09
ABCC9	168.095	-2.09	0.496988	-4.19879	2.68e-05
LINC00937	33.9999	-2.09	0.520267	-4.01722	5.89e-05
CYP11A1	22.0434	-2.09	0.804081	-2.594	0.00948672
KLHL30-AS1	10.0233	-2.09	0.815622	-2.56	0.0104671
AC093535.2	9.71948	-2.09	0.854493	-2.45026	0.0142752
CCDC190	12.2017	-2.09	1.07268	-1.94527	0.0417424
ABI3	218.166	-2.08	0.198936	-10.4784	1.09e-25
CHRM3	361.722	-2.08	0.229962	-9.05636	1.35e-19
CLDN23	138.197	-2.08	0.234019	-8.90354	5.41e-19
CELSR2	1458.83	-2.08	0.311724	-6.66113	2.72e-11
KCNT2	129.546	-2.08	0.341861	-6.07649	1.23e-09
AC004917.1	24.6238	-2.08	0.363253	-5.73782	9.59e-09
SETP20	12.8122	-2.08	1.00851	-2.0592	0.0394755
AL022238.1	2.40115	-2.08	1.06202	-1.95833	0.0401913
ESPNL	403.693	-2.07	0.121493	-17.0154	6.31e-65
FAM3C2	49.3572	-2.07	0.986809	-2.09544	0.0361323
SERPINB2	1748.15	-2.06	0.159285	-12.9514	2.31e-38
PDGFRL	187.009	-2.06	0.170884	-12.0656	1.61e-33
GLUD2	350.514	-2.06	0.583	-3.53892	0.00040176
HELZ2	517.474	-2.06	0.710203	-2.90212	0.00370651
LINC00535	9.33227	-2.06	0.956151	-2.15012	0.0315461
PDCD5P2	2.56157	-2.06	1.07317	-1.91703	0.0452347
CYB5R2	1486.81	-2.05	0.0820838	-24.9781	1.06e-137
SLC40A1	189.278	-2.05	0.133893	-15.3385	4.23e-53
DCLK2	6194.56	-2.05	0.176735	-11.5953	4.35e-31
HPSE	330.316	-2.05	0.227718	-9.01149	2.03e-19
RIMS3	91.2975	-2.05	0.421121	-4.87011	1.12e-06
SPESP1	425.87	-2.04	0.113743	-17.9144	9.11e-72
GALNT18	427.134	-2.04	0.180222	-11.303	1.27e-29
GRIA1	2269.98	-2.04	0.211071	-9.68452	3.51e-22
ADAP1	496.646	-2.04	0.212227	-9.63298	5.8e-22
AC121757.1	24.2887	-2.04	0.376933	-5.40865	6.35e-08
TCEAL2	17.462	-2.04	0.724117	-2.81754	0.00483936
Z84492.1	15.7746	-2.04	0.857838	-2.37426	0.0175839
FOXN3	5312.16	-2.04	0.907558	-2.24674	0.0246564
AC021106.2	5.12834	-2.04	1.03854	-1.96539	0.0493691
CD40	351.082	-2.03	0.117562	-17.2856	6.04e-67
FAM89A	632.31	-2.03	0.137035	-14.7831	1.88e-49
AC027808.1	37.2523	-2.03	0.443033	-4.57355	4.8e-06
AC011503.1	7.57113	-2.03	0.673829	-3.01689	0.00255382
AC023906.1	8.60706	-2.03	0.993059	-2.04627	0.0407302
AC073072.1	11.794	-2.02	0.961975	-2.10493	0.035297
MYL6P3	11.0177	-2.02	0.986013	-2.0441	0.0409435
MYO10	11370.4	-2.02	1.00928	-1.99836	0.045678
C1QTNF1	3213	-2.01	0.0676917	-29.7513	1.67e-194
SORBS1	183.886	-2.01	0.220654	-9.10548	8.59e-20
RPSAP54	260.633	-2.01	0.46576	-4.3061	1.66e-05
AC103810.2	12.3777	-2.01	0.564436	-3.5569	0.00037526
SALL4	20.5201	-2.01	0.813197	-2.46717	0.0136186
AC103591.3	3.99754	-2.01	0.854284	-2.34725	0.0189125
FKBP4P6	10.984	-2.01	0.972394	-2.07025	0.0384291
MMP11	2458.72	-2	0.102139	-19.5695	2.81e-85
GIPC3	265.885	-2	0.177618	-11.2534	2.23e-29
IFI44L	76.2609	-2	0.322634	-6.20254	5.56e-10
CEBPA	21.2713	-2	0.458051	-4.36139	1.29e-05
AC104695.2	33.8822	-2	0.501732	-3.99223	6.55e-05
LINC02544	19.4667	-2	0.646403	-3.0899	0.00200226
AC024451.2	20.4916	-2	0.700167	-2.86164	0.00421452
AC013271.1	87.1477	-2	0.766019	-2.60888	0.00908401
