# Supplementary material for: Multi-Omics Approach Reveals Genes and Pathways Affected in Miller-Dieker Syndrome
Source: Mol Neurobiol. 2024 Nov 7;62(4):5073–94. doi: 10.1007/s12035-024-04532-7 (PMC11880102; doi:10.1007/s12035-024-04532-7)
Supplement: Supplementary file 2 — Supplementary file2 (XLSX 429 KB) [file 12035_2024_4532_MOESM2_ESM.xlsx]

## Sheet: Full
Gene ID	converted_alias	Gene description	MDS_vs_non-MDS_p.val	significant	MDS_vs_non-MDS_significant	Exp. Log.ratio	non-MDS_centered	MDS_centered
P00352	ALDH1A1	aldehyde dehydrogenase 1 family member A1 [Source:HGNC Symbol;Acc:HGNC:402]	0.000138505	TRUE	TRUE	-5.81	0.0178244	2.91
K7ER02	CNN1	calponin 1 [Source:HGNC Symbol;Acc:HGNC:2155]	2.04e-06	TRUE	TRUE	-4.23	0.0532897	2.12
Q5SYQ7	ALDH1A1	aldehyde dehydrogenase 1 family member A1 [Source:HGNC Symbol;Acc:HGNC:402]	1.7e-06	TRUE	TRUE	-3.54	0.0859714	1.77
Q5SYQ8	ALDH1A1	aldehyde dehydrogenase 1 family member A1 [Source:HGNC Symbol;Acc:HGNC:402]	1.7e-06	TRUE	TRUE	-3.54	0.0859714	1.77
Q5SYQ9	ALDH1A1	aldehyde dehydrogenase 1 family member A1 [Source:HGNC Symbol;Acc:HGNC:402]	1.7e-06	TRUE	TRUE	-3.54	0.0859714	1.77
E9PND2	CSRP1	cysteine and glycine rich protein 1 [Source:HGNC Symbol;Acc:HGNC:2469]	0.00760482	FALSE	FALSE	-3.53	0.0865693	1.76
A0A0A0MSP3	PDLIM5	PDZ and LIM domain 5 [Source:HGNC Symbol;Acc:HGNC:17468]	8.29e-05	TRUE	TRUE	-3.47	0.0902456	1.74
B7Z385	CAP2	cyclase associated actin cytoskeleton regulatory protein 2 [Source:HGNC Symbol;Acc:HGNC:20039]	0.000133983	TRUE	TRUE	-3.18	0.110338	1.59
G3XAN4	TRAM1	translocation associated membrane protein 1 [Source:HGNC Symbol;Acc:HGNC:20568]	0.000931133	TRUE	TRUE	-3.13	0.114229	1.57
Q15629	TRAM1	translocation associated membrane protein 1 [Source:HGNC Symbol;Acc:HGNC:20568]	0.000931133	TRUE	TRUE	-3.13	0.114229	1.57
D6RAI6	FBLIM1	filamin binding LIM protein 1 [Source:HGNC Symbol;Acc:HGNC:24686]	7.57e-06	TRUE	TRUE	-3.01	0.124137	1.5
E7EN81	FBLIM1	filamin binding LIM protein 1 [Source:HGNC Symbol;Acc:HGNC:24686]	7.57e-06	TRUE	TRUE	-3.01	0.124137	1.5
E7EPI5	FBLIM1	filamin binding LIM protein 1 [Source:HGNC Symbol;Acc:HGNC:24686]	7.57e-06	TRUE	TRUE	-3.01	0.124137	1.5
E7EWE8	FBLIM1	filamin binding LIM protein 1 [Source:HGNC Symbol;Acc:HGNC:24686]	7.57e-06	TRUE	TRUE	-3.01	0.124137	1.5
Q8WUP2	FBLIM1	filamin binding LIM protein 1 [Source:HGNC Symbol;Acc:HGNC:24686]	7.57e-06	TRUE	TRUE	-3.01	0.124137	1.5
E9PDI2	CAP2	cyclase associated actin cytoskeleton regulatory protein 2 [Source:HGNC Symbol;Acc:HGNC:20039]	5.57e-05	TRUE	TRUE	-2.97	0.127627	1.48
B7Z7E1	CNN1	calponin 1 [Source:HGNC Symbol;Acc:HGNC:2155]	5.97e-05	TRUE	TRUE	-2.87	0.136787	1.43
P51911	CNN1	calponin 1 [Source:HGNC Symbol;Acc:HGNC:2155]	5.97e-05	TRUE	TRUE	-2.87	0.136787	1.43
O95340	PAPSS2	3'-phosphoadenosine 5'-phosphosulfate synthase 2 [Source:HGNC Symbol;Acc:HGNC:8604]	0.00012513	TRUE	TRUE	-2.82	0.14161	1.41
F8WDB9	CAP2	cyclase associated actin cytoskeleton regulatory protein 2 [Source:HGNC Symbol;Acc:HGNC:20039]	0.0022271	TRUE	TRUE	-2.82	0.14161	1.41
H0Y8Y3	PDLIM5	PDZ and LIM domain 5 [Source:HGNC Symbol;Acc:HGNC:17468]	7.67e-05	TRUE	TRUE	-2.81	0.142595	1.41
K7EQ72	CNN1	calponin 1 [Source:HGNC Symbol;Acc:HGNC:2155]	0.000102782	TRUE	TRUE	-2.74	0.149685	1.37
Q96HC4	PDLIM5	PDZ and LIM domain 5 [Source:HGNC Symbol;Acc:HGNC:17468]	0.000101943	TRUE	TRUE	-2.72	0.151774	1.36
K7ERK4	CNN1	calponin 1 [Source:HGNC Symbol;Acc:HGNC:2155]	0.000120468	TRUE	TRUE	-2.67	0.157127	1.33
K7ENC5	CNN1	calponin 1 [Source:HGNC Symbol;Acc:HGNC:2155]	0.000229523	TRUE	TRUE	-2.63	0.161544	1.32
E7ESS4	ICAM1	intercellular adhesion molecule 1 [Source:HGNC Symbol;Acc:HGNC:5344]	0.00626317	FALSE	FALSE	-2.63	0.161544	1.31
D6RF53	UCHL1	ubiquitin C-terminal hydrolase L1 [Source:HGNC Symbol;Acc:HGNC:12513]	7.4e-05	TRUE	TRUE	-2.59	0.166086	1.3
H0YCG1	SF3B2	splicing factor 3b subunit 2 [Source:HGNC Symbol;Acc:HGNC:10769]	0.030765	FALSE	FALSE	-2.59	0.166086	1.29
D6R974	UCHL1	ubiquitin C-terminal hydrolase L1 [Source:HGNC Symbol;Acc:HGNC:12513]	6.83e-05	TRUE	TRUE	-2.56	0.169576	1.28
P29966	LINC03014	long intergenic non-protein coding RNA 3014 [Source:HGNC Symbol;Acc:HGNC:56142]	0.00558354	FALSE	FALSE	-2.54	0.171943	1.27
A0A087WZ15	None	None	1.81e-05	TRUE	TRUE	-2.53	0.173139	1.26
A0A087X0J3	None	None	1.81e-05	TRUE	TRUE	-2.53	0.173139	1.26
P40123	CAP2	cyclase associated actin cytoskeleton regulatory protein 2 [Source:HGNC Symbol;Acc:HGNC:20039]	1.23e-05	TRUE	TRUE	-2.46	0.181747	1.23
H0YBI4	PDLIM5	PDZ and LIM domain 5 [Source:HGNC Symbol;Acc:HGNC:17468]	6.48e-05	TRUE	TRUE	-2.46	0.181747	1.23
G3V359	APEX1	apurinic/apyrimidinic endodeoxyribonuclease 1 [Source:HGNC Symbol;Acc:HGNC:587]	0.00875663	FALSE	FALSE	-2.46	0.181747	1.23
G3V5M0	APEX1	apurinic/apyrimidinic endodeoxyribonuclease 1 [Source:HGNC Symbol;Acc:HGNC:587]	0.00875663	FALSE	FALSE	-2.46	0.181747	1.23
A0A0D9SFR4	PDLIM5	PDZ and LIM domain 5 [Source:HGNC Symbol;Acc:HGNC:17468]	5.22e-05	TRUE	TRUE	-2.43	0.185565	1.22
Q8NFQ8	TOR1AIP2	torsin 1A interacting protein 2 [Source:HGNC Symbol;Acc:HGNC:24055]	0.00273262	FALSE	FALSE	-2.39	0.190782	1.19
Q9Y570	PPME1	protein phosphatase methylesterase 1 [Source:HGNC Symbol;Acc:HGNC:30178]	5.98e-05	TRUE	TRUE	-2.33	0.198884	1.17
Q9HD26	GOPC	golgi associated PDZ and coiled-coil motif containing [Source:HGNC Symbol;Acc:HGNC:17643]	0.00199404	TRUE	TRUE	-2.26	0.208772	1.13
C9IZ41	ZYX	zyxin [Source:HGNC Symbol;Acc:HGNC:13200]	0.00214261	TRUE	TRUE	-2.15	0.225313	1.07
Q9BS40	LXN	latexin [Source:HGNC Symbol;Acc:HGNC:13347]	0.00628562	FALSE	FALSE	-2.15	0.225313	1.07
H0Y929	PDLIM5	PDZ and LIM domain 5 [Source:HGNC Symbol;Acc:HGNC:17468]	0.000141271	TRUE	TRUE	-2.12	0.230047	1.06
H0Y5W8	SBF1	SET binding factor 1 [Source:HGNC Symbol;Acc:HGNC:10542]	0.0122552	FALSE	FALSE	-2.11	0.231647	1.05
O95248	SBF1	SET binding factor 1 [Source:HGNC Symbol;Acc:HGNC:10542]	0.0122552	FALSE	FALSE	-2.11	0.231647	1.05
H0YHM6	ALDH7A1	aldehyde dehydrogenase 7 family member A1 [Source:HGNC Symbol;Acc:HGNC:877]	0.010211	FALSE	FALSE	-2.07	0.238159	1.03
Q8NHV4	NEDD1	NEDD1 gamma-tubulin ring complex targeting factor [Source:HGNC Symbol;Acc:HGNC:7723]	0.0103854	FALSE	FALSE	-2.07	0.238159	1.03
F8VXK0	FKBP11	FKBP prolyl isomerase 11 [Source:HGNC Symbol;Acc:HGNC:18624]	0.0167198	FALSE	FALSE	-2.02	0.246558	1.01
J3KN11	FKBP11	FKBP prolyl isomerase 11 [Source:HGNC Symbol;Acc:HGNC:18624]	0.0167198	FALSE	FALSE	-2.02	0.246558	1.01
H3BQC4	TGFB1I1	transforming growth factor beta 1 induced transcript 1 [Source:HGNC Symbol;Acc:HGNC:11767]	0.000911172	TRUE	TRUE	-2.01	0.248273	1
O43294	TGFB1I1	transforming growth factor beta 1 induced transcript 1 [Source:HGNC Symbol;Acc:HGNC:11767]	0.000911172	TRUE	TRUE	-2.01	0.248273	1
H0YD16	TOR1AIP1	torsin 1A interacting protein 1 [Source:HGNC Symbol;Acc:HGNC:29456]	0.00200373	TRUE	TRUE	-2.01	0.248273	1
D6RE83	UCHL1	ubiquitin C-terminal hydrolase L1 [Source:HGNC Symbol;Acc:HGNC:12513]	4.7e-05	TRUE	TRUE	-2	0.25	1
P09936	UCHL1	ubiquitin C-terminal hydrolase L1 [Source:HGNC Symbol;Acc:HGNC:12513]	4.7e-05	TRUE	TRUE	-2	0.25	1
H3BSN4	TGFB1I1	transforming growth factor beta 1 induced transcript 1 [Source:HGNC Symbol;Acc:HGNC:11767]	0.00153184	TRUE	TRUE	-1.99	0.251739	0.994
B4E1E0	CTPS1	CTP synthase 1 [Source:HGNC Symbol;Acc:HGNC:2519]	0.00651622	FALSE	FALSE	-1.98	0.25349	0.988
D6R956	UCHL1	ubiquitin C-terminal hydrolase L1 [Source:HGNC Symbol;Acc:HGNC:12513]	0.000158973	TRUE	TRUE	-1.97	0.255253	0.985
E7EX44	CALD1	caldesmon 1 [Source:HGNC Symbol;Acc:HGNC:1441]	0.00466266	FALSE	FALSE	-1.95	0.258816	0.975
Q05682	CALD1	caldesmon 1 [Source:HGNC Symbol;Acc:HGNC:1441]	0.00466266	FALSE	FALSE	-1.95	0.258816	0.975
D6RJC9	UBA5	ubiquitin like modifier activating enzyme 5 [Source:HGNC Symbol;Acc:HGNC:23230]	0.023953	FALSE	FALSE	-1.93	0.262429	0.963
A0A0C4DGK8	APEX1	apurinic/apyrimidinic endodeoxyribonuclease 1 [Source:HGNC Symbol;Acc:HGNC:587]	0.0241716	FALSE	FALSE	-1.93	0.262429	0.964
G3V3C7	APEX1	apurinic/apyrimidinic endodeoxyribonuclease 1 [Source:HGNC Symbol;Acc:HGNC:587]	0.0241716	FALSE	FALSE	-1.93	0.262429	0.964
G3V3M6	APEX1	apurinic/apyrimidinic endodeoxyribonuclease 1 [Source:HGNC Symbol;Acc:HGNC:587]	0.0241716	FALSE	FALSE	-1.93	0.262429	0.964
G3V5D9	APEX1	apurinic/apyrimidinic endodeoxyribonuclease 1 [Source:HGNC Symbol;Acc:HGNC:587]	0.0241716	FALSE	FALSE	-1.93	0.262429	0.964
G3V5Q1	APEX1	apurinic/apyrimidinic endodeoxyribonuclease 1 [Source:HGNC Symbol;Acc:HGNC:587]	0.0241716	FALSE	FALSE	-1.93	0.262429	0.964
H0YDU3	TOR1AIP1	torsin 1A interacting protein 1 [Source:HGNC Symbol;Acc:HGNC:29456]	0.00278578	FALSE	FALSE	-1.92	0.264255	0.962
A0A6Q8PGI1	CALD1	caldesmon 1 [Source:HGNC Symbol;Acc:HGNC:1441]	0.00445353	FALSE	FALSE	-1.92	0.264255	0.962
O15427	SLC16A3	solute carrier family 16 member 3 [Source:HGNC Symbol;Acc:HGNC:10924]	0.00107452	TRUE	TRUE	-1.89	0.269807	0.947
F5H836	PXN	paxillin [Source:HGNC Symbol;Acc:HGNC:9718]	0.00228736	FALSE	FALSE	-1.89	0.269807	0.943
A0A6Q8PFA7	AIFM1	apoptosis inducing factor mitochondria associated 1 [Source:HGNC Symbol;Acc:HGNC:8768]	0.00554345	FALSE	FALSE	-1.89	0.269807	0.947
A0A6Q8PFE1	AIFM1	apoptosis inducing factor mitochondria associated 1 [Source:HGNC Symbol;Acc:HGNC:8768]	0.00554345	FALSE	FALSE	-1.89	0.269807	0.947
A0A6Q8PFM5	AIFM1	apoptosis inducing factor mitochondria associated 1 [Source:HGNC Symbol;Acc:HGNC:8768]	0.00554345	FALSE	FALSE	-1.89	0.269807	0.947
A0A6Q8PFQ8	AIFM1	apoptosis inducing factor mitochondria associated 1 [Source:HGNC Symbol;Acc:HGNC:8768]	0.00554345	FALSE	FALSE	-1.89	0.269807	0.947
A0A6Q8PFS4	AIFM1	apoptosis inducing factor mitochondria associated 1 [Source:HGNC Symbol;Acc:HGNC:8768]	0.00554345	FALSE	FALSE	-1.89	0.269807	0.947
A0A6Q8PG15	AIFM1	apoptosis inducing factor mitochondria associated 1 [Source:HGNC Symbol;Acc:HGNC:8768]	0.00554345	FALSE	FALSE	-1.89	0.269807	0.947
A0A6Q8PHC0	AIFM1	apoptosis inducing factor mitochondria associated 1 [Source:HGNC Symbol;Acc:HGNC:8768]	0.00554345	FALSE	FALSE	-1.89	0.269807	0.947
A0A6Q8PHJ9	AIFM1	apoptosis inducing factor mitochondria associated 1 [Source:HGNC Symbol;Acc:HGNC:8768]	0.00554345	FALSE	FALSE	-1.89	0.269807	0.947
O95831	AIFM1	apoptosis inducing factor mitochondria associated 1 [Source:HGNC Symbol;Acc:HGNC:8768]	0.00554345	FALSE	FALSE	-1.89	0.269807	0.947
Q5TC01	ATP1A1	ATPase Na+/K+ transporting subunit alpha 1 [Source:HGNC Symbol;Acc:HGNC:799]	0.00146233	TRUE	TRUE	-1.88	0.271684	0.939
Q5TC02	ATP1A1	ATPase Na+/K+ transporting subunit alpha 1 [Source:HGNC Symbol;Acc:HGNC:799]	0.00146233	TRUE	TRUE	-1.88	0.271684	0.939
K7EM16	VASP	vasodilator stimulated phosphoprotein [Source:HGNC Symbol;Acc:HGNC:12652]	0.00497236	FALSE	FALSE	-1.85	0.277392	0.925
B5MCB5	CRABP1	cellular retinoic acid binding protein 1 [Source:HGNC Symbol;Acc:HGNC:2338]	0.00232188	FALSE	FALSE	-1.84	0.279322	0.918
P29762	CRABP1	cellular retinoic acid binding protein 1 [Source:HGNC Symbol;Acc:HGNC:2338]	0.00232188	FALSE	FALSE	-1.84	0.279322	0.918
H7C3R3	ZYX	zyxin [Source:HGNC Symbol;Acc:HGNC:13200]	0.00904207	FALSE	FALSE	-1.84	0.279322	0.919
P0DN79	None	None	0.00266117	FALSE	FALSE	-1.82	0.283221	0.911
P35520	CBS	cystathionine beta-synthase [Source:HGNC Symbol;Acc:HGNC:1550]	0.00266117	FALSE	FALSE	-1.82	0.283221	0.911
E9PP21	CSRP1	cysteine and glycine rich protein 1 [Source:HGNC Symbol;Acc:HGNC:2469]	0.00142973	TRUE	TRUE	-1.81	0.285191	0.904
P21291	CSRP1	cysteine and glycine rich protein 1 [Source:HGNC Symbol;Acc:HGNC:2469]	0.00142973	TRUE	TRUE	-1.81	0.285191	0.904
E5RJ41	CTNNA1	catenin alpha 1 [Source:HGNC Symbol;Acc:HGNC:2509]	0.0162338	FALSE	FALSE	-1.8	0.287175	0.902
P54652	HSPA2	heat shock protein family A (Hsp70) member 2 [Source:HGNC Symbol;Acc:HGNC:5235]	0.00193418	TRUE	TRUE	-1.79	0.289172	0.895
A8MZG1	THBS1	thrombospondin 1 [Source:HGNC Symbol;Acc:HGNC:11785]	0.00488168	FALSE	FALSE	-1.79	0.289172	0.897
H9KV75	ACTN1	actinin alpha 1 [Source:HGNC Symbol;Acc:HGNC:163]	0.00154158	TRUE	TRUE	-1.77	0.293209	0.885
P14923	JUP	junction plakoglobin [Source:HGNC Symbol;Acc:HGNC:6207]	0.00425314	FALSE	FALSE	-1.77	0.293209	0.883
P24844	MYL9	myosin light chain 9 [Source:HGNC Symbol;Acc:HGNC:15754]	0.00160528	TRUE	TRUE	-1.76	0.295248	0.88
A0A1B0GW65	ALDH7A1	aldehyde dehydrogenase 7 family member A1 [Source:HGNC Symbol;Acc:HGNC:877]	0.00561299	FALSE	FALSE	-1.75	0.297302	0.877
F8WD33	ALDH7A1	aldehyde dehydrogenase 7 family member A1 [Source:HGNC Symbol;Acc:HGNC:877]	0.00561299	FALSE	FALSE	-1.75	0.297302	0.877
E5RFF5	SLC39A14	solute carrier family 39 member 14 [Source:HGNC Symbol;Acc:HGNC:20858]	0.00320051	FALSE	FALSE	-1.73	0.301452	0.863
A0A3B3ITA2	CLIP1	CAP-Gly domain containing linker protein 1 [Source:HGNC Symbol;Acc:HGNC:10461]	0.00440087	FALSE	FALSE	-1.73	0.301452	0.864
F5H6A0	CLIP1	CAP-Gly domain containing linker protein 1 [Source:HGNC Symbol;Acc:HGNC:10461]	0.00440087	FALSE	FALSE	-1.73	0.301452	0.864
A0A0A0MTE2	LMO7	LIM domain 7 [Source:HGNC Symbol;Acc:HGNC:6646]	0.0328553	FALSE	FALSE	-1.73	0.301452	0.867
E9PMS6	LMO7	LIM domain 7 [Source:HGNC Symbol;Acc:HGNC:6646]	0.0328553	FALSE	FALSE	-1.73	0.301452	0.867
E9PMT2	LMO7	LIM domain 7 [Source:HGNC Symbol;Acc:HGNC:6646]	0.0328553	FALSE	FALSE	-1.73	0.301452	0.867
F8WD26	LMO7	LIM domain 7 [Source:HGNC Symbol;Acc:HGNC:6646]	0.0328553	FALSE	FALSE	-1.73	0.301452	0.867
J3KP06	LMO7	LIM domain 7 [Source:HGNC Symbol;Acc:HGNC:6646]	0.0328553	FALSE	FALSE	-1.73	0.301452	0.867
Q8WWI1	LMO7	LIM domain 7 [Source:HGNC Symbol;Acc:HGNC:6646]	0.0328553	FALSE	FALSE	-1.73	0.301452	0.867
F8WDG7	PTK7	protein tyrosine kinase 7 (inactive) [Source:HGNC Symbol;Acc:HGNC:9618]	0.0206466	FALSE	FALSE	-1.68	0.312083	0.839
K7ESJ2	CNN1	calponin 1 [Source:HGNC Symbol;Acc:HGNC:2155]	0.000216039	TRUE	TRUE	-1.67	0.314253	0.835
P07996	THBS1	thrombospondin 1 [Source:HGNC Symbol;Acc:HGNC:11785]	0.00334631	FALSE	FALSE	-1.65	0.31864	0.823
E5RI90	C1orf198	chromosome 1 open reading frame 198 [Source:HGNC Symbol;Acc:HGNC:25900]	0.00617685	FALSE	FALSE	-1.64	0.320856	0.82
A0A0A0MSK5	TOR1AIP1	torsin 1A interacting protein 1 [Source:HGNC Symbol;Acc:HGNC:29456]	0.00732264	FALSE	FALSE	-1.64	0.320856	0.821
Q8IYW5	RNF168	ring finger protein 168 [Source:HGNC Symbol;Acc:HGNC:26661]	0.00760382	FALSE	FALSE	-1.63	0.323088	0.814
A0A669KB05	CTNND1	catenin delta 1 [Source:HGNC Symbol;Acc:HGNC:2515]	0.0250981	FALSE	FALSE	-1.63	0.323088	0.817
A0A669KB62	CTNND1	catenin delta 1 [Source:HGNC Symbol;Acc:HGNC:2515]	0.0250981	FALSE	FALSE	-1.63	0.323088	0.817
E9PMP7	LMO7	LIM domain 7 [Source:HGNC Symbol;Acc:HGNC:6646]	0.0381406	FALSE	FALSE	-1.62	0.325335	0.808
H0Y424	LMO7	LIM domain 7 [Source:HGNC Symbol;Acc:HGNC:6646]	0.0381406	FALSE	FALSE	-1.62	0.325335	0.808
P46060	RANGAP1	Ran GTPase activating protein 1 [Source:HGNC Symbol;Acc:HGNC:9854]	0.00772275	FALSE	FALSE	-1.59	0.332171	0.795
Q15942	ZYX	zyxin [Source:HGNC Symbol;Acc:HGNC:13200]	0.00566879	FALSE	FALSE	-1.58	0.334482	0.79
A0A6Q8PFW2	AIFM1	apoptosis inducing factor mitochondria associated 1 [Source:HGNC Symbol;Acc:HGNC:8768]	0.0246586	FALSE	FALSE	-1.57	0.336808	0.787
F8WDY6	ALDH7A1	aldehyde dehydrogenase 7 family member A1 [Source:HGNC Symbol;Acc:HGNC:877]	0.00380739	FALSE	FALSE	-1.56	0.339151	0.78
E7EM57	G6PD	glucose-6-phosphate dehydrogenase [Source:HGNC Symbol;Acc:HGNC:4057]	0.034171	FALSE	FALSE	-1.56	0.339151	0.782
E7EUI8	G6PD	glucose-6-phosphate dehydrogenase [Source:HGNC Symbol;Acc:HGNC:4057]	0.034171	FALSE	FALSE	-1.56	0.339151	0.782
E9PD92	G6PD	glucose-6-phosphate dehydrogenase [Source:HGNC Symbol;Acc:HGNC:4057]	0.034171	FALSE	FALSE	-1.56	0.339151	0.782
A8K7I4	CLCA1	chloride channel accessory 1 [Source:HGNC Symbol;Acc:HGNC:2015]	0.0317016	FALSE	FALSE	-1.55	0.34151	0.775
A0A590UJS4	NIPBL	NIPBL cohesin loading factor [Source:HGNC Symbol;Acc:HGNC:28862]	0.0329045	FALSE	FALSE	-1.55	0.34151	0.773
Q6KC79	NIPBL	NIPBL cohesin loading factor [Source:HGNC Symbol;Acc:HGNC:28862]	0.0329045	FALSE	FALSE	-1.55	0.34151	0.773
P16401	LINC02055	long intergenic non-protein coding RNA 2055 [Source:HGNC Symbol;Acc:HGNC:52895]	0.0497528	FALSE	FALSE	-1.53	0.346277	0.764
A0A590UJ22	None	None	0.0437415	FALSE	FALSE	-1.51	0.351111	0.754
A0A590UJG5	None	None	0.0437415	FALSE	FALSE	-1.51	0.351111	0.754
A0A590UJI6	None	None	0.0437415	FALSE	FALSE	-1.51	0.351111	0.754
A0A590UJJ0	None	None	0.0437415	FALSE	FALSE	-1.51	0.351111	0.754
A0A590UJQ2	None	None	0.0437415	FALSE	FALSE	-1.51	0.351111	0.754
A0A590UJQ9	GNAS	GNAS complex locus [Source:HGNC Symbol;Acc:HGNC:4392]	0.0437415	FALSE	FALSE	-1.51	0.351111	0.754
A0A590UJR6	None	None	0.0437415	FALSE	FALSE	-1.51	0.351111	0.754
A0A590UJS2	GNAS	GNAS complex locus [Source:HGNC Symbol;Acc:HGNC:4392]	0.0437415	FALSE	FALSE	-1.51	0.351111	0.754
A0A590UK28	GNAS	GNAS complex locus [Source:HGNC Symbol;Acc:HGNC:4392]	0.0437415	FALSE	FALSE	-1.51	0.351111	0.754
A0A590UKA4	None	None	0.0437415	FALSE	FALSE	-1.51	0.351111	0.754
A0A590UKB4	None	None	0.0437415	FALSE	FALSE	-1.51	0.351111	0.754
S4R3E3	None	None	0.0437415	FALSE	FALSE	-1.51	0.351111	0.754
H0Y2Y8	ZYX	zyxin [Source:HGNC Symbol;Acc:HGNC:13200]	0.00928075	FALSE	FALSE	-1.49	0.356013	0.743
Q8TC94	ACTL9	actin like 9 [Source:HGNC Symbol;Acc:HGNC:28494]	0.0163502	FALSE	FALSE	-1.48	0.358489	0.74
B4DEY6	LMCD1	LIM and cysteine rich domains 1 [Source:HGNC Symbol;Acc:HGNC:6633]	0.0167756	FALSE	FALSE	-1.48	0.358489	0.739
P48681	NES	nestin [Source:HGNC Symbol;Acc:HGNC:7756]	0.00263539	FALSE	FALSE	-1.46	0.363493	0.729
P46108	CRK	CRK proto-oncogene, adaptor protein [Source:HGNC Symbol;Acc:HGNC:2362]	0.0104505	FALSE	FALSE	-1.46	0.363493	0.728
Q86X91	PTK7	protein tyrosine kinase 7 (inactive) [Source:HGNC Symbol;Acc:HGNC:9618]	0.0240754	FALSE	FALSE	-1.46	0.363493	0.729
I3L192	BSG	basigin (Ok blood group) [Source:HGNC Symbol;Acc:HGNC:1116]	0.00684128	FALSE	FALSE	-1.45	0.366021	0.726
R4GMX5	BSG	basigin (Ok blood group) [Source:HGNC Symbol;Acc:HGNC:1116]	0.00684128	FALSE	FALSE	-1.45	0.366021	0.726
C9JRP1	SLC4A7	solute carrier family 4 member 7 [Source:HGNC Symbol;Acc:HGNC:11033]	0.0275659	FALSE	FALSE	-1.45	0.366021	0.724
E9PFN4	SLC4A7	solute carrier family 4 member 7 [Source:HGNC Symbol;Acc:HGNC:11033]	0.0275659	FALSE	FALSE	-1.45	0.366021	0.724
P35754	GLRX	glutaredoxin [Source:HGNC Symbol;Acc:HGNC:4330]	0.00943442	FALSE	FALSE	-1.44	0.368567	0.718
Q9HC07	TMEM165	transmembrane protein 165 [Source:HGNC Symbol;Acc:HGNC:30760]	0.0121217	FALSE	FALSE	-1.43	0.371131	0.717
Q96N66	MBOAT7	membrane bound O-acyltransferase domain containing 7 [Source:HGNC Symbol;Acc:HGNC:15505]	0.0134778	FALSE	FALSE	-1.43	0.371131	0.713
C9IYS1	LMCD1	LIM and cysteine rich domains 1 [Source:HGNC Symbol;Acc:HGNC:6633]	0.0249932	FALSE	FALSE	-1.41	0.376312	0.704
H7C3D2	LMCD1	LIM and cysteine rich domains 1 [Source:HGNC Symbol;Acc:HGNC:6633]	0.0249932	FALSE	FALSE	-1.41	0.376312	0.704
A0A6Q8PF87	AIFM1	apoptosis inducing factor mitochondria associated 1 [Source:HGNC Symbol;Acc:HGNC:8768]	0.0404139	FALSE	FALSE	-1.41	0.376312	0.703
A0A6Q8PFN1	AIFM1	apoptosis inducing factor mitochondria associated 1 [Source:HGNC Symbol;Acc:HGNC:8768]	0.0404139	FALSE	FALSE	-1.41	0.376312	0.703
B1AHL2	FBLN1	fibulin 1 [Source:HGNC Symbol;Acc:HGNC:3600]	0.0160873	FALSE	FALSE	-1.39	0.381565	0.694
Q00653	NFKB2	nuclear factor kappa B subunit 2 [Source:HGNC Symbol;Acc:HGNC:7795]	0.0165252	FALSE	FALSE	-1.39	0.381565	0.696
Q9NZU5	LMCD1	LIM and cysteine rich domains 1 [Source:HGNC Symbol;Acc:HGNC:6633]	0.0204548	FALSE	FALSE	-1.39	0.381565	0.697
P39060	COL18A1	collagen type XVIII alpha 1 chain [Source:HGNC Symbol;Acc:HGNC:2195]	0.0207979	FALSE	FALSE	-1.39	0.381565	0.696
E5RK64	VAPB	VAMP associated protein B and C [Source:HGNC Symbol;Acc:HGNC:12649]	0.00276378	FALSE	FALSE	-1.38	0.384219	0.688
B0QYT4	RANGAP1	Ran GTPase activating protein 1 [Source:HGNC Symbol;Acc:HGNC:9854]	0.00140362	TRUE	TRUE	-1.36	0.389582	0.682
B0QYT5	RANGAP1	Ran GTPase activating protein 1 [Source:HGNC Symbol;Acc:HGNC:9854]	0.00140362	TRUE	TRUE	-1.36	0.389582	0.682
P27695	APEX1	apurinic/apyrimidinic endodeoxyribonuclease 1 [Source:HGNC Symbol;Acc:HGNC:587]	0.00996785	FALSE	FALSE	-1.36	0.389582	0.682
A0A0A0MRA5	HNRNPUL1	heterogeneous nuclear ribonucleoprotein U like 1 [Source:HGNC Symbol;Acc:HGNC:17011]	0.0379452	FALSE	FALSE	-1.36	0.389582	0.678
B7Z4B8	HNRNPUL1	heterogeneous nuclear ribonucleoprotein U like 1 [Source:HGNC Symbol;Acc:HGNC:17011]	0.0379452	FALSE	FALSE	-1.36	0.389582	0.678
Q9BUJ2	HNRNPUL1	heterogeneous nuclear ribonucleoprotein U like 1 [Source:HGNC Symbol;Acc:HGNC:17011]	0.0379452	FALSE	FALSE	-1.36	0.389582	0.678
F8W7T0	TES	testin LIM domain protein [Source:HGNC Symbol;Acc:HGNC:14620]	0.00962803	FALSE	FALSE	-1.34	0.395021	0.672
P20933	AGA	aspartylglucosaminidase [Source:HGNC Symbol;Acc:HGNC:318]	0.0176937	FALSE	FALSE	-1.34	0.395021	0.672
E9PCX2	AKR1B1	aldo-keto reductase family 1 member B [Source:HGNC Symbol;Acc:HGNC:381]	0.0348885	FALSE	FALSE	-1.34	0.395021	0.668
E9PEF9	AKR1B1	aldo-keto reductase family 1 member B [Source:HGNC Symbol;Acc:HGNC:381]	0.0348885	FALSE	FALSE	-1.34	0.395021	0.668
P15121	AKR1B1	aldo-keto reductase family 1 member B [Source:HGNC Symbol;Acc:HGNC:381]	0.0348885	FALSE	FALSE	-1.34	0.395021	0.668
A0A669KAX4	CUL4B	cullin 4B [Source:HGNC Symbol;Acc:HGNC:2555]	0.0345139	FALSE	FALSE	-1.33	0.397768	0.667
K4DI93	CUL4B	cullin 4B [Source:HGNC Symbol;Acc:HGNC:2555]	0.0345139	FALSE	FALSE	-1.33	0.397768	0.667
Q13620	CUL4B	cullin 4B [Source:HGNC Symbol;Acc:HGNC:2555]	0.0345139	FALSE	FALSE	-1.33	0.397768	0.667
H7BXV5	COL18A1	collagen type XVIII alpha 1 chain [Source:HGNC Symbol;Acc:HGNC:2195]	0.0260076	FALSE	FALSE	-1.32	0.400535	0.658
A0A1B0GTU4	PXN	paxillin [Source:HGNC Symbol;Acc:HGNC:9718]	0.00382657	FALSE	FALSE	-1.31	0.403321	0.655
F5GZ78	PXN	paxillin [Source:HGNC Symbol;Acc:HGNC:9718]	0.00382657	FALSE	FALSE	-1.31	0.403321	0.655
P49023	PXN	paxillin [Source:HGNC Symbol;Acc:HGNC:9718]	0.00382657	FALSE	FALSE	-1.31	0.403321	0.655
A7XZE4	TPM2	tropomyosin 2 [Source:HGNC Symbol;Acc:HGNC:12011]	0.0206722	FALSE	FALSE	-1.31	0.403321	0.655
Q5TCU3	TPM2	tropomyosin 2 [Source:HGNC Symbol;Acc:HGNC:12011]	0.0291149	FALSE	FALSE	-1.31	0.403321	0.656
H7C3D3	ZYX	zyxin [Source:HGNC Symbol;Acc:HGNC:13200]	0.0125707	FALSE	FALSE	-1.3	0.406126	0.652
Q5T4U5	ACADM	acyl-CoA dehydrogenase medium chain [Source:HGNC Symbol;Acc:HGNC:89]	0.00214128	TRUE	TRUE	-1.29	0.408951	0.644
A0A0U1RQM8	QARS1	glutaminyl-tRNA synthetase 1 [Source:HGNC Symbol;Acc:HGNC:9751]	0.0368216	FALSE	FALSE	-1.29	0.408951	0.643
A0A0U1RQU2	QARS1	glutaminyl-tRNA synthetase 1 [Source:HGNC Symbol;Acc:HGNC:9751]	0.0368216	FALSE	FALSE	-1.29	0.408951	0.643
F2Z2V6	QARS1	glutaminyl-tRNA synthetase 1 [Source:HGNC Symbol;Acc:HGNC:9751]	0.0368216	FALSE	FALSE	-1.29	0.408951	0.643
M0QYG1	KHSRP	KH-type splicing regulatory protein [Source:HGNC Symbol;Acc:HGNC:6316]	0.0321402	FALSE	FALSE	-1.28	0.411796	0.638
M0R0C6	KHSRP	KH-type splicing regulatory protein [Source:HGNC Symbol;Acc:HGNC:6316]	0.0321402	FALSE	FALSE	-1.28	0.411796	0.638
Q6ZN40	H1-5	H1.5 linker histone, cluster member [Source:HGNC Symbol;Acc:HGNC:4719]	0.0495657	FALSE	FALSE	-1.28	0.411796	0.641
A0A3B3ITK0	THBS2	thrombospondin 2 [Source:HGNC Symbol;Acc:HGNC:11786]	0.00920765	FALSE	FALSE	-1.27	0.41466	0.636
P35442	THBS2	thrombospondin 2 [Source:HGNC Symbol;Acc:HGNC:11786]	0.00920765	FALSE	FALSE	-1.27	0.41466	0.636
Q9UGI8	TES	testin LIM domain protein [Source:HGNC Symbol;Acc:HGNC:14620]	0.0209957	FALSE	FALSE	-1.27	0.41466	0.635
Q5T0R9	MYH11	myosin heavy chain 11 [Source:HGNC Symbol;Acc:HGNC:7569]	0.0451021	FALSE	FALSE	-1.27	0.41466	0.637
Q9NR12	PDLIM7	PDZ and LIM domain 7 [Source:HGNC Symbol;Acc:HGNC:22958]	0.00773761	FALSE	FALSE	-1.25	0.420448	0.625
P46976	GYG1	glycogenin 1 [Source:HGNC Symbol;Acc:HGNC:4699]	0.0259462	FALSE	FALSE	-1.25	0.420448	0.627
A0A0J9YWK1	ALDH7A1	aldehyde dehydrogenase 7 family member A1 [Source:HGNC Symbol;Acc:HGNC:877]	0.0108243	FALSE	FALSE	-1.24	0.423373	0.62
A0A0J9YWM6	ALDH7A1	aldehyde dehydrogenase 7 family member A1 [Source:HGNC Symbol;Acc:HGNC:877]	0.0108243	FALSE	FALSE	-1.24	0.423373	0.62
H0YC95	CTNND1	catenin delta 1 [Source:HGNC Symbol;Acc:HGNC:2515]	0.017463	FALSE	FALSE	-1.24	0.423373	0.618
Q9H425	C1orf198	chromosome 1 open reading frame 198 [Source:HGNC Symbol;Acc:HGNC:25900]	0.0153118	FALSE	FALSE	-1.22	0.429283	0.61
E9PK06	EEF1D	eukaryotic translation elongation factor 1 delta [Source:HGNC Symbol;Acc:HGNC:3211]	0.0184803	FALSE	FALSE	-1.22	0.429283	0.608
F8VVF2	ALDH7A1	aldehyde dehydrogenase 7 family member A1 [Source:HGNC Symbol;Acc:HGNC:877]	0.0163703	FALSE	FALSE	-1.21	0.432269	0.607
P13645	KRT10	keratin 10 [Source:HGNC Symbol;Acc:HGNC:6413]	0.0136439	FALSE	FALSE	-1.18	0.441351	0.592
A0A0U1RRM6	ENAH	ENAH actin regulator [Source:HGNC Symbol;Acc:HGNC:18271]	0.026818	FALSE	FALSE	-1.18	0.441351	0.59
V9GY93	TMEM165	transmembrane protein 165 [Source:HGNC Symbol;Acc:HGNC:30760]	0.0374143	FALSE	FALSE	-1.17	0.444421	0.587
G3XAI2	LAMB1	laminin subunit beta 1 [Source:HGNC Symbol;Acc:HGNC:6486]	0.0315374	FALSE	FALSE	-1.16	0.447513	0.579
P07942	LAMB1	laminin subunit beta 1 [Source:HGNC Symbol;Acc:HGNC:6486]	0.0315374	FALSE	FALSE	-1.16	0.447513	0.579
Q6Y7W6	GIGYF2	GRB10 interacting GYF protein 2 [Source:HGNC Symbol;Acc:HGNC:11960]	0.034083	FALSE	FALSE	-1.16	0.447513	0.581
A0A1B0GU60	PXN	paxillin [Source:HGNC Symbol;Acc:HGNC:9718]	0.00443155	FALSE	FALSE	-1.15	0.450625	0.575
E5RHW4	ERLIN2	ER lipid raft associated 2 [Source:HGNC Symbol;Acc:HGNC:1356]	0.0400816	FALSE	FALSE	-1.15	0.450625	0.574
P35749	None	None	0.0455482	FALSE	FALSE	-1.15	0.450625	0.577
P32455	GBP1	guanylate binding protein 1 [Source:HGNC Symbol;Acc:HGNC:4182]	0.0105416	FALSE	FALSE	-1.13	0.456916	0.566
P43652	AFM	afamin [Source:HGNC Symbol;Acc:HGNC:316]	0.0445078	FALSE	FALSE	-1.13	0.456916	0.564
A0A2R8Y5C3	CTNNB1	catenin beta 1 [Source:HGNC Symbol;Acc:HGNC:2514]	0.0118821	FALSE	FALSE	-1.11	0.463294	0.557
A0A2R8Y750	CTNNB1	catenin beta 1 [Source:HGNC Symbol;Acc:HGNC:2514]	0.0118821	FALSE	FALSE	-1.11	0.463294	0.557
P02533	KRT14	keratin 14 [Source:HGNC Symbol;Acc:HGNC:6416]	0.0294458	FALSE	FALSE	-1.11	0.463294	0.553
A0A087X2B5	BSG	basigin (Ok blood group) [Source:HGNC Symbol;Acc:HGNC:1116]	0.0126644	FALSE	FALSE	-1.1	0.466516	0.548
P35613	BSG	basigin (Ok blood group) [Source:HGNC Symbol;Acc:HGNC:1116]	0.0126644	FALSE	FALSE	-1.1	0.466516	0.548
F5GZR9	SLC3A2	solute carrier family 3 member 2 [Source:HGNC Symbol;Acc:HGNC:11026]	0.0450712	FALSE	FALSE	-1.09	0.469761	0.546
G3V3J0	FERMT2	FERM domain containing kindlin 2 [Source:HGNC Symbol;Acc:HGNC:15767]	0.0270456	FALSE	FALSE	-1.08	0.473029	0.542
A0A075B743	SRGAP2	SLIT-ROBO Rho GTPase activating protein 2 [Source:HGNC Symbol;Acc:HGNC:19751]	0.0393878	FALSE	FALSE	-1.08	0.473029	0.541
A0A075B7C8	None	None	0.0393878	FALSE	FALSE	-1.08	0.473029	0.541
A0A286YEY3	SRGAP2B	SLIT-ROBO Rho GTPase activating protein 2B [Source:HGNC Symbol;Acc:HGNC:35237]	0.0393878	FALSE	FALSE	-1.08	0.473029	0.541
O75044	SRGAP2	SLIT-ROBO Rho GTPase activating protein 2 [Source:HGNC Symbol;Acc:HGNC:19751]	0.0393878	FALSE	FALSE	-1.08	0.473029	0.541
P0DJJ0	SRGAP2C	SLIT-ROBO Rho GTPase activating protein 2C [Source:HGNC Symbol;Acc:HGNC:30584]	0.0393878	FALSE	FALSE	-1.08	0.473029	0.541
E9PK72	EEF1D	eukaryotic translation elongation factor 1 delta [Source:HGNC Symbol;Acc:HGNC:3211]	0.0486669	FALSE	FALSE	-1.07	0.476319	0.534
E9PKK3	AGA	aspartylglucosaminidase [Source:HGNC Symbol;Acc:HGNC:318]	0.0486669	FALSE	FALSE	-1.07	0.476319	0.534
Q96AC1	FERMT2	FERM domain containing kindlin 2 [Source:HGNC Symbol;Acc:HGNC:15767]	0.0153096	FALSE	FALSE	-1.06	0.479632	0.532
S4R3J5	DNAJC8	DnaJ heat shock protein family (Hsp40) member C8 [Source:HGNC Symbol;Acc:HGNC:15470]	0.0442911	FALSE	FALSE	-1.06	0.479632	0.53
H0Y9C7	TPM1	tropomyosin 1 [Source:HGNC Symbol;Acc:HGNC:12010]	0.0488089	FALSE	FALSE	-1.04	0.486327	0.521
Q9P0J7	KCMF1	potassium channel modulatory factor 1 [Source:HGNC Symbol;Acc:HGNC:20589]	0.0105758	FALSE	FALSE	-1.03	0.48971	0.513
H0Y827	FKBP10	FKBP prolyl isomerase 10 [Source:HGNC Symbol;Acc:HGNC:18169]	0.0289253	FALSE	FALSE	-1.03	0.48971	0.514
O95571	ETHE1	ETHE1 persulfide dioxygenase [Source:HGNC Symbol;Acc:HGNC:23287]	0.0338575	FALSE	FALSE	-1.03	0.48971	0.515
M0QXB5	ETHE1	ETHE1 persulfide dioxygenase [Source:HGNC Symbol;Acc:HGNC:23287]	0.0399754	FALSE	FALSE	-1.02	0.493116	0.509
M0QY80	ETHE1	ETHE1 persulfide dioxygenase [Source:HGNC Symbol;Acc:HGNC:23287]	0.0399754	FALSE	FALSE	-1.02	0.493116	0.509
H3BT58	COTL1	coactosin like F-actin binding protein 1 [Source:HGNC Symbol;Acc:HGNC:18304]	0.00897148	FALSE	FALSE	-1.01	0.496546	0.504
Q14019	COTL1	coactosin like F-actin binding protein 1 [Source:HGNC Symbol;Acc:HGNC:18304]	0.00897148	FALSE	FALSE	-1.01	0.496546	0.504
A0A087WYS0	EEF1D	eukaryotic translation elongation factor 1 delta [Source:HGNC Symbol;Acc:HGNC:3211]	0.0469495	FALSE	FALSE	-1.01	0.496546	0.506
A0A494C0W5	STING1	stimulator of interferon response cGAMP interactor 1 [Source:HGNC Symbol;Acc:HGNC:27962]	0.195512	FALSE	FALSE	-1	0.5	0.501
P02461	COL3A1	collagen type III alpha 1 chain [Source:HGNC Symbol;Acc:HGNC:2201]	0.208898	FALSE	FALSE	-1	0.5	0.502
Q86WV6	STING1	stimulator of interferon response cGAMP interactor 1 [Source:HGNC Symbol;Acc:HGNC:27962]	0.195512	FALSE	FALSE	-1	0.5	0.501
A0A2R8Y5P0	RDX	radixin [Source:HGNC Symbol;Acc:HGNC:9944]	0.188801	FALSE	FALSE	-0.999	0.500347	0.5
E9PNV3	RDX	radixin [Source:HGNC Symbol;Acc:HGNC:9944]	0.188801	FALSE	FALSE	-0.999	0.500347	0.5
E9PQ82	RDX	radixin [Source:HGNC Symbol;Acc:HGNC:9944]	0.188801	FALSE	FALSE	-0.999	0.500347	0.5
Q68CZ2	TNS3	tensin 3 [Source:HGNC Symbol;Acc:HGNC:21616]	0.115224	FALSE	FALSE	-0.999	0.500347	0.5
A0A590UJU6	BRCA2	BRCA2 DNA repair associated [Source:HGNC Symbol;Acc:HGNC:1101]	0.203266	FALSE	FALSE	-0.994	0.502084	0.497
P51587	BRCA2	BRCA2 DNA repair associated [Source:HGNC Symbol;Acc:HGNC:1101]	0.203266	FALSE	FALSE	-0.994	0.502084	0.497
E9PKL1	CTNND1	catenin delta 1 [Source:HGNC Symbol;Acc:HGNC:2515]	0.105126	FALSE	FALSE	-0.988	0.504176	0.494
C9JV77	AHSG	alpha 2-HS glycoprotein [Source:HGNC Symbol;Acc:HGNC:349]	0.279421	FALSE	FALSE	-0.986	0.504876	0.493
F8W785	GOLIM4	golgi integral membrane protein 4 [Source:HGNC Symbol;Acc:HGNC:15448]	0.157834	FALSE	FALSE	-0.985	0.505226	0.492
O00461	GOLIM4	golgi integral membrane protein 4 [Source:HGNC Symbol;Acc:HGNC:15448]	0.157834	FALSE	FALSE	-0.985	0.505226	0.492
O00469	PLOD2	procollagen-lysine,2-oxoglutarate 5-dioxygenase 2 [Source:HGNC Symbol;Acc:HGNC:9082]	0.0296607	FALSE	FALSE	-0.984	0.505576	0.492
A0A087WUN7	SLIRP	SRA stem-loop interacting RNA binding protein [Source:HGNC Symbol;Acc:HGNC:20495]	0.160003	FALSE	FALSE	-0.981	0.506628	0.491
C9J931	RHEB	Ras homolog, mTORC1 binding [Source:HGNC Symbol;Acc:HGNC:10011]	0.0165858	FALSE	FALSE	-0.981	0.506628	0.49
E5RIG2	CSMD1	CUB and Sushi multiple domains 1 [Source:HGNC Symbol;Acc:HGNC:14026]	0.0540752	FALSE	FALSE	-0.981	0.506628	0.491
F5GZ18	None	None	0.0540752	FALSE	FALSE	-0.981	0.506628	0.491
F8W9C3	CSMD1	CUB and Sushi multiple domains 1 [Source:HGNC Symbol;Acc:HGNC:14026]	0.0540752	FALSE	FALSE	-0.981	0.506628	0.491
G3V2S9	SLIRP	SRA stem-loop interacting RNA binding protein [Source:HGNC Symbol;Acc:HGNC:20495]	0.160003	FALSE	FALSE	-0.981	0.506628	0.491
G3V4X6	SLIRP	SRA stem-loop interacting RNA binding protein [Source:HGNC Symbol;Acc:HGNC:20495]	0.160003	FALSE	FALSE	-0.981	0.506628	0.491
H0YJ40	SLIRP	SRA stem-loop interacting RNA binding protein [Source:HGNC Symbol;Acc:HGNC:20495]	0.160003	FALSE	FALSE	-0.981	0.506628	0.491
H0YJI1	SLIRP	SRA stem-loop interacting RNA binding protein [Source:HGNC Symbol;Acc:HGNC:20495]	0.160003	FALSE	FALSE	-0.981	0.506628	0.491
H7BXU2	CSMD1	CUB and Sushi multiple domains 1 [Source:HGNC Symbol;Acc:HGNC:14026]	0.0540752	FALSE	FALSE	-0.981	0.506628	0.491
Q15382	RHEB	Ras homolog, mTORC1 binding [Source:HGNC Symbol;Acc:HGNC:10011]	0.0165858	FALSE	FALSE	-0.981	0.506628	0.49
Q96PZ7	CSMD1	CUB and Sushi multiple domains 1 [Source:HGNC Symbol;Acc:HGNC:14026]	0.0540752	FALSE	FALSE	-0.981	0.506628	0.491
Q9GZT3	SLIRP	SRA stem-loop interacting RNA binding protein [Source:HGNC Symbol;Acc:HGNC:20495]	0.160003	FALSE	FALSE	-0.981	0.506628	0.491
A0A0C4DFS8	NAMPT	nicotinamide phosphoribosyltransferase [Source:HGNC Symbol;Acc:HGNC:30092]	0.104626	FALSE	FALSE	-0.98	0.50698	0.49
K7EPK2	NARS1	asparaginyl-tRNA synthetase 1 [Source:HGNC Symbol;Acc:HGNC:7643]	0.0814606	FALSE	FALSE	-0.98	0.50698	0.49
C9JNS9	ATP6V1B1	ATPase H+ transporting V1 subunit B1 [Source:HGNC Symbol;Acc:HGNC:853]	0.157108	FALSE	FALSE	-0.978	0.507683	0.489
A0A2R8YG06	CTNNB1	catenin beta 1 [Source:HGNC Symbol;Acc:HGNC:2514]	0.153419	FALSE	FALSE	-0.977	0.508035	0.488
A0A494C024	MYH11	myosin heavy chain 11 [Source:HGNC Symbol;Acc:HGNC:7569]	0.162402	FALSE	FALSE	-0.976	0.508387	0.488
B8ZZA8	None	None	0.0283443	FALSE	FALSE	-0.974	0.509093	0.487
B8ZZC5	GLS	glutaminase [Source:HGNC Symbol;Acc:HGNC:4331]	0.0283443	FALSE	FALSE	-0.974	0.509093	0.487
P61619	SEC61A1	SEC61 translocon subunit alpha 1 [Source:HGNC Symbol;Acc:HGNC:18276]	0.0733743	FALSE	FALSE	-0.973	0.509446	0.486
A0A1W2PRD7	TRIO	trio Rho guanine nucleotide exchange factor [Source:HGNC Symbol;Acc:HGNC:12303]	0.10066	FALSE	FALSE	-0.968	0.511214	0.484
E7EPJ7	TRIO	trio Rho guanine nucleotide exchange factor [Source:HGNC Symbol;Acc:HGNC:12303]	0.10066	FALSE	FALSE	-0.968	0.511214	0.484
E7EWP2	TRIO	trio Rho guanine nucleotide exchange factor [Source:HGNC Symbol;Acc:HGNC:12303]	0.10066	FALSE	FALSE	-0.968	0.511214	0.484
O75962	TRIO	trio Rho guanine nucleotide exchange factor [Source:HGNC Symbol;Acc:HGNC:12303]	0.10066	FALSE	FALSE	-0.968	0.511214	0.484
E9PPQ8	NASP	nuclear autoantigenic sperm protein [Source:HGNC Symbol;Acc:HGNC:7644]	0.0288173	FALSE	FALSE	-0.963	0.512989	0.482
Q13641	TPBG	trophoblast glycoprotein [Source:HGNC Symbol;Acc:HGNC:12004]	0.0394357	FALSE	FALSE	-0.963	0.512989	0.481
A0A0U1RQV5	None	None	0.344012	FALSE	FALSE	-0.962	0.513345	0.481
E9PK47	PYGL	glycogen phosphorylase L [Source:HGNC Symbol;Acc:HGNC:9725]	0.111254	FALSE	FALSE	-0.962	0.513345	0.481
K7EJW8	ACADVL	acyl-CoA dehydrogenase very long chain [Source:HGNC Symbol;Acc:HGNC:92]	0.108404	FALSE	FALSE	-0.962	0.513345	0.481
O75445	USH2A	usherin [Source:HGNC Symbol;Acc:HGNC:12601]	0.267637	FALSE	FALSE	-0.962	0.513345	0.481
P06737	PYGL	glycogen phosphorylase L [Source:HGNC Symbol;Acc:HGNC:9725]	0.111254	FALSE	FALSE	-0.962	0.513345	0.481
H3BP04	UQCRC2	ubiquinol-cytochrome c reductase core protein 2 [Source:HGNC Symbol;Acc:HGNC:12586]	0.197974	FALSE	FALSE	-0.961	0.513701	0.48
O95292	VAPB	VAMP associated protein B and C [Source:HGNC Symbol;Acc:HGNC:12649]	0.0822936	FALSE	FALSE	-0.96	0.514057	0.48
F8VU90	FKBP11	FKBP prolyl isomerase 11 [Source:HGNC Symbol;Acc:HGNC:18624]	0.0148662	FALSE	FALSE	-0.958	0.51477	0.479
Q9NYL4	FKBP11	FKBP prolyl isomerase 11 [Source:HGNC Symbol;Acc:HGNC:18624]	0.0148662	FALSE	FALSE	-0.958	0.51477	0.479
Q12765	SCRN1	secernin 1 [Source:HGNC Symbol;Acc:HGNC:22192]	0.0164376	FALSE	FALSE	-0.951	0.517274	0.476
O00151	PDLIM1	PDZ and LIM domain 1 [Source:HGNC Symbol;Acc:HGNC:2067]	0.0248331	FALSE	FALSE	-0.948	0.518351	0.474
H0YE35	RIC8A	RIC8 guanine nucleotide exchange factor A [Source:HGNC Symbol;Acc:HGNC:29550]	0.135729	FALSE	FALSE	-0.947	0.51871	0.474
C9J4P8	FKBP9	FKBP prolyl isomerase 9 [Source:HGNC Symbol;Acc:HGNC:3725]	0.189652	FALSE	FALSE	-0.946	0.51907	0.473
D6RFH2	CDV3	CDV3 homolog [Source:HGNC Symbol;Acc:HGNC:26928]	0.144502	FALSE	FALSE	-0.946	0.51907	0.473
H7C5S0	ACTL6A	actin like 6A [Source:HGNC Symbol;Acc:HGNC:24124]	0.0725646	FALSE	FALSE	-0.944	0.51979	0.472
O96019	ACTL6A	actin like 6A [Source:HGNC Symbol;Acc:HGNC:24124]	0.0725646	FALSE	FALSE	-0.944	0.51979	0.472
D6R9V8	CDV3	CDV3 homolog [Source:HGNC Symbol;Acc:HGNC:26928]	0.14138	FALSE	FALSE	-0.942	0.520511	0.471
H3BMQ5	DDX19B	DEAD-box helicase 19B [Source:HGNC Symbol;Acc:HGNC:2742]	0.123336	FALSE	FALSE	-0.942	0.520511	0.471
H3BN59	None	None	0.123336	FALSE	FALSE	-0.942	0.520511	0.471
H3BTB3	DDX19A	DEAD-box helicase 19A [Source:HGNC Symbol;Acc:HGNC:25628]	0.123336	FALSE	FALSE	-0.942	0.520511	0.471
A0A0J9YWF7	ALDH7A1	aldehyde dehydrogenase 7 family member A1 [Source:HGNC Symbol;Acc:HGNC:877]	0.0245614	FALSE	FALSE	-0.941	0.520872	0.47
E5RFZ8	SLC39A14	solute carrier family 39 member 14 [Source:HGNC Symbol;Acc:HGNC:20858]	0.0453515	FALSE	FALSE	-0.94	0.521233	0.47
E5RGA7	SLC39A14	solute carrier family 39 member 14 [Source:HGNC Symbol;Acc:HGNC:20858]	0.0453515	FALSE	FALSE	-0.94	0.521233	0.47
E5RIP4	SLC39A14	solute carrier family 39 member 14 [Source:HGNC Symbol;Acc:HGNC:20858]	0.0453515	FALSE	FALSE	-0.94	0.521233	0.47
E5RJ40	SLC39A14	solute carrier family 39 member 14 [Source:HGNC Symbol;Acc:HGNC:20858]	0.0453515	FALSE	FALSE	-0.94	0.521233	0.47
E5RJG5	SLC39A14	solute carrier family 39 member 14 [Source:HGNC Symbol;Acc:HGNC:20858]	0.0453515	FALSE	FALSE	-0.94	0.521233	0.47
Q15043	SLC39A14	solute carrier family 39 member 14 [Source:HGNC Symbol;Acc:HGNC:20858]	0.0453515	FALSE	FALSE	-0.94	0.521233	0.47
A0A494BZX6	CDC42	cell division cycle 42 [Source:HGNC Symbol;Acc:HGNC:1736]	0.104229	FALSE	FALSE	-0.939	0.521594	0.469
A0A494C1M1	CDC42	cell division cycle 42 [Source:HGNC Symbol;Acc:HGNC:1736]	0.104229	FALSE	FALSE	-0.939	0.521594	0.469
A0A087WSW7	HELLS	helicase, lymphoid specific [Source:HGNC Symbol;Acc:HGNC:4861]	0.176084	FALSE	FALSE	-0.935	0.523042	0.467
A0A0B4J1V9	HELLS	helicase, lymphoid specific [Source:HGNC Symbol;Acc:HGNC:4861]	0.176084	FALSE	FALSE	-0.935	0.523042	0.467
F5H212	HIVEP1	HIVEP zinc finger 1 [Source:HGNC Symbol;Acc:HGNC:4920]	0.139424	FALSE	FALSE	-0.935	0.523042	0.468
F6XU50	None	None	0.176084	FALSE	FALSE	-0.935	0.523042	0.467
H0YMN5	INO80	INO80 complex ATPase subunit [Source:HGNC Symbol;Acc:HGNC:26956]	0.176084	FALSE	FALSE	-0.935	0.523042	0.467
O60264	SMARCA5	SWI/SNF related, matrix associated, actin dependent regulator of chromatin, subfamily a, member 5 [Source:HGNC Symbol;Acc:HGNC:11101]	0.176084	FALSE	FALSE	-0.935	0.523042	0.467
P15822	HIVEP1	HIVEP zinc finger 1 [Source:HGNC Symbol;Acc:HGNC:4920]	0.139424	FALSE	FALSE	-0.935	0.523042	0.468
Q9NRZ9	HELLS	helicase, lymphoid specific [Source:HGNC Symbol;Acc:HGNC:4861]	0.176084	FALSE	FALSE	-0.935	0.523042	0.467
Q9ULG1	INO80	INO80 complex ATPase subunit [Source:HGNC Symbol;Acc:HGNC:26956]	0.176084	FALSE	FALSE	-0.935	0.523042	0.467
H0Y5B4	RPL36A	ribosomal protein L36a [Source:HGNC Symbol;Acc:HGNC:10359]	0.588561	FALSE	FALSE	-0.933	0.523768	0.466
H7BZ11	RPL36A-HNRNPH2	RPL36A-HNRNPH2 readthrough [Source:HGNC Symbol;Acc:HGNC:48349]	0.588561	FALSE	FALSE	-0.933	0.523768	0.466
H7C044	EIF4G1	eukaryotic translation initiation factor 4 gamma 1 [Source:HGNC Symbol;Acc:HGNC:3296]	0.0745	FALSE	FALSE	-0.933	0.523768	0.466
J3KQN4	RPL36A	ribosomal protein L36a [Source:HGNC Symbol;Acc:HGNC:10359]	0.588561	FALSE	FALSE	-0.933	0.523768	0.466
P83881	RPL36A	ribosomal protein L36a [Source:HGNC Symbol;Acc:HGNC:10359]	0.588561	FALSE	FALSE	-0.933	0.523768	0.466
Q969Q0	RPL36AL	ribosomal protein L36a like [Source:HGNC Symbol;Acc:HGNC:10346]	0.588561	FALSE	FALSE	-0.933	0.523768	0.466
R4GN19	RPL36A	ribosomal protein L36a [Source:HGNC Symbol;Acc:HGNC:10359]	0.588561	FALSE	FALSE	-0.933	0.523768	0.466
Q8WZ64	ARAP2	ArfGAP with RhoGAP domain, ankyrin repeat and PH domain 2 [Source:HGNC Symbol;Acc:HGNC:16924]	0.20939	FALSE	FALSE	-0.93	0.524858	0.465
A0A140T997	HLA-B	major histocompatibility complex, class I, B [Source:HGNC Symbol;Acc:HGNC:4932]	0.165588	FALSE	FALSE	-0.927	0.525951	0.463
A0A140T9Y5	HLA-B	major histocompatibility complex, class I, B [Source:HGNC Symbol;Acc:HGNC:4932]	0.165588	FALSE	FALSE	-0.927	0.525951	0.463
A0A140TA11	HLA-B	major histocompatibility complex, class I, B [Source:HGNC Symbol;Acc:HGNC:4932]	0.165588	FALSE	FALSE	-0.927	0.525951	0.463
A0A140TA14	HLA-B	major histocompatibility complex, class I, B [Source:HGNC Symbol;Acc:HGNC:4932]	0.165588	FALSE	FALSE	-0.927	0.525951	0.463
D5H3J5	HLA-B	major histocompatibility complex, class I, B [Source:HGNC Symbol;Acc:HGNC:4932]	0.165588	FALSE	FALSE	-0.927	0.525951	0.463
Q2L6G2	HLA-B	major histocompatibility complex, class I, B [Source:HGNC Symbol;Acc:HGNC:4932]	0.165588	FALSE	FALSE	-0.927	0.525951	0.463
A0A0C4DH82	None	None	0.0659081	FALSE	FALSE	-0.926	0.526316	0.463
Q9Y6Y8	SEC23IP	SEC23 interacting protein [Source:HGNC Symbol;Acc:HGNC:17018]	0.0659081	FALSE	FALSE	-0.926	0.526316	0.463
P57764	GSDMD	gasdermin D [Source:HGNC Symbol;Acc:HGNC:25697]	0.0437196	FALSE	FALSE	-0.923	0.527411	0.461
E7EU81	GOLGB1	golgin B1 [Source:HGNC Symbol;Acc:HGNC:4429]	0.2184	FALSE	FALSE	-0.922	0.527777	0.461
Q14789	GOLGB1	golgin B1 [Source:HGNC Symbol;Acc:HGNC:4429]	0.2184	FALSE	FALSE	-0.922	0.527777	0.461
G3XAM7	CTNNA1	catenin alpha 1 [Source:HGNC Symbol;Acc:HGNC:2509]	0.0320014	FALSE	FALSE	-0.919	0.528875	0.46
P35221	CTNNA1	catenin alpha 1 [Source:HGNC Symbol;Acc:HGNC:2509]	0.0320014	FALSE	FALSE	-0.919	0.528875	0.46
A0A6Q8PH82	PTBP2	polypyrimidine tract binding protein 2 [Source:HGNC Symbol;Acc:HGNC:17662]	0.483272	FALSE	FALSE	-0.918	0.529242	0.459
Q9ULM3	YEATS2	YEATS domain containing 2 [Source:HGNC Symbol;Acc:HGNC:25489]	0.103069	FALSE	FALSE	-0.917	0.529609	0.458
A0A2R8Y6G0	CTNNB1	catenin beta 1 [Source:HGNC Symbol;Acc:HGNC:2514]	0.100601	FALSE	FALSE	-0.916	0.529976	0.458
A0A2R8Y851	RPS29	ribosomal protein S29 [Source:HGNC Symbol;Acc:HGNC:10419]	0.131776	FALSE	FALSE	-0.916	0.529976	0.458
H0Y8E6	MCM2	minichromosome maintenance complex component 2 [Source:HGNC Symbol;Acc:HGNC:6944]	0.0546687	FALSE	FALSE	-0.916	0.529976	0.458
P49736	MCM2	minichromosome maintenance complex component 2 [Source:HGNC Symbol;Acc:HGNC:6944]	0.0546687	FALSE	FALSE	-0.916	0.529976	0.458
E9PI86	NASP	nuclear autoantigenic sperm protein [Source:HGNC Symbol;Acc:HGNC:7644]	0.0337005	FALSE	FALSE	-0.915	0.530344	0.457
Q5T6H2	XPNPEP1	X-prolyl aminopeptidase 1 [Source:HGNC Symbol;Acc:HGNC:12822]	0.0739746	FALSE	FALSE	-0.911	0.531816	0.456
Q5T6H7	XPNPEP1	X-prolyl aminopeptidase 1 [Source:HGNC Symbol;Acc:HGNC:12822]	0.0739746	FALSE	FALSE	-0.911	0.531816	0.456
Q9NQW7	XPNPEP1	X-prolyl aminopeptidase 1 [Source:HGNC Symbol;Acc:HGNC:12822]	0.0739746	FALSE	FALSE	-0.911	0.531816	0.456
P78357	CNTNAP1	contactin associated protein 1 [Source:HGNC Symbol;Acc:HGNC:8011]	0.133174	FALSE	FALSE	-0.91	0.532185	0.455
Q86YA3	ZGRF1	zinc finger GRF-type containing 1 [Source:HGNC Symbol;Acc:HGNC:25654]	0.140866	FALSE	FALSE	-0.91	0.532185	0.455
A0A0A0MT16	ABCA13	ATP binding cassette subfamily A member 13 [Source:HGNC Symbol;Acc:HGNC:14638]	0.187911	FALSE	FALSE	-0.906	0.533663	0.453
Q86UQ4	ABCA13	ATP binding cassette subfamily A member 13 [Source:HGNC Symbol;Acc:HGNC:14638]	0.187911	FALSE	FALSE	-0.906	0.533663	0.453
U3KPS3	CNN2	calponin 2 [Source:HGNC Symbol;Acc:HGNC:2156]	0.0315748	FALSE	FALSE	-0.906	0.533663	0.453
A0A2R8YDR7	GATD3	glutamine amidotransferase class 1 domain containing 3 [Source:HGNC Symbol;Acc:HGNC:1273]	0.134197	FALSE	FALSE	-0.904	0.534403	0.452
H0YCI3	YAP1	Yes1 associated transcriptional regulator [Source:HGNC Symbol;Acc:HGNC:16262]	0.107526	FALSE	FALSE	-0.902	0.535144	0.451
H0YFX4	SLC3A2	solute carrier family 3 member 2 [Source:HGNC Symbol;Acc:HGNC:11026]	0.143384	FALSE	FALSE	-0.901	0.535515	0.451
C9JTZ5	UGP2	UDP-glucose pyrophosphorylase 2 [Source:HGNC Symbol;Acc:HGNC:12527]	0.21496	FALSE	FALSE	-0.9	0.535887	0.45
C9JUW1	UGP2	UDP-glucose pyrophosphorylase 2 [Source:HGNC Symbol;Acc:HGNC:12527]	0.21496	FALSE	FALSE	-0.9	0.535887	0.45
H0Y9S6	RAB28	RAB28, member RAS oncogene family [Source:HGNC Symbol;Acc:HGNC:9768]	0.151729	FALSE	FALSE	-0.899	0.536258	0.45
P51157	RAB28	RAB28, member RAS oncogene family [Source:HGNC Symbol;Acc:HGNC:9768]	0.151729	FALSE	FALSE	-0.899	0.536258	0.45
P09619	PDGFRB	platelet derived growth factor receptor beta [Source:HGNC Symbol;Acc:HGNC:8804]	0.0445039	FALSE	FALSE	-0.898	0.53663	0.449
E7EV41	SLC8A1	solute carrier family 8 member A1 [Source:HGNC Symbol;Acc:HGNC:11068]	0.163104	FALSE	FALSE	-0.893	0.538493	0.446
M0QZC5	RPS11	ribosomal protein S11 [Source:HGNC Symbol;Acc:HGNC:10384]	0.217012	FALSE	FALSE	-0.893	0.538493	0.446
P32418	SLC8A1	solute carrier family 8 member A1 [Source:HGNC Symbol;Acc:HGNC:11068]	0.163104	FALSE	FALSE	-0.893	0.538493	0.446
P62280	RPS11	ribosomal protein S11 [Source:HGNC Symbol;Acc:HGNC:10384]	0.217012	FALSE	FALSE	-0.893	0.538493	0.446
A0A087X1X5	CNN2	calponin 2 [Source:HGNC Symbol;Acc:HGNC:2156]	0.0415933	FALSE	FALSE	-0.892	0.538867	0.446
J3QRW1	PSMC5	proteasome 26S subunit, ATPase 5 [Source:HGNC Symbol;Acc:HGNC:9552]	0.0321822	FALSE	FALSE	-0.891	0.53924	0.446
P17980	PSMC3	proteasome 26S subunit, ATPase 3 [Source:HGNC Symbol;Acc:HGNC:9549]	0.0621393	FALSE	FALSE	-0.891	0.53924	0.446
R4GNH3	PSMC3	proteasome 26S subunit, ATPase 3 [Source:HGNC Symbol;Acc:HGNC:9549]	0.0621393	FALSE	FALSE	-0.891	0.53924	0.446
E9PLG2	PSMC3	proteasome 26S subunit, ATPase 3 [Source:HGNC Symbol;Acc:HGNC:9549]	0.0735974	FALSE	FALSE	-0.89	0.539614	0.445
P11766	RBMS3	RNA binding motif single stranded interacting protein 3 [Source:HGNC Symbol;Acc:HGNC:13427]	0.135493	FALSE	FALSE	-0.89	0.539614	0.445
Q9Y295	DRG1	developmentally regulated GTP binding protein 1 [Source:HGNC Symbol;Acc:HGNC:3029]	0.0658535	FALSE	FALSE	-0.888	0.540363	0.444
J3KN66	TOR1AIP1	torsin 1A interacting protein 1 [Source:HGNC Symbol;Acc:HGNC:29456]	0.0459526	FALSE	FALSE	-0.885	0.541488	0.443
P16989	YBX3	Y-box binding protein 3 [Source:HGNC Symbol;Acc:HGNC:2428]	0.0715375	FALSE	FALSE	-0.885	0.541488	0.442
Q5JTV8	TOR1AIP1	torsin 1A interacting protein 1 [Source:HGNC Symbol;Acc:HGNC:29456]	0.0619191	FALSE	FALSE	-0.883	0.542239	0.441
H0YAP2	PABPC1	poly(A) binding protein cytoplasmic 1 [Source:HGNC Symbol;Acc:HGNC:8554]	0.340526	FALSE	FALSE	-0.881	0.542991	0.441
C9J7B7	PSMD6	proteasome 26S subunit, non-ATPase 6 [Source:HGNC Symbol;Acc:HGNC:9564]	0.252479	FALSE	FALSE	-0.879	0.543744	0.44
A0A087X215	BSG	basigin (Ok blood group) [Source:HGNC Symbol;Acc:HGNC:1116]	0.0436381	FALSE	FALSE	-0.875	0.545254	0.437
A0A2R8YDZ0	BSG	basigin (Ok blood group) [Source:HGNC Symbol;Acc:HGNC:1116]	0.0436381	FALSE	FALSE	-0.875	0.545254	0.437
P62258	YWHAE	tyrosine 3-monooxygenase/tryptophan 5-monooxygenase activation protein epsilon [Source:HGNC Symbol;Acc:HGNC:12851]	0.125854	FALSE	FALSE	-0.873	0.54601	0.437
B4DJF2	YWHAE	tyrosine 3-monooxygenase/tryptophan 5-monooxygenase activation protein epsilon [Source:HGNC Symbol;Acc:HGNC:12851]	0.114174	FALSE	FALSE	-0.872	0.546389	0.436
I3L3T1	YWHAE	tyrosine 3-monooxygenase/tryptophan 5-monooxygenase activation protein epsilon [Source:HGNC Symbol;Acc:HGNC:12851]	0.114174	FALSE	FALSE	-0.872	0.546389	0.436
Q8WW22	DNAJA4	DnaJ heat shock protein family (Hsp40) member A4 [Source:HGNC Symbol;Acc:HGNC:14885]	0.212587	FALSE	FALSE	-0.872	0.546389	0.436
H7C278	None	None	0.0679463	FALSE	FALSE	-0.871	0.546768	0.435
P11047	LAMC1	laminin subunit gamma 1 [Source:HGNC Symbol;Acc:HGNC:6492]	0.0840438	FALSE	FALSE	-0.869	0.547526	0.435
A0A087X054	HYOU1	hypoxia up-regulated 1 [Source:HGNC Symbol;Acc:HGNC:16931]	0.100144	FALSE	FALSE	-0.868	0.547906	0.434
A0A494C039	HYOU1	hypoxia up-regulated 1 [Source:HGNC Symbol;Acc:HGNC:16931]	0.100144	FALSE	FALSE	-0.868	0.547906	0.434
Q9Y4L1	HYOU1	hypoxia up-regulated 1 [Source:HGNC Symbol;Acc:HGNC:16931]	0.100144	FALSE	FALSE	-0.868	0.547906	0.434
A8MU27	SUMO3	small ubiquitin like modifier 3 [Source:HGNC Symbol;Acc:HGNC:11124]	0.136616	FALSE	FALSE	-0.865	0.549046	0.432
A8MUA9	SUMO3	small ubiquitin like modifier 3 [Source:HGNC Symbol;Acc:HGNC:11124]	0.136616	FALSE	FALSE	-0.865	0.549046	0.432
Q6EEV6	SUMO4	small ubiquitin like modifier 4 [Source:HGNC Symbol;Acc:HGNC:21181]	0.136616	FALSE	FALSE	-0.865	0.549046	0.432
Q9H0C2	SLC25A31	solute carrier family 25 member 31 [Source:HGNC Symbol;Acc:HGNC:25319]	0.227487	FALSE	FALSE	-0.865	0.549046	0.433
A0A0U1RRM8	FERMT2	FERM domain containing kindlin 2 [Source:HGNC Symbol;Acc:HGNC:15767]	0.0226307	FALSE	FALSE	-0.863	0.549808	0.431
H0YJ34	FERMT2	FERM domain containing kindlin 2 [Source:HGNC Symbol;Acc:HGNC:15767]	0.0226307	FALSE	FALSE	-0.863	0.549808	0.431
M0R1H6	RPS11	ribosomal protein S11 [Source:HGNC Symbol;Acc:HGNC:10384]	0.194382	FALSE	FALSE	-0.862	0.550189	0.431
Q5SX91	GDI2	GDP dissociation inhibitor 2 [Source:HGNC Symbol;Acc:HGNC:4227]	0.131763	FALSE	FALSE	-0.862	0.550189	0.431
Q9UKB1	FBXW11	F-box and WD repeat domain containing 11 [Source:HGNC Symbol;Acc:HGNC:13607]	0.192169	FALSE	FALSE	-0.858	0.551717	0.429
B4DR61	SEC61A1	SEC61 translocon subunit alpha 1 [Source:HGNC Symbol;Acc:HGNC:18276]	0.0806539	FALSE	FALSE	-0.857	0.552099	0.429
A0A2R8YFE2	ACTB	actin beta [Source:HGNC Symbol;Acc:HGNC:132]	0.402664	FALSE	FALSE	-0.855	0.552865	0.428
D6W5Y5	CIRBP	cold inducible RNA binding protein [Source:HGNC Symbol;Acc:HGNC:1982]	0.129604	FALSE	FALSE	-0.855	0.552865	0.428
K7EJV1	CIRBP	cold inducible RNA binding protein [Source:HGNC Symbol;Acc:HGNC:1982]	0.129604	FALSE	FALSE	-0.855	0.552865	0.428
K7EJV5	CIRBP	cold inducible RNA binding protein [Source:HGNC Symbol;Acc:HGNC:1982]	0.129604	FALSE	FALSE	-0.855	0.552865	0.428
K7ELT6	CIRBP	cold inducible RNA binding protein [Source:HGNC Symbol;Acc:HGNC:1982]	0.129604	FALSE	FALSE	-0.855	0.552865	0.428
K7ELV6	CIRBP	cold inducible RNA binding protein [Source:HGNC Symbol;Acc:HGNC:1982]	0.129604	FALSE	FALSE	-0.855	0.552865	0.428
K7EMY9	CIRBP	cold inducible RNA binding protein [Source:HGNC Symbol;Acc:HGNC:1982]	0.129604	FALSE	FALSE	-0.855	0.552865	0.428
K7ENX8	CIRBP	cold inducible RNA binding protein [Source:HGNC Symbol;Acc:HGNC:1982]	0.129604	FALSE	FALSE	-0.855	0.552865	0.428
K7EPM4	CIRBP	cold inducible RNA binding protein [Source:HGNC Symbol;Acc:HGNC:1982]	0.129604	FALSE	FALSE	-0.855	0.552865	0.428
K7EQR7	CIRBP	cold inducible RNA binding protein [Source:HGNC Symbol;Acc:HGNC:1982]	0.129604	FALSE	FALSE	-0.855	0.552865	0.428
K7ER40	CIRBP	cold inducible RNA binding protein [Source:HGNC Symbol;Acc:HGNC:1982]	0.129604	FALSE	FALSE	-0.855	0.552865	0.428
Q14011	CIRBP	cold inducible RNA binding protein [Source:HGNC Symbol;Acc:HGNC:1982]	0.129604	FALSE	FALSE	-0.855	0.552865	0.428
A0A6Q8PGQ8	HINT1	histidine triad nucleotide binding protein 1 [Source:HGNC Symbol;Acc:HGNC:4912]	0.183657	FALSE	FALSE	-0.854	0.553249	0.427
D6RD60	HINT1	histidine triad nucleotide binding protein 1 [Source:HGNC Symbol;Acc:HGNC:4912]	0.183657	FALSE	FALSE	-0.854	0.553249	0.427
D6RE99	HINT1	histidine triad nucleotide binding protein 1 [Source:HGNC Symbol;Acc:HGNC:4912]	0.183657	FALSE	FALSE	-0.854	0.553249	0.427
D6REP8	HINT1	histidine triad nucleotide binding protein 1 [Source:HGNC Symbol;Acc:HGNC:4912]	0.183657	FALSE	FALSE	-0.854	0.553249	0.427
H0YC49	HINT1	histidine triad nucleotide binding protein 1 [Source:HGNC Symbol;Acc:HGNC:4912]	0.183657	FALSE	FALSE	-0.854	0.553249	0.427
P09497	CLTB	clathrin light chain B [Source:HGNC Symbol;Acc:HGNC:2091]	0.1387	FALSE	FALSE	-0.854	0.553249	0.427
Q5TBM3	HSPH1	heat shock protein family H (Hsp110) member 1 [Source:HGNC Symbol;Acc:HGNC:16969]	0.0579439	FALSE	FALSE	-0.854	0.553249	0.427
A2IDB1	YWHAH	tyrosine 3-monooxygenase/tryptophan 5-monooxygenase activation protein eta [Source:HGNC Symbol;Acc:HGNC:12853]	0.319888	FALSE	FALSE	-0.85	0.554785	0.425
F8WEB6	YWHAH	tyrosine 3-monooxygenase/tryptophan 5-monooxygenase activation protein eta [Source:HGNC Symbol;Acc:HGNC:12853]	0.319888	FALSE	FALSE	-0.85	0.554785	0.425
O95881	TXNDC12	thioredoxin domain containing 12 [Source:HGNC Symbol;Acc:HGNC:24626]	0.0844921	FALSE	FALSE	-0.85	0.554785	0.425
A0A087WTS4	FKBP1A	FKBP prolyl isomerase 1A [Source:HGNC Symbol;Acc:HGNC:3711]	0.101163	FALSE	FALSE	-0.848	0.555554	0.424
A0A087WV48	None	None	0.101163	FALSE	FALSE	-0.848	0.555554	0.424
Q1JUQ3	FKBP1A	FKBP prolyl isomerase 1A [Source:HGNC Symbol;Acc:HGNC:3711]	0.101163	FALSE	FALSE	-0.848	0.555554	0.424
E5RFK9	CTNNA1	catenin alpha 1 [Source:HGNC Symbol;Acc:HGNC:2509]	0.0566501	FALSE	FALSE	-0.846	0.556325	0.423
P01024	C3	complement C3 [Source:HGNC Symbol;Acc:HGNC:1318]	0.194807	FALSE	FALSE	-0.846	0.556325	0.423
A0A0A0MRI5	CTNNA2	catenin alpha 2 [Source:HGNC Symbol;Acc:HGNC:2510]	0.102284	FALSE	FALSE	-0.84	0.558644	0.42
A0A0A0MTJ6	CTNNA2	catenin alpha 2 [Source:HGNC Symbol;Acc:HGNC:2510]	0.102284	FALSE	FALSE	-0.84	0.558644	0.42
P26232	CTNNA2	catenin alpha 2 [Source:HGNC Symbol;Acc:HGNC:2510]	0.102284	FALSE	FALSE	-0.84	0.558644	0.42
A0A075B780	TNPO2	transportin 2 [Source:HGNC Symbol;Acc:HGNC:19998]	0.117309	FALSE	FALSE	-0.838	0.559419	0.419
O14787	TNPO2	transportin 2 [Source:HGNC Symbol;Acc:HGNC:19998]	0.117309	FALSE	FALSE	-0.838	0.559419	0.419
A0A087WZT3	BOLA2-SMG1P6	BOLA2-SMG1P6 readthrough [Source:HGNC Symbol;Acc:HGNC:53563]	0.191526	FALSE	FALSE	-0.836	0.560195	0.418
Q9H3K6	BOLA2B	bolA family member 2B [Source:HGNC Symbol;Acc:HGNC:32479]	0.191526	FALSE	FALSE	-0.836	0.560195	0.418
J3QRR3	PSMC5	proteasome 26S subunit, ATPase 5 [Source:HGNC Symbol;Acc:HGNC:9552]	0.0330947	FALSE	FALSE	-0.835	0.560583	0.417
B1AN99	None	None	0.188099	FALSE	FALSE	-0.834	0.560972	0.417
P35030	PRSS3	serine protease 3 [Source:HGNC Symbol;Acc:HGNC:9486]	0.188099	FALSE	FALSE	-0.834	0.560972	0.417
A0A5F9ZHM4	LDHB	lactate dehydrogenase B [Source:HGNC Symbol;Acc:HGNC:6541]	0.0561042	FALSE	FALSE	-0.833	0.561361	0.416
P07195	LDHB	lactate dehydrogenase B [Source:HGNC Symbol;Acc:HGNC:6541]	0.0561042	FALSE	FALSE	-0.833	0.561361	0.416
I3L0K7	TRAP1	TNF receptor associated protein 1 [Source:HGNC Symbol;Acc:HGNC:16264]	0.165636	FALSE	FALSE	-0.832	0.56175	0.416
M0R0K9	TRIM28	tripartite motif containing 28 [Source:HGNC Symbol;Acc:HGNC:16384]	0.0318468	FALSE	FALSE	-0.832	0.56175	0.416
A0A2R8Y815	CTNNB1	catenin beta 1 [Source:HGNC Symbol;Acc:HGNC:2514]	0.07622	FALSE	FALSE	-0.831	0.562139	0.416
C9JI97	RNF123	ring finger protein 123 [Source:HGNC Symbol;Acc:HGNC:21148]	0.07622	FALSE	FALSE	-0.831	0.562139	0.416
H3BQH0	CNN2	calponin 2 [Source:HGNC Symbol;Acc:HGNC:2156]	0.0492171	FALSE	FALSE	-0.831	0.562139	0.415
O00273	DFFA	DNA fragmentation factor subunit alpha [Source:HGNC Symbol;Acc:HGNC:2772]	0.0410734	FALSE	FALSE	-0.831	0.562139	0.415
Q5XPI4	RNF123	ring finger protein 123 [Source:HGNC Symbol;Acc:HGNC:21148]	0.07622	FALSE	FALSE	-0.831	0.562139	0.416
Q8NC51	SERBP1	SERPINE1 mRNA binding protein 1 [Source:HGNC Symbol;Acc:HGNC:17860]	0.103964	FALSE	FALSE	-0.831	0.562139	0.416
A0A3B3IRI2	CTPS1	CTP synthase 1 [Source:HGNC Symbol;Acc:HGNC:2519]	0.129527	FALSE	FALSE	-0.83	0.562529	0.415
J3QL56	SCO1	synthesis of cytochrome C oxidase 1 [Source:HGNC Symbol;Acc:HGNC:10603]	0.0668394	FALSE	FALSE	-0.83	0.562529	0.415
J3QRH4	CNDP2	carnosine dipeptidase 2 [Source:HGNC Symbol;Acc:HGNC:24437]	0.0883193	FALSE	FALSE	-0.83	0.562529	0.415
P17812	CTPS1	CTP synthase 1 [Source:HGNC Symbol;Acc:HGNC:2519]	0.129527	FALSE	FALSE	-0.83	0.562529	0.415
P43490	NAMPT	nicotinamide phosphoribosyltransferase [Source:HGNC Symbol;Acc:HGNC:30092]	0.0178348	FALSE	FALSE	-0.83	0.562529	0.415
K7EKQ2	CDC37	cell division cycle 37, HSP90 cochaperone [Source:HGNC Symbol;Acc:HGNC:1735]	0.0697705	FALSE	FALSE	-0.829	0.562919	0.415
A8MW50	LDHB	lactate dehydrogenase B [Source:HGNC Symbol;Acc:HGNC:6541]	0.158109	FALSE	FALSE	-0.828	0.56331	0.414
C9J7H8	LDHB	lactate dehydrogenase B [Source:HGNC Symbol;Acc:HGNC:6541]	0.158109	FALSE	FALSE	-0.828	0.56331	0.414
F5H793	LDHB	lactate dehydrogenase B [Source:HGNC Symbol;Acc:HGNC:6541]	0.158109	FALSE	FALSE	-0.828	0.56331	0.414
F5H0E2	SLC3A2	solute carrier family 3 member 2 [Source:HGNC Symbol;Acc:HGNC:11026]	0.0811702	FALSE	FALSE	-0.827	0.5637	0.414
P53634	CTSC	cathepsin C [Source:HGNC Symbol;Acc:HGNC:2528]	0.100676	FALSE	FALSE	-0.827	0.5637	0.414
Q15008	PSMD6	proteasome 26S subunit, non-ATPase 6 [Source:HGNC Symbol;Acc:HGNC:9564]	0.261108	FALSE	FALSE	-0.827	0.5637	0.414
F8VWQ5	CS	citrate synthase [Source:HGNC Symbol;Acc:HGNC:2422]	0.169259	FALSE	FALSE	-0.824	0.564874	0.412
Q5JPU3	None	None	0.44948	FALSE	FALSE	-0.822	0.565657	0.411
E9PDW2	OXCT1	3-oxoacid CoA-transferase 1 [Source:HGNC Symbol;Acc:HGNC:8527]	0.0824127	FALSE	FALSE	-0.82	0.566442	0.41
A0A3B3IS95	None	None	0.204215	FALSE	FALSE	-0.819	0.566835	0.409
I3L362	METTL16	methyltransferase 16, N6-methyladenosine [Source:HGNC Symbol;Acc:HGNC:28484]	0.29738	FALSE	FALSE	-0.819	0.566835	0.41
Q93052	LPP	LIM domain containing preferred translocation partner in lipoma [Source:HGNC Symbol;Acc:HGNC:6679]	0.0856948	FALSE	FALSE	-0.819	0.566835	0.41
C9JMN4	FAM3C	FAM3 metabolism regulating signaling molecule C [Source:HGNC Symbol;Acc:HGNC:18664]	0.0518859	FALSE	FALSE	-0.818	0.567228	0.409
C9JP35	FAM3C	FAM3 metabolism regulating signaling molecule C [Source:HGNC Symbol;Acc:HGNC:18664]	0.0518859	FALSE	FALSE	-0.818	0.567228	0.409
J3KSH8	JPT1	Jupiter microtubule associated homolog 1 [Source:HGNC Symbol;Acc:HGNC:14569]	0.124242	FALSE	FALSE	-0.818	0.567228	0.409
C9JLS9	PSMC2	proteasome 26S subunit, ATPase 2 [Source:HGNC Symbol;Acc:HGNC:9548]	0.139761	FALSE	FALSE	-0.816	0.568015	0.408
E9PKT8	NAP1L4	nucleosome assembly protein 1 like 4 [Source:HGNC Symbol;Acc:HGNC:7640]	0.126334	FALSE	FALSE	-0.816	0.568015	0.408
F5H867	SLC3A2	solute carrier family 3 member 2 [Source:HGNC Symbol;Acc:HGNC:11026]	0.0739279	FALSE	FALSE	-0.816	0.568015	0.408
M0R124	TIMM44	translocase of inner mitochondrial membrane 44 [Source:HGNC Symbol;Acc:HGNC:17316]	0.100409	FALSE	FALSE	-0.816	0.568015	0.408
M0R301	TIMM44	translocase of inner mitochondrial membrane 44 [Source:HGNC Symbol;Acc:HGNC:17316]	0.100409	FALSE	FALSE	-0.816	0.568015	0.408
A6NM10	AQP12B	aquaporin 12B [Source:HGNC Symbol;Acc:HGNC:6096]	0.286634	FALSE	FALSE	-0.815	0.568408	0.407
C9J6F6	None	None	0.286634	FALSE	FALSE	-0.815	0.568408	0.407
Q8IXF9	AQP12A	aquaporin 12A [Source:HGNC Symbol;Acc:HGNC:19941]	0.286634	FALSE	FALSE	-0.815	0.568408	0.407
M0R3C0	TRIM28	tripartite motif containing 28 [Source:HGNC Symbol;Acc:HGNC:16384]	0.309607	FALSE	FALSE	-0.814	0.568803	0.407
Q96SI9	STRBP	spermatid perinuclear RNA binding protein [Source:HGNC Symbol;Acc:HGNC:16462]	0.25701	FALSE	FALSE	-0.814	0.568803	0.407
D6RDN0	CDV3	CDV3 homolog [Source:HGNC Symbol;Acc:HGNC:26928]	0.149578	FALSE	FALSE	-0.811	0.569987	0.406
H7C4H2	SRPRB	SRP receptor subunit beta [Source:HGNC Symbol;Acc:HGNC:24085]	0.181073	FALSE	FALSE	-0.811	0.569987	0.405
Q6XZF7	DNMBP	dynamin binding protein [Source:HGNC Symbol;Acc:HGNC:30373]	0.0810092	FALSE	FALSE	-0.811	0.569987	0.406
Q9Y5M8	SRPRB	SRP receptor subunit beta [Source:HGNC Symbol;Acc:HGNC:24085]	0.181073	FALSE	FALSE	-0.811	0.569987	0.405
J3QKK1	ALDOC	aldolase, fructose-bisphosphate C [Source:HGNC Symbol;Acc:HGNC:418]	0.204768	FALSE	FALSE	-0.81	0.570382	0.405
P00924	None	None	0.186819	FALSE	FALSE	-0.808	0.571173	0.404
P18084	ITGB5	integrin subunit beta 5 [Source:HGNC Symbol;Acc:HGNC:6160]	0.517849	FALSE	FALSE	-0.808	0.571173	0.404
A0A0A0MRJ0	CDC42BPA	CDC42 binding protein kinase alpha [Source:HGNC Symbol;Acc:HGNC:1737]	0.108652	FALSE	FALSE	-0.807	0.571569	0.404
Q5VT25	CDC42BPA	CDC42 binding protein kinase alpha [Source:HGNC Symbol;Acc:HGNC:1737]	0.108652	FALSE	FALSE	-0.807	0.571569	0.404
C9JLI6	RPS27L	ribosomal protein S27 like [Source:HGNC Symbol;Acc:HGNC:18476]	0.0184355	FALSE	FALSE	-0.802	0.573554	0.401
H0YMV8	RPS27L	ribosomal protein S27 like [Source:HGNC Symbol;Acc:HGNC:18476]	0.0184355	FALSE	FALSE	-0.802	0.573554	0.401
I1E4Y6	GIGYF2	GRB10 interacting GYF protein 2 [Source:HGNC Symbol;Acc:HGNC:11960]	0.0724528	FALSE	FALSE	-0.802	0.573554	0.401
Q71UM5	RPS27L	ribosomal protein S27 like [Source:HGNC Symbol;Acc:HGNC:18476]	0.0184355	FALSE	FALSE	-0.802	0.573554	0.401
C9J9W2	LASP1	LIM and SH3 protein 1 [Source:HGNC Symbol;Acc:HGNC:6513]	0.0323384	FALSE	FALSE	-0.801	0.573951	0.401
H0YJB6	FERMT2	FERM domain containing kindlin 2 [Source:HGNC Symbol;Acc:HGNC:15767]	0.152922	FALSE	FALSE	-0.801	0.573951	0.401
H7BY83	WDR44	WD repeat domain 44 [Source:HGNC Symbol;Acc:HGNC:30512]	0.0675345	FALSE	FALSE	-0.801	0.573951	0.401
Q14847	LASP1	LIM and SH3 protein 1 [Source:HGNC Symbol;Acc:HGNC:6513]	0.0323384	FALSE	FALSE	-0.801	0.573951	0.401
A0A2R8Y543	CTNNB1	catenin beta 1 [Source:HGNC Symbol;Acc:HGNC:2514]	0.118455	FALSE	FALSE	-0.799	0.574747	0.4
A0A2R8Y5A3	CTNNB1	catenin beta 1 [Source:HGNC Symbol;Acc:HGNC:2514]	0.118455	FALSE	FALSE	-0.799	0.574747	0.4
A0A2R8Y5Z1	CTNNB1	catenin beta 1 [Source:HGNC Symbol;Acc:HGNC:2514]	0.118455	FALSE	FALSE	-0.799	0.574747	0.4
A0A2R8Y7Z0	CTNNB1	catenin beta 1 [Source:HGNC Symbol;Acc:HGNC:2514]	0.118455	FALSE	FALSE	-0.799	0.574747	0.4
A0A2R8Y804	CTNNB1	catenin beta 1 [Source:HGNC Symbol;Acc:HGNC:2514]	0.118455	FALSE	FALSE	-0.799	0.574747	0.4
A0A2R8YCH5	CTNNB1	catenin beta 1 [Source:HGNC Symbol;Acc:HGNC:2514]	0.118455	FALSE	FALSE	-0.799	0.574747	0.4
B4DGU4	CTNNB1	catenin beta 1 [Source:HGNC Symbol;Acc:HGNC:2514]	0.118455	FALSE	FALSE	-0.799	0.574747	0.4
O75822	EIF3J	eukaryotic translation initiation factor 3 subunit J [Source:HGNC Symbol;Acc:HGNC:3270]	0.152793	FALSE	FALSE	-0.799	0.574747	0.4
P35222	CTNNB1	catenin beta 1 [Source:HGNC Symbol;Acc:HGNC:2514]	0.118455	FALSE	FALSE	-0.799	0.574747	0.4
F8VYK5	COPZ1	COPI coat complex subunit zeta 1 [Source:HGNC Symbol;Acc:HGNC:2243]	0.201421	FALSE	FALSE	-0.797	0.575545	0.398
A0A087WTV6	PYCR2	pyrroline-5-carboxylate reductase 2 [Source:HGNC Symbol;Acc:HGNC:30262]	0.238096	FALSE	FALSE	-0.793	0.577143	0.396
A0A087WZR9	None	None	0.238096	FALSE	FALSE	-0.793	0.577143	0.396
P08559	PDHA1	pyruvate dehydrogenase E1 subunit alpha 1 [Source:HGNC Symbol;Acc:HGNC:8806]	0.469588	FALSE	FALSE	-0.793	0.577143	0.396
Q96C36	PYCR2	pyrroline-5-carboxylate reductase 2 [Source:HGNC Symbol;Acc:HGNC:30262]	0.238096	FALSE	FALSE	-0.793	0.577143	0.396
Q9UBV2	SEL1L	SEL1L adaptor subunit of ERAD E3 ubiquitin ligase [Source:HGNC Symbol;Acc:HGNC:10717]	0.0635493	FALSE	FALSE	-0.791	0.577943	0.395
E9PCX8	TNS3	tensin 3 [Source:HGNC Symbol;Acc:HGNC:21616]	0.0921902	FALSE	FALSE	-0.79	0.578344	0.395
J3QKT2	CNDP2	carnosine dipeptidase 2 [Source:HGNC Symbol;Acc:HGNC:24437]	0.0603822	FALSE	FALSE	-0.79	0.578344	0.395
O00154	ACOT7	acyl-CoA thioesterase 7 [Source:HGNC Symbol;Acc:HGNC:24157]	0.104428	FALSE	FALSE	-0.79	0.578344	0.395
A0A087WUV8	BSG	basigin (Ok blood group) [Source:HGNC Symbol;Acc:HGNC:1116]	0.0490072	FALSE	FALSE	-0.789	0.578745	0.394
E7EQR4	None	None	0.0635283	FALSE	FALSE	-0.789	0.578745	0.394
P15311	EZR	ezrin [Source:HGNC Symbol;Acc:HGNC:12691]	0.0635283	FALSE	FALSE	-0.789	0.578745	0.394
O14828	SCAMP3	secretory carrier membrane protein 3 [Source:HGNC Symbol;Acc:HGNC:10565]	0.364721	FALSE	FALSE	-0.782	0.58156	0.391
C9JUF0	EIF4A2	eukaryotic translation initiation factor 4A2 [Source:HGNC Symbol;Acc:HGNC:3284]	0.305386	FALSE	FALSE	-0.779	0.582771	0.39
E7EMV8	EIF4A2	eukaryotic translation initiation factor 4A2 [Source:HGNC Symbol;Acc:HGNC:3284]	0.305386	FALSE	FALSE	-0.779	0.582771	0.39
E9PBH4	EIF4A2	eukaryotic translation initiation factor 4A2 [Source:HGNC Symbol;Acc:HGNC:3284]	0.305386	FALSE	FALSE	-0.779	0.582771	0.39
F8WE11	EIF4A2	eukaryotic translation initiation factor 4A2 [Source:HGNC Symbol;Acc:HGNC:3284]	0.305386	FALSE	FALSE	-0.779	0.582771	0.39
A0A0C4DG79	FAM120A	family with sequence similarity 120A [Source:HGNC Symbol;Acc:HGNC:13247]	0.16171	FALSE	FALSE	-0.777	0.583579	0.389
Q9NZB2	FAM120A	family with sequence similarity 120A [Source:HGNC Symbol;Acc:HGNC:13247]	0.16171	FALSE	FALSE	-0.777	0.583579	0.389
H7C2E7	FLNA	filamin A [Source:HGNC Symbol;Acc:HGNC:3754]	0.163531	FALSE	FALSE	-0.772	0.585605	0.386
H0Y4Q3	RANGAP1	Ran GTPase activating protein 1 [Source:HGNC Symbol;Acc:HGNC:9854]	0.0785401	FALSE	FALSE	-0.771	0.586011	0.386
H0Y9K7	SFPQ	splicing factor proline and glutamine rich [Source:HGNC Symbol;Acc:HGNC:10774]	0.515386	FALSE	FALSE	-0.768	0.587231	0.384
A0A1B0GVN9	UROD	uroporphyrinogen decarboxylase [Source:HGNC Symbol;Acc:HGNC:12591]	0.195273	FALSE	FALSE	-0.766	0.588046	0.383
H0YMA5	PCK2	phosphoenolpyruvate carboxykinase 2, mitochondrial [Source:HGNC Symbol;Acc:HGNC:8725]	0.217854	FALSE	FALSE	-0.766	0.588046	0.383
P26639	TARS1	threonyl-tRNA synthetase 1 [Source:HGNC Symbol;Acc:HGNC:11572]	0.240715	FALSE	FALSE	-0.766	0.588046	0.383
A0A3B3ISX8	PALLD	palladin, cytoskeletal associated protein [Source:HGNC Symbol;Acc:HGNC:17068]	0.380902	FALSE	FALSE	-0.765	0.588453	0.383
K7EQP4	ACADVL	acyl-CoA dehydrogenase very long chain [Source:HGNC Symbol;Acc:HGNC:92]	0.222148	FALSE	FALSE	-0.764	0.588861	0.382
Q01518	CAP1	cyclase associated actin cytoskeleton regulatory protein 1 [Source:HGNC Symbol;Acc:HGNC:20040]	0.028871	FALSE	FALSE	-0.764	0.588861	0.382
C9JXZ0	PLOD2	procollagen-lysine,2-oxoglutarate 5-dioxygenase 2 [Source:HGNC Symbol;Acc:HGNC:9082]	0.160719	FALSE	FALSE	-0.763	0.58927	0.381
Q12772	SREBF2	sterol regulatory element binding transcription factor 2 [Source:HGNC Symbol;Acc:HGNC:11290]	0.25794	FALSE	FALSE	-0.763	0.58927	0.381
C9J3N8	HSPB1	heat shock protein family B (small) member 1 [Source:HGNC Symbol;Acc:HGNC:5246]	0.165565	FALSE	FALSE	-0.761	0.590087	0.38
Q9UKY7	CDV3	CDV3 homolog [Source:HGNC Symbol;Acc:HGNC:26928]	0.164178	FALSE	FALSE	-0.761	0.590087	0.38
P49802	RGS7	regulator of G protein signaling 7 [Source:HGNC Symbol;Acc:HGNC:10003]	0.247942	FALSE	FALSE	-0.76	0.590496	0.38
Q5T3H5	RGS7	regulator of G protein signaling 7 [Source:HGNC Symbol;Acc:HGNC:10003]	0.247942	FALSE	FALSE	-0.76	0.590496	0.38
Q96BT3	CENPT	centromere protein T [Source:HGNC Symbol;Acc:HGNC:25787]	0.0978866	FALSE	FALSE	-0.759	0.590906	0.379
C9J6P4	ZC3HAV1	zinc finger CCCH-type containing, antiviral 1 [Source:HGNC Symbol;Acc:HGNC:23721]	0.114806	FALSE	FALSE	-0.758	0.591315	0.379
F5H136	TCP1	t-complex 1 [Source:HGNC Symbol;Acc:HGNC:11655]	0.101827	FALSE	FALSE	-0.758	0.591315	0.379
F5H676	TCP1	t-complex 1 [Source:HGNC Symbol;Acc:HGNC:11655]	0.101827	FALSE	FALSE	-0.758	0.591315	0.379
F5H726	TCP1	t-complex 1 [Source:HGNC Symbol;Acc:HGNC:11655]	0.101827	FALSE	FALSE	-0.758	0.591315	0.379
Q96AY3	FKBP10	FKBP prolyl isomerase 10 [Source:HGNC Symbol;Acc:HGNC:18169]	0.09965	FALSE	FALSE	-0.758	0.591315	0.379
A0A3B3IS57	MCM4	minichromosome maintenance complex component 4 [Source:HGNC Symbol;Acc:HGNC:6947]	0.243843	FALSE	FALSE	-0.754	0.592957	0.377
A0A3B3IT92	MCM4	minichromosome maintenance complex component 4 [Source:HGNC Symbol;Acc:HGNC:6947]	0.243843	FALSE	FALSE	-0.754	0.592957	0.377
A0A3B3IU45	MCM4	minichromosome maintenance complex component 4 [Source:HGNC Symbol;Acc:HGNC:6947]	0.243843	FALSE	FALSE	-0.754	0.592957	0.377
H0YFS2	SLC3A2	solute carrier family 3 member 2 [Source:HGNC Symbol;Acc:HGNC:11026]	0.0978325	FALSE	FALSE	-0.754	0.592957	0.377
P33991	MCM4	minichromosome maintenance complex component 4 [Source:HGNC Symbol;Acc:HGNC:6947]	0.243843	FALSE	FALSE	-0.754	0.592957	0.377
A0A2R8Y3X5	OPA1	OPA1 mitochondrial dynamin like GTPase [Source:HGNC Symbol;Acc:HGNC:8140]	0.335462	FALSE	FALSE	-0.753	0.593368	0.376
A0A2R8YDM2	OPA1	OPA1 mitochondrial dynamin like GTPase [Source:HGNC Symbol;Acc:HGNC:8140]	0.335462	FALSE	FALSE	-0.753	0.593368	0.376
A0A2R8YE78	OPA1	OPA1 mitochondrial dynamin like GTPase [Source:HGNC Symbol;Acc:HGNC:8140]	0.335462	FALSE	FALSE	-0.753	0.593368	0.376
C9JMB8	OPA1	OPA1 mitochondrial dynamin like GTPase [Source:HGNC Symbol;Acc:HGNC:8140]	0.335462	FALSE	FALSE	-0.753	0.593368	0.376
E5KLJ9	OPA1	OPA1 mitochondrial dynamin like GTPase [Source:HGNC Symbol;Acc:HGNC:8140]	0.335462	FALSE	FALSE	-0.753	0.593368	0.376
O60313	OPA1	OPA1 mitochondrial dynamin like GTPase [Source:HGNC Symbol;Acc:HGNC:8140]	0.335462	FALSE	FALSE	-0.753	0.593368	0.376
A0A087WXX9	None	None	0.126819	FALSE	FALSE	-0.752	0.59378	0.376
P50995	ANXA11	annexin A11 [Source:HGNC Symbol;Acc:HGNC:535]	0.130847	FALSE	FALSE	-0.752	0.59378	0.376
P54646	PRKAA2	protein kinase AMP-activated catalytic subunit alpha 2 [Source:HGNC Symbol;Acc:HGNC:9377]	0.126819	FALSE	FALSE	-0.752	0.59378	0.376
Q13131	PRKAA1	protein kinase AMP-activated catalytic subunit alpha 1 [Source:HGNC Symbol;Acc:HGNC:9376]	0.126819	FALSE	FALSE	-0.752	0.59378	0.376
Q96E92	PRKAA1	protein kinase AMP-activated catalytic subunit alpha 1 [Source:HGNC Symbol;Acc:HGNC:9376]	0.126819	FALSE	FALSE	-0.752	0.59378	0.376
E5RG13	IMPA1	inositol monophosphatase 1 [Source:HGNC Symbol;Acc:HGNC:6050]	0.100658	FALSE	FALSE	-0.751	0.594192	0.375
E5RIP7	IMPA1	inositol monophosphatase 1 [Source:HGNC Symbol;Acc:HGNC:6050]	0.100658	FALSE	FALSE	-0.751	0.594192	0.375
H0YBL1	IMPA1	inositol monophosphatase 1 [Source:HGNC Symbol;Acc:HGNC:6050]	0.100658	FALSE	FALSE	-0.751	0.594192	0.375
P29218	IMPA1	inositol monophosphatase 1 [Source:HGNC Symbol;Acc:HGNC:6050]	0.100658	FALSE	FALSE	-0.751	0.594192	0.375
I3L0V3	TBCD	tubulin folding cofactor D [Source:HGNC Symbol;Acc:HGNC:11581]	0.3544	FALSE	FALSE	-0.749	0.595016	0.375
J3KR97	TBCD	tubulin folding cofactor D [Source:HGNC Symbol;Acc:HGNC:11581]	0.3544	FALSE	FALSE	-0.749	0.595016	0.375
Q10713	PMPCA	peptidase, mitochondrial processing subunit alpha [Source:HGNC Symbol;Acc:HGNC:18667]	0.106841	FALSE	FALSE	-0.749	0.595016	0.374
Q9BTW9	TBCD	tubulin folding cofactor D [Source:HGNC Symbol;Acc:HGNC:11581]	0.3544	FALSE	FALSE	-0.749	0.595016	0.375
E9PM13	HSPA8	heat shock protein family A (Hsp70) member 8 [Source:HGNC Symbol;Acc:HGNC:5241]	0.0897337	FALSE	FALSE	-0.746	0.596254	0.373
K7EM43	FKBP10	FKBP prolyl isomerase 10 [Source:HGNC Symbol;Acc:HGNC:18169]	0.141576	FALSE	FALSE	-0.746	0.596254	0.373
O14678	ABCD4	ATP binding cassette subfamily D member 4 [Source:HGNC Symbol;Acc:HGNC:68]	0.268277	FALSE	FALSE	-0.745	0.596668	0.372
E9PFP8	PCBP3	poly(rC) binding protein 3 [Source:HGNC Symbol;Acc:HGNC:8651]	0.348418	FALSE	FALSE	-0.742	0.59791	0.371
H0YHL6	MARS1	methionyl-tRNA synthetase 1 [Source:HGNC Symbol;Acc:HGNC:6898]	0.277388	FALSE	FALSE	-0.742	0.59791	0.371
J3QT27	PCBP3	poly(rC) binding protein 3 [Source:HGNC Symbol;Acc:HGNC:8651]	0.348418	FALSE	FALSE	-0.742	0.59791	0.371
P57721	PCBP3	poly(rC) binding protein 3 [Source:HGNC Symbol;Acc:HGNC:8651]	0.348418	FALSE	FALSE	-0.742	0.59791	0.371
Q5SZK0	BEND6	BEN domain containing 6 [Source:HGNC Symbol;Acc:HGNC:20871]	0.24017	FALSE	FALSE	-0.742	0.59791	0.371
Q9H2G2	SLK	STE20 like kinase [Source:HGNC Symbol;Acc:HGNC:11088]	0.148302	FALSE	FALSE	-0.741	0.598324	0.371
A0A6Q8PHJ6	HSPB1	heat shock protein family B (small) member 1 [Source:HGNC Symbol;Acc:HGNC:5246]	0.0300175	FALSE	FALSE	-0.739	0.599155	0.369
K7EKH5	ALDOC	aldolase, fructose-bisphosphate C [Source:HGNC Symbol;Acc:HGNC:418]	0.336769	FALSE	FALSE	-0.739	0.599155	0.37
Q15393	SF3B3	splicing factor 3b subunit 3 [Source:HGNC Symbol;Acc:HGNC:10770]	0.331991	FALSE	FALSE	-0.739	0.599155	0.369
K7EJH8	None	None	0.204114	FALSE	FALSE	-0.738	0.59957	0.369
Q5SSJ5	HP1BP3	heterochromatin protein 1 binding protein 3 [Source:HGNC Symbol;Acc:HGNC:24973]	0.137358	FALSE	FALSE	-0.738	0.59957	0.369
P00505	GOT2	glutamic-oxaloacetic transaminase 2 [Source:HGNC Symbol;Acc:HGNC:4433]	0.0433022	FALSE	FALSE	-0.737	0.599986	0.369
P26368	U2AF2	U2 small nuclear RNA auxiliary factor 2 [Source:HGNC Symbol;Acc:HGNC:23156]	0.563997	FALSE	FALSE	-0.736	0.600402	0.368
H0YCU9	TAGLN	transgelin [Source:HGNC Symbol;Acc:HGNC:11553]	0.119269	FALSE	FALSE	-0.735	0.600818	0.367
Q01995	TAGLN	transgelin [Source:HGNC Symbol;Acc:HGNC:11553]	0.119269	FALSE	FALSE	-0.735	0.600818	0.367
E9PM92	C11orf58	chromosome 11 open reading frame 58 [Source:HGNC Symbol;Acc:HGNC:16990]	0.0716188	FALSE	FALSE	-0.733	0.601652	0.367
E9PRZ9	C11orf58	chromosome 11 open reading frame 58 [Source:HGNC Symbol;Acc:HGNC:16990]	0.0716188	FALSE	FALSE	-0.733	0.601652	0.367
O00193	C11orf58	chromosome 11 open reading frame 58 [Source:HGNC Symbol;Acc:HGNC:16990]	0.0716188	FALSE	FALSE	-0.733	0.601652	0.367
A0A087WSW9	None	None	0.0735591	FALSE	FALSE	-0.732	0.602069	0.366
A0A087WSY9	None	None	0.0735591	FALSE	FALSE	-0.732	0.602069	0.366
A0A182DWI3	TXNRD1	thioredoxin reductase 1 [Source:HGNC Symbol;Acc:HGNC:12437]	0.0735591	FALSE	FALSE	-0.732	0.602069	0.366
E2QRB9	None	None	0.0735591	FALSE	FALSE	-0.732	0.602069	0.366
E9PIR7	TXNRD1	thioredoxin reductase 1 [Source:HGNC Symbol;Acc:HGNC:12437]	0.0735591	FALSE	FALSE	-0.732	0.602069	0.366
F8W809	None	None	0.0735591	FALSE	FALSE	-0.732	0.602069	0.366
Q16881	TXNRD1	thioredoxin reductase 1 [Source:HGNC Symbol;Acc:HGNC:12437]	0.0735591	FALSE	FALSE	-0.732	0.602069	0.366
C9J0S9	HSPD1	heat shock protein family D (Hsp60) member 1 [Source:HGNC Symbol;Acc:HGNC:5261]	0.0690409	FALSE	FALSE	-0.731	0.602486	0.365
Q86W50	METTL16	methyltransferase 16, N6-methyladenosine [Source:HGNC Symbol;Acc:HGNC:28484]	0.279324	FALSE	FALSE	-0.731	0.602486	0.366
A0A087WZM5	FKBP1A	FKBP prolyl isomerase 1A [Source:HGNC Symbol;Acc:HGNC:3711]	0.105902	FALSE	FALSE	-0.73	0.602904	0.365
D6R9X9	RPL37	ribosomal protein L37 [Source:HGNC Symbol;Acc:HGNC:10347]	0.297763	FALSE	FALSE	-0.73	0.602904	0.365
D6RG19	RPL37	ribosomal protein L37 [Source:HGNC Symbol;Acc:HGNC:10347]	0.297763	FALSE	FALSE	-0.73	0.602904	0.365
P61927	RPL37	ribosomal protein L37 [Source:HGNC Symbol;Acc:HGNC:10347]	0.297763	FALSE	FALSE	-0.73	0.602904	0.365
C9JGI3	TYMP	thymidine phosphorylase [Source:HGNC Symbol;Acc:HGNC:3148]	0.188348	FALSE	FALSE	-0.729	0.603322	0.364
A0A3B3IRK6	MOGS	mannosyl-oligosaccharide glucosidase [Source:HGNC Symbol;Acc:HGNC:24862]	0.115837	FALSE	FALSE	-0.727	0.604159	0.364
B8ZZA5	GCC2	GRIP and coiled-coil domain containing 2 [Source:HGNC Symbol;Acc:HGNC:23218]	0.47205	FALSE	FALSE	-0.727	0.604159	0.363
B8ZZW2	GCC2	GRIP and coiled-coil domain containing 2 [Source:HGNC Symbol;Acc:HGNC:23218]	0.47205	FALSE	FALSE	-0.727	0.604159	0.363
Q8IWJ2	GCC2	GRIP and coiled-coil domain containing 2 [Source:HGNC Symbol;Acc:HGNC:23218]	0.47205	FALSE	FALSE	-0.727	0.604159	0.363
Q9Y383	LUC7L2	LUC7 like 2, pre-mRNA splicing factor [Source:HGNC Symbol;Acc:HGNC:21608]	0.109995	FALSE	FALSE	-0.727	0.604159	0.364
A0A087WWX7	MAP2K5	mitogen-activated protein kinase kinase 5 [Source:HGNC Symbol;Acc:HGNC:6845]	0.409777	FALSE	FALSE	-0.726	0.604578	0.363
A6NK28	MAP2K5	mitogen-activated protein kinase kinase 5 [Source:HGNC Symbol;Acc:HGNC:6845]	0.409777	FALSE	FALSE	-0.726	0.604578	0.363
E9PFL9	SSB	small RNA binding exonuclease protection factor La [Source:HGNC Symbol;Acc:HGNC:11316]	0.155181	FALSE	FALSE	-0.726	0.604578	0.363
Q13163	MAP2K5	mitogen-activated protein kinase kinase 5 [Source:HGNC Symbol;Acc:HGNC:6845]	0.409777	FALSE	FALSE	-0.726	0.604578	0.363
G3V4X5	PSMA3	proteasome 20S subunit alpha 3 [Source:HGNC Symbol;Acc:HGNC:9532]	0.107247	FALSE	FALSE	-0.725	0.604997	0.362
Q8TEA8	DTD1	D-aminoacyl-tRNA deacylase 1 [Source:HGNC Symbol;Acc:HGNC:16219]	0.257596	FALSE	FALSE	-0.724	0.605417	0.362
A0A087WX41	CLTCL1	clathrin heavy chain like 1 [Source:HGNC Symbol;Acc:HGNC:2093]	0.313487	FALSE	FALSE	-0.723	0.605836	0.362
E9PIE3	CAVIN3	caveolae associated protein 3 [Source:HGNC Symbol;Acc:HGNC:9400]	0.444428	FALSE	FALSE	-0.723	0.605836	0.362
J3KNK1	MAPK9	mitogen-activated protein kinase 9 [Source:HGNC Symbol;Acc:HGNC:6886]	0.197085	FALSE	FALSE	-0.723	0.605836	0.362
P45984	MAPK9	mitogen-activated protein kinase 9 [Source:HGNC Symbol;Acc:HGNC:6886]	0.197085	FALSE	FALSE	-0.723	0.605836	0.362
P53675	CLTCL1	clathrin heavy chain like 1 [Source:HGNC Symbol;Acc:HGNC:2093]	0.313487	FALSE	FALSE	-0.723	0.605836	0.362
Q969G5	CAVIN3	caveolae associated protein 3 [Source:HGNC Symbol;Acc:HGNC:9400]	0.444428	FALSE	FALSE	-0.723	0.605836	0.362
Q9BRL6	SRSF8	serine and arginine rich splicing factor 8 [Source:HGNC Symbol;Acc:HGNC:16988]	0.150754	FALSE	FALSE	-0.721	0.606677	0.361
P78527	PRKDC	protein kinase, DNA-activated, catalytic subunit [Source:HGNC Symbol;Acc:HGNC:9413]	0.0426618	FALSE	FALSE	-0.72	0.607097	0.36
Q9UBS4	DNAJB11	DnaJ heat shock protein family (Hsp40) member B11 [Source:HGNC Symbol;Acc:HGNC:14889]	0.20473	FALSE	FALSE	-0.72	0.607097	0.36
I3L3W3	METTL16	methyltransferase 16, N6-methyladenosine [Source:HGNC Symbol;Acc:HGNC:28484]	0.33378	FALSE	FALSE	-0.719	0.607518	0.36
I3L4V1	METTL16	methyltransferase 16, N6-methyladenosine [Source:HGNC Symbol;Acc:HGNC:28484]	0.33378	FALSE	FALSE	-0.719	0.607518	0.36
K7EKQ8	METTL16	methyltransferase 16, N6-methyladenosine [Source:HGNC Symbol;Acc:HGNC:28484]	0.33378	FALSE	FALSE	-0.719	0.607518	0.36
A0A669KB10	GBF1	golgi brefeldin A resistant guanine nucleotide exchange factor 1 [Source:HGNC Symbol;Acc:HGNC:4181]	0.368329	FALSE	FALSE	-0.718	0.60794	0.359
A0A669KBG8	GBF1	golgi brefeldin A resistant guanine nucleotide exchange factor 1 [Source:HGNC Symbol;Acc:HGNC:4181]	0.368329	FALSE	FALSE	-0.718	0.60794	0.359
Q92538	GBF1	golgi brefeldin A resistant guanine nucleotide exchange factor 1 [Source:HGNC Symbol;Acc:HGNC:4181]	0.368329	FALSE	FALSE	-0.718	0.60794	0.359
E9PJF7	TPT1	tumor protein, translationally-controlled 1 [Source:HGNC Symbol;Acc:HGNC:12022]	0.36395	FALSE	FALSE	-0.717	0.608361	0.359
J3KPG2	TPT1	tumor protein, translationally-controlled 1 [Source:HGNC Symbol;Acc:HGNC:12022]	0.36395	FALSE	FALSE	-0.717	0.608361	0.359
Q9NZN3	EHD3	EH domain containing 3 [Source:HGNC Symbol;Acc:HGNC:3244]	0.0642334	FALSE	FALSE	-0.717	0.608361	0.359
G3V281	FERMT2	FERM domain containing kindlin 2 [Source:HGNC Symbol;Acc:HGNC:15767]	0.203128	FALSE	FALSE	-0.716	0.608783	0.358
G3V5R2	FERMT2	FERM domain containing kindlin 2 [Source:HGNC Symbol;Acc:HGNC:15767]	0.203128	FALSE	FALSE	-0.716	0.608783	0.358
H3BMQ8	ALDOA	aldolase, fructose-bisphosphate A [Source:HGNC Symbol;Acc:HGNC:414]	0.105316	FALSE	FALSE	-0.716	0.608783	0.358
H3BUH7	ALDOA	aldolase, fructose-bisphosphate A [Source:HGNC Symbol;Acc:HGNC:414]	0.105316	FALSE	FALSE	-0.716	0.608783	0.358
P67809	YBX1	Y-box binding protein 1 [Source:HGNC Symbol;Acc:HGNC:8014]	0.139544	FALSE	FALSE	-0.716	0.608783	0.358
P60842	EIF4A1	eukaryotic translation initiation factor 4A1 [Source:HGNC Symbol;Acc:HGNC:3282]	0.0635428	FALSE	FALSE	-0.715	0.609205	0.358
R4GMY1	ECPAS	Ecm29 proteasome adaptor and scaffold [Source:HGNC Symbol;Acc:HGNC:29020]	0.111331	FALSE	FALSE	-0.715	0.609205	0.358
J3KSD8	BLMH	bleomycin hydrolase [Source:HGNC Symbol;Acc:HGNC:1059]	0.206547	FALSE	FALSE	-0.712	0.610473	0.356
K7ESE8	BLMH	bleomycin hydrolase [Source:HGNC Symbol;Acc:HGNC:1059]	0.206547	FALSE	FALSE	-0.712	0.610473	0.356
Q13867	BLMH	bleomycin hydrolase [Source:HGNC Symbol;Acc:HGNC:1059]	0.206547	FALSE	FALSE	-0.712	0.610473	0.356
F5H5I6	None	None	0.227101	FALSE	FALSE	-0.711	0.610897	0.356
H0YAK1	GRSF1	G-rich RNA sequence binding factor 1 [Source:HGNC Symbol;Acc:HGNC:4610]	0.227101	FALSE	FALSE	-0.711	0.610897	0.356
K7EIU7	NARS1	asparaginyl-tRNA synthetase 1 [Source:HGNC Symbol;Acc:HGNC:7643]	0.162948	FALSE	FALSE	-0.71	0.61132	0.355
K7EJ19	NARS1	asparaginyl-tRNA synthetase 1 [Source:HGNC Symbol;Acc:HGNC:7643]	0.162948	FALSE	FALSE	-0.71	0.61132	0.355
P07738	BPGM	bisphosphoglycerate mutase [Source:HGNC Symbol;Acc:HGNC:1093]	0.269949	FALSE	FALSE	-0.71	0.61132	0.355
Q13308	PTK7	protein tyrosine kinase 7 (inactive) [Source:HGNC Symbol;Acc:HGNC:9618]	0.22197	FALSE	FALSE	-0.71	0.61132	0.355
K7EME0	ACAA2	acetyl-CoA acyltransferase 2 [Source:HGNC Symbol;Acc:HGNC:83]	0.32411	FALSE	FALSE	-0.709	0.611744	0.355
P13726	F3	coagulation factor III, tissue factor [Source:HGNC Symbol;Acc:HGNC:3541]	0.314118	FALSE	FALSE	-0.708	0.612168	0.354
C9JDV8	NIPSNAP1	nipsnap homolog 1 [Source:HGNC Symbol;Acc:HGNC:7827]	0.155337	FALSE	FALSE	-0.706	0.613017	0.353
H7C2U6	NIPSNAP1	nipsnap homolog 1 [Source:HGNC Symbol;Acc:HGNC:7827]	0.155337	FALSE	FALSE	-0.706	0.613017	0.353
H7C5E8	TF	transferrin [Source:HGNC Symbol;Acc:HGNC:11740]	0.388272	FALSE	FALSE	-0.706	0.613017	0.353
P02787	TF	transferrin [Source:HGNC Symbol;Acc:HGNC:11740]	0.388272	FALSE	FALSE	-0.706	0.613017	0.353
P41229	KDM5C	lysine demethylase 5C [Source:HGNC Symbol;Acc:HGNC:11114]	0.27736	FALSE	FALSE	-0.706	0.613017	0.353
Q9BPW8	NIPSNAP1	nipsnap homolog 1 [Source:HGNC Symbol;Acc:HGNC:7827]	0.155337	FALSE	FALSE	-0.706	0.613017	0.353
E9PM69	PSMC3	proteasome 26S subunit, ATPase 3 [Source:HGNC Symbol;Acc:HGNC:9549]	0.133917	FALSE	FALSE	-0.705	0.613442	0.352
A0A087WVS2	CNDP2	carnosine dipeptidase 2 [Source:HGNC Symbol;Acc:HGNC:24437]	0.10679	FALSE	FALSE	-0.704	0.613868	0.352
A0A087WYZ1	CNDP2	carnosine dipeptidase 2 [Source:HGNC Symbol;Acc:HGNC:24437]	0.10679	FALSE	FALSE	-0.704	0.613868	0.352
J3KSV5	CNDP2	carnosine dipeptidase 2 [Source:HGNC Symbol;Acc:HGNC:24437]	0.10679	FALSE	FALSE	-0.704	0.613868	0.352
Q58FF6	None	None	0.302432	FALSE	FALSE	-0.703	0.614293	0.351
C9JFK9	BAG3	BAG cochaperone 3 [Source:HGNC Symbol;Acc:HGNC:939]	0.25522	FALSE	FALSE	-0.702	0.614719	0.351
P32119	PRDX2	peroxiredoxin 2 [Source:HGNC Symbol;Acc:HGNC:9353]	0.0517295	FALSE	FALSE	-0.701	0.615146	0.351
H0YAQ2	HNRNPH1	heterogeneous nuclear ribonucleoprotein H1 [Source:HGNC Symbol;Acc:HGNC:5041]	0.365399	FALSE	FALSE	-0.699	0.615999	0.349
F6S2S5	LASP1	LIM and SH3 protein 1 [Source:HGNC Symbol;Acc:HGNC:6513]	0.130926	FALSE	FALSE	-0.698	0.616426	0.349
Q16822	PCK2	phosphoenolpyruvate carboxykinase 2, mitochondrial [Source:HGNC Symbol;Acc:HGNC:8725]	0.197505	FALSE	FALSE	-0.698	0.616426	0.349
E9PS50	RPS13	ribosomal protein S13 [Source:HGNC Symbol;Acc:HGNC:10386]	0.277068	FALSE	FALSE	-0.696	0.617281	0.348
P55809	OXCT1	3-oxoacid CoA-transferase 1 [Source:HGNC Symbol;Acc:HGNC:8527]	0.0940062	FALSE	FALSE	-0.695	0.617709	0.347
O00291	HIP1	huntingtin interacting protein 1 [Source:HGNC Symbol;Acc:HGNC:4913]	0.146059	FALSE	FALSE	-0.694	0.618138	0.347
B4DZG7	ARL1	ADP ribosylation factor like GTPase 1 [Source:HGNC Symbol;Acc:HGNC:692]	0.160313	FALSE	FALSE	-0.693	0.618566	0.347
E9PKE7	TNKS1BP1	tankyrase 1 binding protein 1 [Source:HGNC Symbol;Acc:HGNC:19081]	0.0855509	FALSE	FALSE	-0.693	0.618566	0.347
F8W1Z8	ARL1	ADP ribosylation factor like GTPase 1 [Source:HGNC Symbol;Acc:HGNC:692]	0.160313	FALSE	FALSE	-0.693	0.618566	0.347
H7BXG7	SEC31A	SEC31 homolog A, COPII coat complex component [Source:HGNC Symbol;Acc:HGNC:17052]	0.240884	FALSE	FALSE	-0.693	0.618566	0.347
P40616	ARL1	ADP ribosylation factor like GTPase 1 [Source:HGNC Symbol;Acc:HGNC:692]	0.160313	FALSE	FALSE	-0.693	0.618566	0.347
F8VVT7	CHMP1A	charged multivesicular body protein 1A [Source:HGNC Symbol;Acc:HGNC:8740]	0.287667	FALSE	FALSE	-0.689	0.620284	0.345
Q9HD42	CHMP1A	charged multivesicular body protein 1A [Source:HGNC Symbol;Acc:HGNC:8740]	0.287667	FALSE	FALSE	-0.689	0.620284	0.345
H3BQW6	NAE1	NEDD8 activating enzyme E1 subunit 1 [Source:HGNC Symbol;Acc:HGNC:621]	0.159294	FALSE	FALSE	-0.687	0.621144	0.343
Q13564	NAE1	NEDD8 activating enzyme E1 subunit 1 [Source:HGNC Symbol;Acc:HGNC:621]	0.159294	FALSE	FALSE	-0.687	0.621144	0.343
M0R389	PAFAH1B3	platelet activating factor acetylhydrolase 1b catalytic subunit 3 [Source:HGNC Symbol;Acc:HGNC:8576]	0.146653	FALSE	FALSE	-0.686	0.621575	0.343
Q9ULW0	TPX2	TPX2 microtubule nucleation factor [Source:HGNC Symbol;Acc:HGNC:1249]	0.223135	FALSE	FALSE	-0.686	0.621575	0.343
A0A6Q8PFK8	HSPB1	heat shock protein family B (small) member 1 [Source:HGNC Symbol;Acc:HGNC:5246]	0.0716759	FALSE	FALSE	-0.685	0.622006	0.342
C9JDM3	None	None	0.188807	FALSE	FALSE	-0.683	0.622869	0.342
E5RHT6	ARFGAP1	ADP ribosylation factor GTPase activating protein 1 [Source:HGNC Symbol;Acc:HGNC:15852]	0.179838	FALSE	FALSE	-0.682	0.623301	0.341
H0Y5F3	FLNA	filamin A [Source:HGNC Symbol;Acc:HGNC:3754]	0.235115	FALSE	FALSE	-0.682	0.623301	0.341
A0A087WW13	None	None	0.0629635	FALSE	FALSE	-0.681	0.623733	0.34
A0A087X214	None	None	0.0629635	FALSE	FALSE	-0.681	0.623733	0.34
A0A6Q8PFT2	PAFAH1B1	platelet activating factor acetylhydrolase 1b regulatory subunit 1 [Source:HGNC Symbol;Acc:HGNC:8574]	0.410572	FALSE	FALSE	-0.68	0.624165	0.34
F8WB09	LMCD1	LIM and cysteine rich domains 1 [Source:HGNC Symbol;Acc:HGNC:6633]	0.13054	FALSE	FALSE	-0.68	0.624165	0.34
Q5H9L2	TCEAL5	transcription elongation factor A like 5 [Source:HGNC Symbol;Acc:HGNC:22282]	0.436538	FALSE	FALSE	-0.68	0.624165	0.34
Q969E4	TCEAL3	transcription elongation factor A like 3 [Source:HGNC Symbol;Acc:HGNC:28247]	0.436538	FALSE	FALSE	-0.68	0.624165	0.34
A0A494C0S8	UROD	uroporphyrinogen decarboxylase [Source:HGNC Symbol;Acc:HGNC:12591]	0.319064	FALSE	FALSE	-0.679	0.624598	0.34
H0Y5R6	UROD	uroporphyrinogen decarboxylase [Source:HGNC Symbol;Acc:HGNC:12591]	0.319064	FALSE	FALSE	-0.679	0.624598	0.34
Q5T446	UROD	uroporphyrinogen decarboxylase [Source:HGNC Symbol;Acc:HGNC:12591]	0.319064	FALSE	FALSE	-0.679	0.624598	0.34
C9J9X7	None	None	0.320323	FALSE	FALSE	-0.678	0.625031	0.339
J3KRD5	CNDP2	carnosine dipeptidase 2 [Source:HGNC Symbol;Acc:HGNC:24437]	0.0816548	FALSE	FALSE	-0.678	0.625031	0.339
J3QKQ0	CNDP2	carnosine dipeptidase 2 [Source:HGNC Symbol;Acc:HGNC:24437]	0.0816548	FALSE	FALSE	-0.678	0.625031	0.339
J3QL02	CNDP2	carnosine dipeptidase 2 [Source:HGNC Symbol;Acc:HGNC:24437]	0.0816548	FALSE	FALSE	-0.678	0.625031	0.339
J3QLU1	CNDP2	carnosine dipeptidase 2 [Source:HGNC Symbol;Acc:HGNC:24437]	0.0816548	FALSE	FALSE	-0.678	0.625031	0.339
J3QQN6	CNDP2	carnosine dipeptidase 2 [Source:HGNC Symbol;Acc:HGNC:24437]	0.0816548	FALSE	FALSE	-0.678	0.625031	0.339
J3QR27	CNDP2	carnosine dipeptidase 2 [Source:HGNC Symbol;Acc:HGNC:24437]	0.0816548	FALSE	FALSE	-0.678	0.625031	0.339
J3QRD0	CNDP2	carnosine dipeptidase 2 [Source:HGNC Symbol;Acc:HGNC:24437]	0.0816548	FALSE	FALSE	-0.678	0.625031	0.339
F5GZS6	SLC3A2	solute carrier family 3 member 2 [Source:HGNC Symbol;Acc:HGNC:11026]	0.1669	FALSE	FALSE	-0.676	0.625898	0.338
J3KPF3	SLC3A2	solute carrier family 3 member 2 [Source:HGNC Symbol;Acc:HGNC:11026]	0.1669	FALSE	FALSE	-0.676	0.625898	0.338
P08195	SLC3A2	solute carrier family 3 member 2 [Source:HGNC Symbol;Acc:HGNC:11026]	0.1669	FALSE	FALSE	-0.676	0.625898	0.338
Q5VY93	None	None	0.370838	FALSE	FALSE	-0.675	0.626332	0.338
V9GYF0	ARHGEF2	Rho/Rac guanine nucleotide exchange factor 2 [Source:HGNC Symbol;Acc:HGNC:682]	0.370838	FALSE	FALSE	-0.675	0.626332	0.338
B8ZZJ2	ACTG2	actin gamma 2, smooth muscle [Source:HGNC Symbol;Acc:HGNC:145]	0.11061	FALSE	FALSE	-0.673	0.627201	0.336
F8WB63	ACTG2	actin gamma 2, smooth muscle [Source:HGNC Symbol;Acc:HGNC:145]	0.11061	FALSE	FALSE	-0.673	0.627201	0.336
A0A3B3IRV5	HEBP1	heme binding protein 1 [Source:HGNC Symbol;Acc:HGNC:17176]	0.129469	FALSE	FALSE	-0.672	0.627636	0.336
Q9UH99	SUN2	Sad1 and UNC84 domain containing 2 [Source:HGNC Symbol;Acc:HGNC:14210]	0.162228	FALSE	FALSE	-0.672	0.627636	0.336
H3BPE7	FUS	FUS RNA binding protein [Source:HGNC Symbol;Acc:HGNC:4010]	0.287586	FALSE	FALSE	-0.67	0.628507	0.335
K7ESG6	FKBP10	FKBP prolyl isomerase 10 [Source:HGNC Symbol;Acc:HGNC:18169]	0.109245	FALSE	FALSE	-0.67	0.628507	0.335
P02008	HBZ	hemoglobin subunit zeta [Source:HGNC Symbol;Acc:HGNC:4835]	0.375763	FALSE	FALSE	-0.67	0.628507	0.335
P04792	HSPB1	heat shock protein family B (small) member 1 [Source:HGNC Symbol;Acc:HGNC:5246]	0.0686781	FALSE	FALSE	-0.669	0.628942	0.335
Q9Y5S9	RBM8A	RNA binding motif protein 8A [Source:HGNC Symbol;Acc:HGNC:9905]	0.13198	FALSE	FALSE	-0.668	0.629379	0.334
P14174	FOXP4-AS1	FOXP4 antisense RNA 1 [Source:HGNC Symbol;Acc:HGNC:50332]	0.512841	FALSE	FALSE	-0.667	0.629815	0.334
Q8IVM0	CCDC50	coiled-coil domain containing 50 [Source:HGNC Symbol;Acc:HGNC:18111]	0.221006	FALSE	FALSE	-0.667	0.629815	0.333
C9JIG9	OXSR1	oxidative stress responsive kinase 1 [Source:HGNC Symbol;Acc:HGNC:8508]	0.2822	FALSE	FALSE	-0.664	0.631126	0.332
O95747	OXSR1	oxidative stress responsive kinase 1 [Source:HGNC Symbol;Acc:HGNC:8508]	0.2822	FALSE	FALSE	-0.664	0.631126	0.332
A0A0C4DH80	STT3A	STT3 oligosaccharyltransferase complex catalytic subunit A [Source:HGNC Symbol;Acc:HGNC:6172]	0.184608	FALSE	FALSE	-0.663	0.631564	0.332
E9PI32	STT3A	STT3 oligosaccharyltransferase complex catalytic subunit A [Source:HGNC Symbol;Acc:HGNC:6172]	0.184608	FALSE	FALSE	-0.663	0.631564	0.332
E9PN73	STT3A	STT3 oligosaccharyltransferase complex catalytic subunit A [Source:HGNC Symbol;Acc:HGNC:6172]	0.184608	FALSE	FALSE	-0.663	0.631564	0.332
Q15056	EIF4H	eukaryotic translation initiation factor 4H [Source:HGNC Symbol;Acc:HGNC:12741]	0.342508	FALSE	FALSE	-0.663	0.631564	0.331
Q96AG4	LRRC59	leucine rich repeat containing 59 [Source:HGNC Symbol;Acc:HGNC:28817]	0.0505805	FALSE	FALSE	-0.662	0.632002	0.331
A0A0A0MTN0	CUL2	cullin 2 [Source:HGNC Symbol;Acc:HGNC:2552]	0.0968691	FALSE	FALSE	-0.661	0.63244	0.331
Q13617	CUL2	cullin 2 [Source:HGNC Symbol;Acc:HGNC:2552]	0.0968691	FALSE	FALSE	-0.661	0.63244	0.331
Q5T2B5	CUL2	cullin 2 [Source:HGNC Symbol;Acc:HGNC:2552]	0.0968691	FALSE	FALSE	-0.661	0.63244	0.331
Q99714	HSD17B10	hydroxysteroid 17-beta dehydrogenase 10 [Source:HGNC Symbol;Acc:HGNC:4800]	0.11415	FALSE	FALSE	-0.658	0.633756	0.329
Q13263	TRIM28	tripartite motif containing 28 [Source:HGNC Symbol;Acc:HGNC:16384]	0.0921695	FALSE	FALSE	-0.657	0.634196	0.328
I3L4N6	SLC12A4	solute carrier family 12 member 4 [Source:HGNC Symbol;Acc:HGNC:10913]	0.106099	FALSE	FALSE	-0.655	0.635075	0.327
P46937	YAP1	Yes1 associated transcriptional regulator [Source:HGNC Symbol;Acc:HGNC:16262]	0.235925	FALSE	FALSE	-0.655	0.635075	0.327
Q9UP95	SLC12A4	solute carrier family 12 member 4 [Source:HGNC Symbol;Acc:HGNC:10913]	0.106099	FALSE	FALSE	-0.655	0.635075	0.327
B8ZZY2	AGFG1	ArfGAP with FG repeats 1 [Source:HGNC Symbol;Acc:HGNC:5175]	0.175802	FALSE	FALSE	-0.654	0.635516	0.327
C9J2I0	AGFG1	ArfGAP with FG repeats 1 [Source:HGNC Symbol;Acc:HGNC:5175]	0.175802	FALSE	FALSE	-0.654	0.635516	0.327
P52594	AGFG1	ArfGAP with FG repeats 1 [Source:HGNC Symbol;Acc:HGNC:5175]	0.175802	FALSE	FALSE	-0.654	0.635516	0.327
E9PS97	PARVA	parvin alpha [Source:HGNC Symbol;Acc:HGNC:14652]	0.253942	FALSE	FALSE	-0.653	0.635957	0.327
M0R0P7	RPL18A	ribosomal protein L18a [Source:HGNC Symbol;Acc:HGNC:10311]	0.461034	FALSE	FALSE	-0.652	0.636397	0.326
B0QYK0	EWSR1	EWS RNA binding protein 1 [Source:HGNC Symbol;Acc:HGNC:3508]	0.170526	FALSE	FALSE	-0.651	0.636839	0.326
P49321	NASP	nuclear autoantigenic sperm protein [Source:HGNC Symbol;Acc:HGNC:7644]	0.0869101	FALSE	FALSE	-0.651	0.636839	0.326
Q01844	EWSR1	EWS RNA binding protein 1 [Source:HGNC Symbol;Acc:HGNC:3508]	0.170716	FALSE	FALSE	-0.651	0.636839	0.326
K7ESK7	UBA2	ubiquitin like modifier activating enzyme 2 [Source:HGNC Symbol;Acc:HGNC:30661]	0.155104	FALSE	FALSE	-0.647	0.638607	0.323
O60518	RANBP6	RAN binding protein 6 [Source:HGNC Symbol;Acc:HGNC:9851]	0.355489	FALSE	FALSE	-0.647	0.638607	0.323
Q86UW6	N4BP2	NEDD4 binding protein 2 [Source:HGNC Symbol;Acc:HGNC:29851]	0.500092	FALSE	FALSE	-0.647	0.638607	0.324
I3L495	PAFAH1B1	platelet activating factor acetylhydrolase 1b regulatory subunit 1 [Source:HGNC Symbol;Acc:HGNC:8574]	0.0866099	FALSE	FALSE	-0.646	0.63905	0.323
A0A087WUR8	None	None	0.286764	FALSE	FALSE	-0.645	0.639493	0.323
A0A087WXE9	PAMR1	peptidase domain containing associated with muscle regeneration 1 [Source:HGNC Symbol;Acc:HGNC:24554]	0.286764	FALSE	FALSE	-0.645	0.639493	0.323
A0A286YFE1	PHGDH	phosphoglycerate dehydrogenase [Source:HGNC Symbol;Acc:HGNC:8923]	0.124572	FALSE	FALSE	-0.645	0.639493	0.323
E9PQ70	PAMR1	peptidase domain containing associated with muscle regeneration 1 [Source:HGNC Symbol;Acc:HGNC:24554]	0.286764	FALSE	FALSE	-0.645	0.639493	0.323
J3QLE9	HYOU1	hypoxia up-regulated 1 [Source:HGNC Symbol;Acc:HGNC:16931]	0.0675673	FALSE	FALSE	-0.645	0.639493	0.322
J3QQH7	HYOU1	hypoxia up-regulated 1 [Source:HGNC Symbol;Acc:HGNC:16931]	0.0675673	FALSE	FALSE	-0.645	0.639493	0.322
Q6UXH9	PAMR1	peptidase domain containing associated with muscle regeneration 1 [Source:HGNC Symbol;Acc:HGNC:24554]	0.286764	FALSE	FALSE	-0.645	0.639493	0.323
Q9BST8	HYOU1	hypoxia up-regulated 1 [Source:HGNC Symbol;Acc:HGNC:16931]	0.0675673	FALSE	FALSE	-0.645	0.639493	0.322
K7EL68	CDC37	cell division cycle 37, HSP90 cochaperone [Source:HGNC Symbol;Acc:HGNC:1735]	0.15075	FALSE	FALSE	-0.644	0.639936	0.322
K7ELI6	FKBP10	FKBP prolyl isomerase 10 [Source:HGNC Symbol;Acc:HGNC:18169]	0.145692	FALSE	FALSE	-0.644	0.639936	0.322
K7ENL7	VASP	vasodilator stimulated phosphoprotein [Source:HGNC Symbol;Acc:HGNC:12652]	0.476223	FALSE	FALSE	-0.644	0.639936	0.322
K7ENR7	VASP	vasodilator stimulated phosphoprotein [Source:HGNC Symbol;Acc:HGNC:12652]	0.476223	FALSE	FALSE	-0.644	0.639936	0.322
Q5JRA6	MIA3	MIA SH3 domain ER export factor 3 [Source:HGNC Symbol;Acc:HGNC:24008]	0.253474	FALSE	FALSE	-0.644	0.639936	0.322
C9JIC6	RANBP1	RAN binding protein 1 [Source:HGNC Symbol;Acc:HGNC:9847]	0.190985	FALSE	FALSE	-0.643	0.64038	0.322
A0A2R8Y5N1	DIAPH1	diaphanous related formin 1 [Source:HGNC Symbol;Acc:HGNC:2876]	0.184004	FALSE	FALSE	-0.642	0.640824	0.321
Q9Y490	TLN1	talin 1 [Source:HGNC Symbol;Acc:HGNC:11845]	0.0739056	FALSE	FALSE	-0.641	0.641268	0.32
Q9P225	DNAH2	dynein axonemal heavy chain 2 [Source:HGNC Symbol;Acc:HGNC:2948]	0.255439	FALSE	FALSE	-0.64	0.641713	0.32
F5GX12	GABARAPL1	GABA type A receptor associated protein like 1 [Source:HGNC Symbol;Acc:HGNC:4068]	0.335715	FALSE	FALSE	-0.639	0.642158	0.319
F5GZY7	GABARAPL1	GABA type A receptor associated protein like 1 [Source:HGNC Symbol;Acc:HGNC:4068]	0.335715	FALSE	FALSE	-0.639	0.642158	0.319
F5H007	GABARAPL1	GABA type A receptor associated protein like 1 [Source:HGNC Symbol;Acc:HGNC:4068]	0.335715	FALSE	FALSE	-0.639	0.642158	0.319
G3V1T7	GABARAPL1	GABA type A receptor associated protein like 1 [Source:HGNC Symbol;Acc:HGNC:4068]	0.335715	FALSE	FALSE	-0.639	0.642158	0.319
Q9H0R8	GABARAPL1	GABA type A receptor associated protein like 1 [Source:HGNC Symbol;Acc:HGNC:4068]	0.335715	FALSE	FALSE	-0.639	0.642158	0.319
A0A0D9SFL3	EWSR1	EWS RNA binding protein 1 [Source:HGNC Symbol;Acc:HGNC:3508]	0.16238	FALSE	FALSE	-0.638	0.642603	0.319
C9JGE3	EWSR1	EWS RNA binding protein 1 [Source:HGNC Symbol;Acc:HGNC:3508]	0.16238	FALSE	FALSE	-0.638	0.642603	0.319
H7BY36	EWSR1	EWS RNA binding protein 1 [Source:HGNC Symbol;Acc:HGNC:3508]	0.16238	FALSE	FALSE	-0.638	0.642603	0.319
E9PIZ1	EEF1D	eukaryotic translation elongation factor 1 delta [Source:HGNC Symbol;Acc:HGNC:3211]	0.113057	FALSE	FALSE	-0.637	0.643049	0.318
E9PMW7	EEF1D	eukaryotic translation elongation factor 1 delta [Source:HGNC Symbol;Acc:HGNC:3211]	0.113057	FALSE	FALSE	-0.637	0.643049	0.318
H0YCK7	EEF1D	eukaryotic translation elongation factor 1 delta [Source:HGNC Symbol;Acc:HGNC:3211]	0.113057	FALSE	FALSE	-0.637	0.643049	0.318
E9PFF2	TKT	transketolase [Source:HGNC Symbol;Acc:HGNC:11834]	0.0670728	FALSE	FALSE	-0.636	0.643495	0.318
H7C4L9	ATP1B3	ATPase Na+/K+ transporting subunit beta 3 [Source:HGNC Symbol;Acc:HGNC:806]	0.17657	FALSE	FALSE	-0.636	0.643495	0.318
A0A2R8Y6I8	ENO1	enolase 1 [Source:HGNC Symbol;Acc:HGNC:3350]	0.211153	FALSE	FALSE	-0.635	0.643941	0.317
O95789	ZMYM6	zinc finger MYM-type containing 6 [Source:HGNC Symbol;Acc:HGNC:13050]	0.283866	FALSE	FALSE	-0.635	0.643941	0.318
C9JYQ9	RPL22L1	ribosomal protein L22 like 1 [Source:HGNC Symbol;Acc:HGNC:27610]	0.444194	FALSE	FALSE	-0.634	0.644387	0.317
H0Y8C2	RPL22L1	ribosomal protein L22 like 1 [Source:HGNC Symbol;Acc:HGNC:27610]	0.444194	FALSE	FALSE	-0.634	0.644387	0.317
K7ELN9	PGD	phosphogluconate dehydrogenase [Source:HGNC Symbol;Acc:HGNC:8891]	0.580573	FALSE	FALSE	-0.634	0.644387	0.317
O60504	SORBS3	sorbin and SH3 domain containing 3 [Source:HGNC Symbol;Acc:HGNC:30907]	0.10176	FALSE	FALSE	-0.634	0.644387	0.317
Q6P5R6	RPL22L1	ribosomal protein L22 like 1 [Source:HGNC Symbol;Acc:HGNC:27610]	0.444194	FALSE	FALSE	-0.634	0.644387	0.317
A0A087WUQ1	PDLIM2	PDZ and LIM domain 2 [Source:HGNC Symbol;Acc:HGNC:13992]	0.091338	FALSE	FALSE	-0.633	0.644834	0.316
C9JJ34	None	None	0.204589	FALSE	FALSE	-0.633	0.644834	0.316
C9JS55	PDLIM2	PDZ and LIM domain 2 [Source:HGNC Symbol;Acc:HGNC:13992]	0.091338	FALSE	FALSE	-0.633	0.644834	0.316
E5RGS7	None	None	0.091338	FALSE	FALSE	-0.633	0.644834	0.316
H0YBP7	None	None	0.091338	FALSE	FALSE	-0.633	0.644834	0.316
H7C1D1	None	None	0.091338	FALSE	FALSE	-0.633	0.644834	0.316
Q9NRJ5	PAPOLB	poly(A) polymerase beta [Source:HGNC Symbol;Acc:HGNC:15970]	0.320001	FALSE	FALSE	-0.632	0.645281	0.316
F8W1U7	ARFGAP1	ADP ribosylation factor GTPase activating protein 1 [Source:HGNC Symbol;Acc:HGNC:15852]	0.143892	FALSE	FALSE	-0.631	0.645729	0.315
Q8N6T3	ARFGAP1	ADP ribosylation factor GTPase activating protein 1 [Source:HGNC Symbol;Acc:HGNC:15852]	0.143892	FALSE	FALSE	-0.631	0.645729	0.315
A0A6Q8PFM9	LCOR	ligand dependent nuclear receptor corepressor [Source:HGNC Symbol;Acc:HGNC:29503]	0.337509	FALSE	FALSE	-0.63	0.646176	0.315
A0A6Q8PFQ9	LCOR	ligand dependent nuclear receptor corepressor [Source:HGNC Symbol;Acc:HGNC:29503]	0.337509	FALSE	FALSE	-0.63	0.646176	0.315
A0A6Q8PG83	LCOR	ligand dependent nuclear receptor corepressor [Source:HGNC Symbol;Acc:HGNC:29503]	0.337509	FALSE	FALSE	-0.63	0.646176	0.315
A0A6Q8PGL8	LCOR	ligand dependent nuclear receptor corepressor [Source:HGNC Symbol;Acc:HGNC:29503]	0.337509	FALSE	FALSE	-0.63	0.646176	0.315
A0A6Q8PGR8	LCOR	ligand dependent nuclear receptor corepressor [Source:HGNC Symbol;Acc:HGNC:29503]	0.337509	FALSE	FALSE	-0.63	0.646176	0.315
K7EPE7	VMP1	vacuole membrane protein 1 [Source:HGNC Symbol;Acc:HGNC:29559]	0.0651309	FALSE	FALSE	-0.63	0.646176	0.315
P32456	GBP2	guanylate binding protein 2 [Source:HGNC Symbol;Acc:HGNC:4183]	0.123122	FALSE	FALSE	-0.63	0.646176	0.315
Q96GC9	VMP1	vacuole membrane protein 1 [Source:HGNC Symbol;Acc:HGNC:29559]	0.0651309	FALSE	FALSE	-0.63	0.646176	0.315
Q96JN0	LCOR	ligand dependent nuclear receptor corepressor [Source:HGNC Symbol;Acc:HGNC:29503]	0.337509	FALSE	FALSE	-0.63	0.646176	0.315
Q9UQ80	PA2G4	proliferation-associated 2G4 [Source:HGNC Symbol;Acc:HGNC:8550]	0.199118	FALSE	FALSE	-0.63	0.646176	0.315
P11413	G6PD	glucose-6-phosphate dehydrogenase [Source:HGNC Symbol;Acc:HGNC:4057]	0.126082	FALSE	FALSE	-0.629	0.646624	0.315
A8MXQ7	IQANK1	IQ motif and ankyrin repeat containing 1 [Source:HGNC Symbol;Acc:HGNC:49576]	0.219901	FALSE	FALSE	-0.628	0.647073	0.314
P54886	ALDH18A1	aldehyde dehydrogenase 18 family member A1 [Source:HGNC Symbol;Acc:HGNC:9722]	0.081252	FALSE	FALSE	-0.628	0.647073	0.314
Q12768	WASHC5	WASH complex subunit 5 [Source:HGNC Symbol;Acc:HGNC:28984]	0.287445	FALSE	FALSE	-0.628	0.647073	0.314
A0A0A0MSS4	NUDC	nuclear distribution C, dynein complex regulator [Source:HGNC Symbol;Acc:HGNC:8045]	0.120778	FALSE	FALSE	-0.627	0.647521	0.314
P55036	PSMD4	proteasome 26S subunit ubiquitin receptor, non-ATPase 4 [Source:HGNC Symbol;Acc:HGNC:9561]	0.075378	FALSE	FALSE	-0.627	0.647521	0.313
Q5VWC4	PSMD4	proteasome 26S subunit ubiquitin receptor, non-ATPase 4 [Source:HGNC Symbol;Acc:HGNC:9561]	0.075378	FALSE	FALSE	-0.627	0.647521	0.313
E2QRB3	PYCR1	pyrroline-5-carboxylate reductase 1 [Source:HGNC Symbol;Acc:HGNC:9721]	0.356306	FALSE	FALSE	-0.626	0.64797	0.313
P32322	PYCR1	pyrroline-5-carboxylate reductase 1 [Source:HGNC Symbol;Acc:HGNC:9721]	0.356306	FALSE	FALSE	-0.626	0.64797	0.313
A0A286YF34	PHGDH	phosphoglycerate dehydrogenase [Source:HGNC Symbol;Acc:HGNC:8923]	0.128333	FALSE	FALSE	-0.625	0.64842	0.313
H7BZD1	GLS	glutaminase [Source:HGNC Symbol;Acc:HGNC:4331]	0.110846	FALSE	FALSE	-0.622	0.64977	0.311
A0A6Q8PF43	HSPB1	heat shock protein family B (small) member 1 [Source:HGNC Symbol;Acc:HGNC:5246]	0.123376	FALSE	FALSE	-0.621	0.65022	0.311
A0A6Q8PFE7	HSPB1	heat shock protein family B (small) member 1 [Source:HGNC Symbol;Acc:HGNC:5246]	0.123376	FALSE	FALSE	-0.621	0.65022	0.311
A0A6Q8PGY2	HSPB1	heat shock protein family B (small) member 1 [Source:HGNC Symbol;Acc:HGNC:5246]	0.123376	FALSE	FALSE	-0.621	0.65022	0.311
A0A6Q8PH65	HSPB1	heat shock protein family B (small) member 1 [Source:HGNC Symbol;Acc:HGNC:5246]	0.123376	FALSE	FALSE	-0.621	0.65022	0.311
A0A6Q8PHA6	HSPB1	heat shock protein family B (small) member 1 [Source:HGNC Symbol;Acc:HGNC:5246]	0.123376	FALSE	FALSE	-0.621	0.65022	0.311
E5RGD2	CTNNA1	catenin alpha 1 [Source:HGNC Symbol;Acc:HGNC:2509]	0.0966781	FALSE	FALSE	-0.621	0.65022	0.31
F6WLT2	DDX39B	DExD-box helicase 39B [Source:HGNC Symbol;Acc:HGNC:13917]	0.529459	FALSE	FALSE	-0.621	0.65022	0.31
Q96DU9	PABPC5	poly(A) binding protein cytoplasmic 5 [Source:HGNC Symbol;Acc:HGNC:13629]	0.328184	FALSE	FALSE	-0.621	0.65022	0.31
A0A1W2PP22	HNRNPU	heterogeneous nuclear ribonucleoprotein U [Source:HGNC Symbol;Acc:HGNC:5048]	0.299341	FALSE	FALSE	-0.62	0.650671	0.31
H7C2W6	P3H1	prolyl 3-hydroxylase 1 [Source:HGNC Symbol;Acc:HGNC:19316]	0.386362	FALSE	FALSE	-0.62	0.650671	0.31
O43592	XPOT	exportin for tRNA [Source:HGNC Symbol;Acc:HGNC:12826]	0.341595	FALSE	FALSE	-0.62	0.650671	0.31
P25325	MPST	mercaptopyruvate sulfurtransferase [Source:HGNC Symbol;Acc:HGNC:7223]	0.129519	FALSE	FALSE	-0.62	0.650671	0.31
Q56UQ5	None	None	0.264826	FALSE	FALSE	-0.62	0.650671	0.31
O14613	CDC42EP2	CDC42 effector protein 2 [Source:HGNC Symbol;Acc:HGNC:16263]	0.267577	FALSE	FALSE	-0.618	0.651574	0.309
B1AKS5	None	None	0.265802	FALSE	FALSE	-0.617	0.652025	0.309
Q5VYK3	ECPAS	Ecm29 proteasome adaptor and scaffold [Source:HGNC Symbol;Acc:HGNC:29020]	0.318176	FALSE	FALSE	-0.616	0.652477	0.308
A0A6Q8PGK1	HSPB1	heat shock protein family B (small) member 1 [Source:HGNC Symbol;Acc:HGNC:5246]	0.185075	FALSE	FALSE	-0.614	0.653383	0.307
C9JBX5	SSR1	signal sequence receptor subunit 1 [Source:HGNC Symbol;Acc:HGNC:11323]	0.100158	FALSE	FALSE	-0.614	0.653383	0.307
A0A0A0MQS9	LAMA4	laminin subunit alpha 4 [Source:HGNC Symbol;Acc:HGNC:6484]	0.185974	FALSE	FALSE	-0.613	0.653836	0.307
A0A0A0MTC7	LAMA4	laminin subunit alpha 4 [Source:HGNC Symbol;Acc:HGNC:6484]	0.185974	FALSE	FALSE	-0.613	0.653836	0.307
A0A494C028	DEK	DEK proto-oncogene [Source:HGNC Symbol;Acc:HGNC:2768]	0.304502	FALSE	FALSE	-0.612	0.654289	0.306
B4DFG0	DEK	DEK proto-oncogene [Source:HGNC Symbol;Acc:HGNC:2768]	0.304502	FALSE	FALSE	-0.612	0.654289	0.306
H0Y993	DEK	DEK proto-oncogene [Source:HGNC Symbol;Acc:HGNC:2768]	0.304502	FALSE	FALSE	-0.612	0.654289	0.306
O00425	IGF2BP3	insulin like growth factor 2 mRNA binding protein 3 [Source:HGNC Symbol;Acc:HGNC:28868]	0.425418	FALSE	FALSE	-0.612	0.654289	0.306
P35659	DEK	DEK proto-oncogene [Source:HGNC Symbol;Acc:HGNC:2768]	0.304502	FALSE	FALSE	-0.612	0.654289	0.306
Q8IZC4	RTKN2	rhotekin 2 [Source:HGNC Symbol;Acc:HGNC:19364]	0.46195	FALSE	FALSE	-0.612	0.654289	0.306
Q9NZI8	IGF2BP1	insulin like growth factor 2 mRNA binding protein 1 [Source:HGNC Symbol;Acc:HGNC:28866]	0.425418	FALSE	FALSE	-0.612	0.654289	0.306
K7EL60	EIF3G	eukaryotic translation initiation factor 3 subunit G [Source:HGNC Symbol;Acc:HGNC:3274]	0.386921	FALSE	FALSE	-0.611	0.654743	0.305
E9PAR0	FKBP11	FKBP prolyl isomerase 11 [Source:HGNC Symbol;Acc:HGNC:18624]	0.079452	FALSE	FALSE	-0.609	0.655651	0.305
H0YG71	HEBP1	heme binding protein 1 [Source:HGNC Symbol;Acc:HGNC:17176]	0.370129	FALSE	FALSE	-0.608	0.656106	0.304
A0A1W2PPE9	HNRNPU	heterogeneous nuclear ribonucleoprotein U [Source:HGNC Symbol;Acc:HGNC:5048]	0.391961	FALSE	FALSE	-0.607	0.656561	0.303
F2Z2I8	STOML2	stomatin like 2 [Source:HGNC Symbol;Acc:HGNC:14559]	0.206826	FALSE	FALSE	-0.605	0.657471	0.302
P20337	RAB3B	RAB3B, member RAS oncogene family [Source:HGNC Symbol;Acc:HGNC:9778]	0.123488	FALSE	FALSE	-0.604	0.657927	0.302
C9J2Z7	EIF4G1	eukaryotic translation initiation factor 4 gamma 1 [Source:HGNC Symbol;Acc:HGNC:3296]	0.227218	FALSE	FALSE	-0.602	0.65884	0.301
C9K073	EIF4G1	eukaryotic translation initiation factor 4 gamma 1 [Source:HGNC Symbol;Acc:HGNC:3296]	0.227218	FALSE	FALSE	-0.602	0.65884	0.301
E9PKZ0	RPL8	ribosomal protein L8 [Source:HGNC Symbol;Acc:HGNC:10368]	0.477188	FALSE	FALSE	-0.602	0.65884	0.301
H7C0L5	ITIH4	inter-alpha-trypsin inhibitor heavy chain 4 [Source:HGNC Symbol;Acc:HGNC:6169]	0.556618	FALSE	FALSE	-0.601	0.659297	0.3
A6PVX3	PSMD4	proteasome 26S subunit ubiquitin receptor, non-ATPase 4 [Source:HGNC Symbol;Acc:HGNC:9561]	0.0979284	FALSE	FALSE	-0.6	0.659754	0.3
D6R967	PPA2	inorganic pyrophosphatase 2 [Source:HGNC Symbol;Acc:HGNC:28883]	0.263837	FALSE	FALSE	-0.6	0.659754	0.3
E5RI98	NPM1	nucleophosmin 1 [Source:HGNC Symbol;Acc:HGNC:7910]	0.428042	FALSE	FALSE	-0.6	0.659754	0.3
H0Y9D8	PPA2	inorganic pyrophosphatase 2 [Source:HGNC Symbol;Acc:HGNC:28883]	0.263837	FALSE	FALSE	-0.6	0.659754	0.3
J3KN16	ECPAS	Ecm29 proteasome adaptor and scaffold [Source:HGNC Symbol;Acc:HGNC:29020]	0.26303	FALSE	FALSE	-0.6	0.659754	0.3
P22102	GART	phosphoribosylglycinamide formyltransferase, phosphoribosylglycinamide synthetase, phosphoribosylaminoimidazole synthetase [Source:HGNC Symbol;Acc:HGNC:4163]	0.121326	FALSE	FALSE	-0.6	0.659754	0.3
D6R9B6	RPS3A	ribosomal protein S3A [Source:HGNC Symbol;Acc:HGNC:10421]	0.27328	FALSE	FALSE	-0.598	0.660669	0.299
P61221	ABCE1	ATP binding cassette subfamily E member 1 [Source:HGNC Symbol;Acc:HGNC:69]	0.215679	FALSE	FALSE	-0.596	0.661586	0.298
A0A0A0MT12	DDX39B	DExD-box helicase 39B [Source:HGNC Symbol;Acc:HGNC:13917]	0.551676	FALSE	FALSE	-0.595	0.662044	0.297
F6S4E6	DDX39B	DExD-box helicase 39B [Source:HGNC Symbol;Acc:HGNC:13917]	0.551676	FALSE	FALSE	-0.595	0.662044	0.297
F6TRA5	DDX39B	DExD-box helicase 39B [Source:HGNC Symbol;Acc:HGNC:13917]	0.551676	FALSE	FALSE	-0.595	0.662044	0.297
H7C4A8	APEX1	apurinic/apyrimidinic endodeoxyribonuclease 1 [Source:HGNC Symbol;Acc:HGNC:587]	0.444847	FALSE	FALSE	-0.595	0.662044	0.298
K7EQN7	DDX39A	DExD-box helicase 39A [Source:HGNC Symbol;Acc:HGNC:17821]	0.551676	FALSE	FALSE	-0.595	0.662044	0.297
D6R9T0	HNRNPH1	heterogeneous nuclear ribonucleoprotein H1 [Source:HGNC Symbol;Acc:HGNC:5041]	0.464863	FALSE	FALSE	-0.594	0.662504	0.297
D6RAM1	HNRNPH1	heterogeneous nuclear ribonucleoprotein H1 [Source:HGNC Symbol;Acc:HGNC:5041]	0.464863	FALSE	FALSE	-0.594	0.662504	0.297
D6RDU3	HNRNPH1	heterogeneous nuclear ribonucleoprotein H1 [Source:HGNC Symbol;Acc:HGNC:5041]	0.464863	FALSE	FALSE	-0.594	0.662504	0.297
D6RFM3	HNRNPH1	heterogeneous nuclear ribonucleoprotein H1 [Source:HGNC Symbol;Acc:HGNC:5041]	0.464863	FALSE	FALSE	-0.594	0.662504	0.297
D6RIH9	HNRNPH1	heterogeneous nuclear ribonucleoprotein H1 [Source:HGNC Symbol;Acc:HGNC:5041]	0.464863	FALSE	FALSE	-0.594	0.662504	0.297
D6RIT2	HNRNPH1	heterogeneous nuclear ribonucleoprotein H1 [Source:HGNC Symbol;Acc:HGNC:5041]	0.464863	FALSE	FALSE	-0.594	0.662504	0.297
D6RJ04	HNRNPH1	heterogeneous nuclear ribonucleoprotein H1 [Source:HGNC Symbol;Acc:HGNC:5041]	0.464863	FALSE	FALSE	-0.594	0.662504	0.297
E7EQJ0	HNRNPH1	heterogeneous nuclear ribonucleoprotein H1 [Source:HGNC Symbol;Acc:HGNC:5041]	0.464863	FALSE	FALSE	-0.594	0.662504	0.297
E9PRH9	NASP	nuclear autoantigenic sperm protein [Source:HGNC Symbol;Acc:HGNC:7644]	0.159943	FALSE	FALSE	-0.594	0.662504	0.297
H0YF33	NASP	nuclear autoantigenic sperm protein [Source:HGNC Symbol;Acc:HGNC:7644]	0.159943	FALSE	FALSE	-0.594	0.662504	0.297
Q5T624	NASP	nuclear autoantigenic sperm protein [Source:HGNC Symbol;Acc:HGNC:7644]	0.159943	FALSE	FALSE	-0.594	0.662504	0.297
B4DDF4	CNN2	calponin 2 [Source:HGNC Symbol;Acc:HGNC:2156]	0.087809	FALSE	FALSE	-0.593	0.662963	0.297
B4DUT8	CNN2	calponin 2 [Source:HGNC Symbol;Acc:HGNC:2156]	0.087809	FALSE	FALSE	-0.593	0.662963	0.297
H0YBI6	TXNRD3	thioredoxin reductase 3 [Source:HGNC Symbol;Acc:HGNC:20667]	0.335922	FALSE	FALSE	-0.593	0.662963	0.296
H0YBQ0	TXNRD3	thioredoxin reductase 3 [Source:HGNC Symbol;Acc:HGNC:20667]	0.335922	FALSE	FALSE	-0.593	0.662963	0.296
H3BVI6	CNN2	calponin 2 [Source:HGNC Symbol;Acc:HGNC:2156]	0.087809	FALSE	FALSE	-0.593	0.662963	0.297
Q86VQ6	TXNRD3	thioredoxin reductase 3 [Source:HGNC Symbol;Acc:HGNC:20667]	0.335922	FALSE	FALSE	-0.593	0.662963	0.296
Q99439	CNN2	calponin 2 [Source:HGNC Symbol;Acc:HGNC:2156]	0.087809	FALSE	FALSE	-0.593	0.662963	0.297
Q9P287	BCCIP	BRCA2 and CDKN1A interacting protein [Source:HGNC Symbol;Acc:HGNC:978]	0.217317	FALSE	FALSE	-0.593	0.662963	0.296
A0A1B0GVZ4	UROD	uroporphyrinogen decarboxylase [Source:HGNC Symbol;Acc:HGNC:12591]	0.147715	FALSE	FALSE	-0.592	0.663423	0.296
A0A494BZY8	UROD	uroporphyrinogen decarboxylase [Source:HGNC Symbol;Acc:HGNC:12591]	0.147715	FALSE	FALSE	-0.592	0.663423	0.296
A0A494C085	UROD	uroporphyrinogen decarboxylase [Source:HGNC Symbol;Acc:HGNC:12591]	0.147715	FALSE	FALSE	-0.592	0.663423	0.296
A0A494C0Q8	UROD	uroporphyrinogen decarboxylase [Source:HGNC Symbol;Acc:HGNC:12591]	0.147715	FALSE	FALSE	-0.592	0.663423	0.296
P06132	UROD	uroporphyrinogen decarboxylase [Source:HGNC Symbol;Acc:HGNC:12591]	0.147715	FALSE	FALSE	-0.592	0.663423	0.296
F8VZA3	RPL6	ribosomal protein L6 [Source:HGNC Symbol;Acc:HGNC:10362]	0.429127	FALSE	FALSE	-0.591	0.663883	0.296
M0QXW7	KHSRP	KH-type splicing regulatory protein [Source:HGNC Symbol;Acc:HGNC:6316]	0.239138	FALSE	FALSE	-0.591	0.663883	0.296
O94905	ERLIN2	ER lipid raft associated 2 [Source:HGNC Symbol;Acc:HGNC:1356]	0.121499	FALSE	FALSE	-0.591	0.663883	0.296
A0A087WTJ7	TPM1	tropomyosin 1 [Source:HGNC Symbol;Acc:HGNC:12010]	0.293863	FALSE	FALSE	-0.589	0.664804	0.294
A0A0S2Z4G6	TPM1	tropomyosin 1 [Source:HGNC Symbol;Acc:HGNC:12010]	0.293863	FALSE	FALSE	-0.589	0.664804	0.294
F2Z2C0	DIS3	DIS3 homolog, exosome endoribonuclease and 3'-5' exoribonuclease [Source:HGNC Symbol;Acc:HGNC:20604]	0.095233	FALSE	FALSE	-0.589	0.664804	0.295
G3V1J5	DIS3	DIS3 homolog, exosome endoribonuclease and 3'-5' exoribonuclease [Source:HGNC Symbol;Acc:HGNC:20604]	0.095233	FALSE	FALSE	-0.589	0.664804	0.295
H0YKP3	TPM1	tropomyosin 1 [Source:HGNC Symbol;Acc:HGNC:12010]	0.293863	FALSE	FALSE	-0.589	0.664804	0.294
P09493	TPM1	tropomyosin 1 [Source:HGNC Symbol;Acc:HGNC:12010]	0.293863	FALSE	FALSE	-0.589	0.664804	0.294
Q9Y2L1	DIS3	DIS3 homolog, exosome endoribonuclease and 3'-5' exoribonuclease [Source:HGNC Symbol;Acc:HGNC:20604]	0.095233	FALSE	FALSE	-0.589	0.664804	0.295
A0A6Q8PFU3	PAFAH1B1	platelet activating factor acetylhydrolase 1b regulatory subunit 1 [Source:HGNC Symbol;Acc:HGNC:8574]	0.16288	FALSE	FALSE	-0.588	0.665265	0.294
P43034	PAFAH1B1	platelet activating factor acetylhydrolase 1b regulatory subunit 1 [Source:HGNC Symbol;Acc:HGNC:8574]	0.16288	FALSE	FALSE	-0.588	0.665265	0.294
A0A087WU68	PTBP1	polypyrimidine tract binding protein 1 [Source:HGNC Symbol;Acc:HGNC:9583]	0.294861	FALSE	FALSE	-0.587	0.665726	0.293
P31948	STIP1	stress induced phosphoprotein 1 [Source:HGNC Symbol;Acc:HGNC:11387]	0.165422	FALSE	FALSE	-0.587	0.665726	0.293
Q92973	TNPO1	transportin 1 [Source:HGNC Symbol;Acc:HGNC:6401]	0.178498	FALSE	FALSE	-0.587	0.665726	0.293
C9IZL7	NONO	non-POU domain containing octamer binding [Source:HGNC Symbol;Acc:HGNC:7871]	0.603357	FALSE	FALSE	-0.586	0.666187	0.293
F5GWX2	HEBP1	heme binding protein 1 [Source:HGNC Symbol;Acc:HGNC:17176]	0.141726	FALSE	FALSE	-0.585	0.666649	0.293
Q5JXI2	FHL1	four and a half LIM domains 1 [Source:HGNC Symbol;Acc:HGNC:3702]	0.327575	FALSE	FALSE	-0.585	0.666649	0.292
Q9NRV9	HEBP1	heme binding protein 1 [Source:HGNC Symbol;Acc:HGNC:17176]	0.141726	FALSE	FALSE	-0.585	0.666649	0.293
F6WQW2	RANBP1	RAN binding protein 1 [Source:HGNC Symbol;Acc:HGNC:9847]	0.1735	FALSE	FALSE	-0.584	0.667112	0.292
P43487	RANBP1	RAN binding protein 1 [Source:HGNC Symbol;Acc:HGNC:9847]	0.1735	FALSE	FALSE	-0.584	0.667112	0.292
H0Y852	SUCLG2	succinate-CoA ligase GDP-forming subunit beta [Source:HGNC Symbol;Acc:HGNC:11450]	0.196032	FALSE	FALSE	-0.583	0.667574	0.291
Q96I99	SUCLG2	succinate-CoA ligase GDP-forming subunit beta [Source:HGNC Symbol;Acc:HGNC:11450]	0.196032	FALSE	FALSE	-0.583	0.667574	0.291
C9JTC6	LRRFIP1	LRR binding FLII interacting protein 1 [Source:HGNC Symbol;Acc:HGNC:6702]	0.343157	FALSE	FALSE	-0.582	0.668037	0.291
I3L3F5	MYO1C	myosin IC [Source:HGNC Symbol;Acc:HGNC:7597]	0.381529	FALSE	FALSE	-0.582	0.668037	0.291
I3L3Y6	MYO1C	myosin IC [Source:HGNC Symbol;Acc:HGNC:7597]	0.381529	FALSE	FALSE	-0.582	0.668037	0.291
F8VR77	PA2G4	proliferation-associated 2G4 [Source:HGNC Symbol;Acc:HGNC:8550]	0.316441	FALSE	FALSE	-0.581	0.6685	0.291
J3KT51	JPT1	Jupiter microtubule associated homolog 1 [Source:HGNC Symbol;Acc:HGNC:14569]	0.273014	FALSE	FALSE	-0.581	0.6685	0.291
Q9UK76	JPT1	Jupiter microtubule associated homolog 1 [Source:HGNC Symbol;Acc:HGNC:14569]	0.273014	FALSE	FALSE	-0.581	0.6685	0.291
A0A087WTA8	None	None	0.31177	FALSE	FALSE	-0.579	0.669428	0.289
P08123	COL1A2	collagen type I alpha 2 chain [Source:HGNC Symbol;Acc:HGNC:2198]	0.31177	FALSE	FALSE	-0.579	0.669428	0.289
E9PQ14	DPP3	dipeptidyl peptidase 3 [Source:HGNC Symbol;Acc:HGNC:3008]	0.326489	FALSE	FALSE	-0.578	0.669892	0.289
K7EL20	EIF3G	eukaryotic translation initiation factor 3 subunit G [Source:HGNC Symbol;Acc:HGNC:3274]	0.307514	FALSE	FALSE	-0.578	0.669892	0.289
K7ER90	EIF3G	eukaryotic translation initiation factor 3 subunit G [Source:HGNC Symbol;Acc:HGNC:3274]	0.307514	FALSE	FALSE	-0.578	0.669892	0.289
M0R0I5	KHSRP	KH-type splicing regulatory protein [Source:HGNC Symbol;Acc:HGNC:6316]	0.253945	FALSE	FALSE	-0.578	0.669892	0.289
P55854	SUMO3	small ubiquitin like modifier 3 [Source:HGNC Symbol;Acc:HGNC:11124]	0.120763	FALSE	FALSE	-0.578	0.669892	0.289
P61956	SUMO2	small ubiquitin like modifier 2 [Source:HGNC Symbol;Acc:HGNC:11125]	0.120763	FALSE	FALSE	-0.578	0.669892	0.289
A0A2R8Y4A2	RPL5	ribosomal protein L5 [Source:HGNC Symbol;Acc:HGNC:10360]	0.321699	FALSE	FALSE	-0.576	0.670821	0.288
J3KPS3	ALDOA	aldolase, fructose-bisphosphate A [Source:HGNC Symbol;Acc:HGNC:414]	0.125472	FALSE	FALSE	-0.576	0.670821	0.288
J3KTF1	HYOU1	hypoxia up-regulated 1 [Source:HGNC Symbol;Acc:HGNC:16931]	0.089725	FALSE	FALSE	-0.576	0.670821	0.288
J3QL06	HYOU1	hypoxia up-regulated 1 [Source:HGNC Symbol;Acc:HGNC:16931]	0.089725	FALSE	FALSE	-0.576	0.670821	0.288
P04075	ALDOA	aldolase, fructose-bisphosphate A [Source:HGNC Symbol;Acc:HGNC:414]	0.125472	FALSE	FALSE	-0.576	0.670821	0.288
K7EK42	TBCB	tubulin folding cofactor B [Source:HGNC Symbol;Acc:HGNC:1989]	0.451207	FALSE	FALSE	-0.575	0.671286	0.288
K7EP07	TBCB	tubulin folding cofactor B [Source:HGNC Symbol;Acc:HGNC:1989]	0.451207	FALSE	FALSE	-0.575	0.671286	0.288
Q5T0R1	CAP1	cyclase associated actin cytoskeleton regulatory protein 1 [Source:HGNC Symbol;Acc:HGNC:20040]	0.109094	FALSE	FALSE	-0.575	0.671286	0.288
Q5T0R2	CAP1	cyclase associated actin cytoskeleton regulatory protein 1 [Source:HGNC Symbol;Acc:HGNC:20040]	0.109094	FALSE	FALSE	-0.575	0.671286	0.288
Q5T0R3	CAP1	cyclase associated actin cytoskeleton regulatory protein 1 [Source:HGNC Symbol;Acc:HGNC:20040]	0.109094	FALSE	FALSE	-0.575	0.671286	0.288
Q5T0R4	CAP1	cyclase associated actin cytoskeleton regulatory protein 1 [Source:HGNC Symbol;Acc:HGNC:20040]	0.109094	FALSE	FALSE	-0.575	0.671286	0.288
Q5T0R5	CAP1	cyclase associated actin cytoskeleton regulatory protein 1 [Source:HGNC Symbol;Acc:HGNC:20040]	0.109094	FALSE	FALSE	-0.575	0.671286	0.288
Q5T0R6	CAP1	cyclase associated actin cytoskeleton regulatory protein 1 [Source:HGNC Symbol;Acc:HGNC:20040]	0.109094	FALSE	FALSE	-0.575	0.671286	0.288
Q5T0R7	CAP1	cyclase associated actin cytoskeleton regulatory protein 1 [Source:HGNC Symbol;Acc:HGNC:20040]	0.109094	FALSE	FALSE	-0.575	0.671286	0.288
E9PJD0	EEF1D	eukaryotic translation elongation factor 1 delta [Source:HGNC Symbol;Acc:HGNC:3211]	0.477643	FALSE	FALSE	-0.574	0.671752	0.287
E9PNW6	EEF1D	eukaryotic translation elongation factor 1 delta [Source:HGNC Symbol;Acc:HGNC:3211]	0.477643	FALSE	FALSE	-0.574	0.671752	0.287
D6RAQ8	CANX	calnexin [Source:HGNC Symbol;Acc:HGNC:1473]	0.25943	FALSE	FALSE	-0.571	0.67315	0.285
P54725	RAD23A	RAD23 homolog A, nucleotide excision repair protein [Source:HGNC Symbol;Acc:HGNC:9812]	0.161983	FALSE	FALSE	-0.571	0.67315	0.285
A6NIW5	PRDX2	peroxiredoxin 2 [Source:HGNC Symbol;Acc:HGNC:9353]	0.149741	FALSE	FALSE	-0.57	0.673617	0.285
A0A0K0K1A5	TRBV6-5	T cell receptor beta variable 6-5 [Source:HGNC Symbol;Acc:HGNC:12230]	0.348655	FALSE	FALSE	-0.569	0.674084	0.285
P06748	NPM1	nucleophosmin 1 [Source:HGNC Symbol;Acc:HGNC:7910]	0.46863	FALSE	FALSE	-0.568	0.674551	0.284
P51572	BCAP31	B cell receptor associated protein 31 [Source:HGNC Symbol;Acc:HGNC:16695]	0.226875	FALSE	FALSE	-0.568	0.674551	0.284
A0A3B3IRQ8	CTPS1	CTP synthase 1 [Source:HGNC Symbol;Acc:HGNC:2519]	0.34281	FALSE	FALSE	-0.567	0.675019	0.284
A0A3B3ITB8	CTPS1	CTP synthase 1 [Source:HGNC Symbol;Acc:HGNC:2519]	0.34281	FALSE	FALSE	-0.567	0.675019	0.284
A0A3B3ITF6	CTPS1	CTP synthase 1 [Source:HGNC Symbol;Acc:HGNC:2519]	0.34281	FALSE	FALSE	-0.567	0.675019	0.284
E5RIB1	CTNNA1	catenin alpha 1 [Source:HGNC Symbol;Acc:HGNC:2509]	0.117789	FALSE	FALSE	-0.567	0.675019	0.284
Q9UBT2	UBA2	ubiquitin like modifier activating enzyme 2 [Source:HGNC Symbol;Acc:HGNC:30661]	0.26583	FALSE	FALSE	-0.565	0.675955	0.282
C9JQR6	PTK7	protein tyrosine kinase 7 (inactive) [Source:HGNC Symbol;Acc:HGNC:9618]	0.284954	FALSE	FALSE	-0.564	0.676424	0.282
Q9NVD7	PARVA	parvin alpha [Source:HGNC Symbol;Acc:HGNC:14652]	0.165509	FALSE	FALSE	-0.564	0.676424	0.282
F8VQE1	LIMA1	LIM domain and actin binding 1 [Source:HGNC Symbol;Acc:HGNC:24636]	0.207679	FALSE	FALSE	-0.563	0.676893	0.281
F8VS07	LIMA1	LIM domain and actin binding 1 [Source:HGNC Symbol;Acc:HGNC:24636]	0.207679	FALSE	FALSE	-0.563	0.676893	0.281
Q3KQU3	MAP7D1	MAP7 domain containing 1 [Source:HGNC Symbol;Acc:HGNC:25514]	0.264819	FALSE	FALSE	-0.563	0.676893	0.281
Q9UHB6	LIMA1	LIM domain and actin binding 1 [Source:HGNC Symbol;Acc:HGNC:24636]	0.207679	FALSE	FALSE	-0.563	0.676893	0.281
H0Y8F1	PTK7	protein tyrosine kinase 7 (inactive) [Source:HGNC Symbol;Acc:HGNC:9618]	0.224253	FALSE	FALSE	-0.562	0.677362	0.281
Q8IYD1	GSPT2	G1 to S phase transition 2 [Source:HGNC Symbol;Acc:HGNC:4622]	0.134081	FALSE	FALSE	-0.562	0.677362	0.281
Q53EL6	PDCD4	programmed cell death 4 [Source:HGNC Symbol;Acc:HGNC:8763]	0.332552	FALSE	FALSE	-0.56	0.678302	0.28
I3L501	MYO1C	myosin IC [Source:HGNC Symbol;Acc:HGNC:7597]	0.402291	FALSE	FALSE	-0.559	0.678772	0.279
Q8TC24	SEC61A2	SEC61 translocon subunit alpha 2 [Source:HGNC Symbol;Acc:HGNC:17702]	0.255468	FALSE	FALSE	-0.559	0.678772	0.28
A0A0G2JQT1	CYFIP1	cytoplasmic FMR1 interacting protein 1 [Source:HGNC Symbol;Acc:HGNC:13759]	0.589315	FALSE	FALSE	-0.557	0.679714	0.279
A0A0G2JR96	CYFIP1	cytoplasmic FMR1 interacting protein 1 [Source:HGNC Symbol;Acc:HGNC:13759]	0.589315	FALSE	FALSE	-0.557	0.679714	0.279
D6RAU8	CANX	calnexin [Source:HGNC Symbol;Acc:HGNC:1473]	0.263026	FALSE	FALSE	-0.557	0.679714	0.279
D6RB85	None	None	0.263026	FALSE	FALSE	-0.557	0.679714	0.279
D6RDP7	None	None	0.263026	FALSE	FALSE	-0.557	0.679714	0.279
E9PHI6	DYNC1LI1	dynein cytoplasmic 1 light intermediate chain 1 [Source:HGNC Symbol;Acc:HGNC:18745]	0.201463	FALSE	FALSE	-0.557	0.679714	0.278
Q9Y6G9	DYNC1LI1	dynein cytoplasmic 1 light intermediate chain 1 [Source:HGNC Symbol;Acc:HGNC:18745]	0.201463	FALSE	FALSE	-0.557	0.679714	0.278
C9JCA9	LRPPRC	leucine rich pentatricopeptide repeat containing [Source:HGNC Symbol;Acc:HGNC:15714]	0.427766	FALSE	FALSE	-0.556	0.680185	0.278
J3QL52	EIF4A1	eukaryotic translation initiation factor 4A1 [Source:HGNC Symbol;Acc:HGNC:3282]	0.235065	FALSE	FALSE	-0.556	0.680185	0.278
I3L3N5	PAFAH1B1	platelet activating factor acetylhydrolase 1b regulatory subunit 1 [Source:HGNC Symbol;Acc:HGNC:8574]	0.231416	FALSE	FALSE	-0.555	0.680657	0.277
E9PCB3	CTSB	cathepsin B [Source:HGNC Symbol;Acc:HGNC:2527]	0.418453	FALSE	FALSE	-0.554	0.681129	0.277
E9PHZ5	CTSB	cathepsin B [Source:HGNC Symbol;Acc:HGNC:2527]	0.418453	FALSE	FALSE	-0.554	0.681129	0.277
E9PJ67	None	None	0.418453	FALSE	FALSE	-0.554	0.681129	0.277
E9PKQ7	CTSB	cathepsin B [Source:HGNC Symbol;Acc:HGNC:2527]	0.418453	FALSE	FALSE	-0.554	0.681129	0.277
E9PLY3	CTSB	cathepsin B [Source:HGNC Symbol;Acc:HGNC:2527]	0.418453	FALSE	FALSE	-0.554	0.681129	0.277
E9PNL5	CTSB	cathepsin B [Source:HGNC Symbol;Acc:HGNC:2527]	0.418453	FALSE	FALSE	-0.554	0.681129	0.277
E9PQM1	None	None	0.418453	FALSE	FALSE	-0.554	0.681129	0.277
E9PSG5	CTSB	cathepsin B [Source:HGNC Symbol;Acc:HGNC:2527]	0.418453	FALSE	FALSE	-0.554	0.681129	0.277
Q96KP4	CNDP2	carnosine dipeptidase 2 [Source:HGNC Symbol;Acc:HGNC:24437]	0.171719	FALSE	FALSE	-0.553	0.681601	0.276
P62273	RPS29	ribosomal protein S29 [Source:HGNC Symbol;Acc:HGNC:10419]	0.271807	FALSE	FALSE	-0.552	0.682074	0.276
A0A0B4J2C3	TPT1	tumor protein, translationally-controlled 1 [Source:HGNC Symbol;Acc:HGNC:12022]	0.267454	FALSE	FALSE	-0.551	0.682547	0.276
D6RJI2	None	None	0.143073	FALSE	FALSE	-0.551	0.682547	0.276
P13693	TPT1	tumor protein, translationally-controlled 1 [Source:HGNC Symbol;Acc:HGNC:12022]	0.267454	FALSE	FALSE	-0.551	0.682547	0.276
Q5W0H4	TPT1	tumor protein, translationally-controlled 1 [Source:HGNC Symbol;Acc:HGNC:12022]	0.267454	FALSE	FALSE	-0.551	0.682547	0.276
Q8WXH2	JPH3	junctophilin 3 [Source:HGNC Symbol;Acc:HGNC:14203]	0.404804	FALSE	FALSE	-0.551	0.682547	0.275
P20962	PTMS	parathymosin [Source:HGNC Symbol;Acc:HGNC:9629]	0.531894	FALSE	FALSE	-0.55	0.68302	0.275
P61086	UBE2K	ubiquitin conjugating enzyme E2 K [Source:HGNC Symbol;Acc:HGNC:4914]	0.534542	FALSE	FALSE	-0.55	0.68302	0.275
Q04917	YWHAH	tyrosine 3-monooxygenase/tryptophan 5-monooxygenase activation protein eta [Source:HGNC Symbol;Acc:HGNC:12853]	0.446614	FALSE	FALSE	-0.549	0.683494	0.274
F5GXD8	STIP1	stress induced phosphoprotein 1 [Source:HGNC Symbol;Acc:HGNC:11387]	0.192516	FALSE	FALSE	-0.548	0.683968	0.274
A0A0A0MT58	TCEA2	transcription elongation factor A2 [Source:HGNC Symbol;Acc:HGNC:11614]	0.448616	FALSE	FALSE	-0.547	0.684442	0.273
B7Z4S1	TCEA1	transcription elongation factor A1 [Source:HGNC Symbol;Acc:HGNC:11612]	0.448616	FALSE	FALSE	-0.547	0.684442	0.273
H7C4N8	ITGB1	integrin subunit beta 1 [Source:HGNC Symbol;Acc:HGNC:6153]	0.327915	FALSE	FALSE	-0.547	0.684442	0.274
Q15560	TCEA2	transcription elongation factor A2 [Source:HGNC Symbol;Acc:HGNC:11614]	0.448616	FALSE	FALSE	-0.547	0.684442	0.273
Q5JRI7	TCEA2	transcription elongation factor A2 [Source:HGNC Symbol;Acc:HGNC:11614]	0.448616	FALSE	FALSE	-0.547	0.684442	0.273
H3BPS8	ALDOA	aldolase, fructose-bisphosphate A [Source:HGNC Symbol;Acc:HGNC:414]	0.163274	FALSE	FALSE	-0.545	0.685391	0.273
H3BQN4	ALDOA	aldolase, fructose-bisphosphate A [Source:HGNC Symbol;Acc:HGNC:414]	0.163274	FALSE	FALSE	-0.545	0.685391	0.273
H3BR04	ALDOA	aldolase, fructose-bisphosphate A [Source:HGNC Symbol;Acc:HGNC:414]	0.163274	FALSE	FALSE	-0.545	0.685391	0.273
Q03252	LMNB2	lamin B2 [Source:HGNC Symbol;Acc:HGNC:6638]	0.349502	FALSE	FALSE	-0.545	0.685391	0.273
C9JDE9	ACAA1	acetyl-CoA acyltransferase 1 [Source:HGNC Symbol;Acc:HGNC:82]	0.267908	FALSE	FALSE	-0.544	0.685867	0.272
H0Y4D4	ACAA1	acetyl-CoA acyltransferase 1 [Source:HGNC Symbol;Acc:HGNC:82]	0.267908	FALSE	FALSE	-0.544	0.685867	0.272
H7C131	ACAA1	acetyl-CoA acyltransferase 1 [Source:HGNC Symbol;Acc:HGNC:82]	0.267908	FALSE	FALSE	-0.544	0.685867	0.272
K7EL50	CALR	calreticulin [Source:HGNC Symbol;Acc:HGNC:1455]	0.228616	FALSE	FALSE	-0.544	0.685867	0.272
P09110	ACAA1	acetyl-CoA acyltransferase 1 [Source:HGNC Symbol;Acc:HGNC:82]	0.267908	FALSE	FALSE	-0.544	0.685867	0.272
P09429	HMGB1	high mobility group box 1 [Source:HGNC Symbol;Acc:HGNC:4983]	0.249309	FALSE	FALSE	-0.544	0.685867	0.272
Q5T7C4	HMGB1	high mobility group box 1 [Source:HGNC Symbol;Acc:HGNC:4983]	0.249309	FALSE	FALSE	-0.544	0.685867	0.272
E5RG49	ATP6V1H	ATPase H+ transporting V1 subunit H [Source:HGNC Symbol;Acc:HGNC:18303]	0.422191	FALSE	FALSE	-0.543	0.686342	0.271
E5RHH0	ATP6V1H	ATPase H+ transporting V1 subunit H [Source:HGNC Symbol;Acc:HGNC:18303]	0.422191	FALSE	FALSE	-0.543	0.686342	0.271
E5RJG1	ATP6V1H	ATPase H+ transporting V1 subunit H [Source:HGNC Symbol;Acc:HGNC:18303]	0.422191	FALSE	FALSE	-0.543	0.686342	0.271
E5RK31	ATP6V1H	ATPase H+ transporting V1 subunit H [Source:HGNC Symbol;Acc:HGNC:18303]	0.422191	FALSE	FALSE	-0.543	0.686342	0.271
F5GZI0	SLC3A2	solute carrier family 3 member 2 [Source:HGNC Symbol;Acc:HGNC:11026]	0.221453	FALSE	FALSE	-0.543	0.686342	0.272
C9JGV6	RANBP1	RAN binding protein 1 [Source:HGNC Symbol;Acc:HGNC:9847]	0.189815	FALSE	FALSE	-0.542	0.686818	0.271
C9JL30	SUMF2	sulfatase modifying factor 2 [Source:HGNC Symbol;Acc:HGNC:20415]	0.227584	FALSE	FALSE	-0.542	0.686818	0.271
C9JLV6	MDH1	malate dehydrogenase 1 [Source:HGNC Symbol;Acc:HGNC:6970]	0.322697	FALSE	FALSE	-0.542	0.686818	0.271
C9JXG8	RANBP1	RAN binding protein 1 [Source:HGNC Symbol;Acc:HGNC:9847]	0.189815	FALSE	FALSE	-0.542	0.686818	0.271
O15143	ARPC1B	actin related protein 2/3 complex subunit 1B [Source:HGNC Symbol;Acc:HGNC:704]	0.290773	FALSE	FALSE	-0.54	0.687771	0.27
Q8N0X7	SPART	spartin [Source:HGNC Symbol;Acc:HGNC:18514]	0.227611	FALSE	FALSE	-0.54	0.687771	0.27
Q92520	FAM3C	FAM3 metabolism regulating signaling molecule C [Source:HGNC Symbol;Acc:HGNC:18664]	0.131355	FALSE	FALSE	-0.538	0.688725	0.269
A0A2R8Y611	None	None	0.314211	FALSE	FALSE	-0.537	0.689203	0.268
O14617	AP3D1	adaptor related protein complex 3 subunit delta 1 [Source:HGNC Symbol;Acc:HGNC:568]	0.314211	FALSE	FALSE	-0.537	0.689203	0.268
P26583	HMGB2	high mobility group box 2 [Source:HGNC Symbol;Acc:HGNC:5000]	0.297777	FALSE	FALSE	-0.537	0.689203	0.269
E9PN91	EEF1D	eukaryotic translation elongation factor 1 delta [Source:HGNC Symbol;Acc:HGNC:3211]	0.246106	FALSE	FALSE	-0.536	0.68968	0.268
H3BPV7	KARS1	lysyl-tRNA synthetase 1 [Source:HGNC Symbol;Acc:HGNC:6215]	0.312727	FALSE	FALSE	-0.536	0.68968	0.268
J3KRL2	KARS1	lysyl-tRNA synthetase 1 [Source:HGNC Symbol;Acc:HGNC:6215]	0.312727	FALSE	FALSE	-0.536	0.68968	0.268
Q02539	H1-1	H1.1 linker histone, cluster member [Source:HGNC Symbol;Acc:HGNC:4715]	0.41378	FALSE	FALSE	-0.536	0.68968	0.268
Q9UN71	None	None	0.33717	FALSE	FALSE	-0.536	0.68968	0.268
Q9Y5G0	None	None	0.33717	FALSE	FALSE	-0.536	0.68968	0.268
A0A2R2Y2Q3	TPM3	tropomyosin 3 [Source:HGNC Symbol;Acc:HGNC:12012]	0.492452	FALSE	FALSE	-0.535	0.690159	0.268
A0A494C0P6	TPM3	tropomyosin 3 [Source:HGNC Symbol;Acc:HGNC:12012]	0.492452	FALSE	FALSE	-0.535	0.690159	0.268
J3KN67	TPM3	tropomyosin 3 [Source:HGNC Symbol;Acc:HGNC:12012]	0.492452	FALSE	FALSE	-0.535	0.690159	0.268
P06753	TPM3	tropomyosin 3 [Source:HGNC Symbol;Acc:HGNC:12012]	0.492452	FALSE	FALSE	-0.535	0.690159	0.268
K7EIE7	ACLY	ATP citrate lyase [Source:HGNC Symbol;Acc:HGNC:115]	0.243334	FALSE	FALSE	-0.534	0.690637	0.267
Q99685	MGLL	monoglyceride lipase [Source:HGNC Symbol;Acc:HGNC:17038]	0.472785	FALSE	FALSE	-0.533	0.691116	0.266
P17081	RHOQ	ras homolog family member Q [Source:HGNC Symbol;Acc:HGNC:17736]	0.336689	FALSE	FALSE	-0.532	0.691595	0.266
Q9UIQ6	LNPEP	leucyl and cystinyl aminopeptidase [Source:HGNC Symbol;Acc:HGNC:6656]	0.168444	FALSE	FALSE	-0.532	0.691595	0.266
B4DXZ6	FXR1	FMR1 autosomal homolog 1 [Source:HGNC Symbol;Acc:HGNC:4023]	0.326849	FALSE	FALSE	-0.531	0.692075	0.266
E7EU85	FXR1	FMR1 autosomal homolog 1 [Source:HGNC Symbol;Acc:HGNC:4023]	0.326849	FALSE	FALSE	-0.531	0.692075	0.266
E9PFF5	FXR1	FMR1 autosomal homolog 1 [Source:HGNC Symbol;Acc:HGNC:4023]	0.326849	FALSE	FALSE	-0.531	0.692075	0.266
P51114	FXR1	FMR1 autosomal homolog 1 [Source:HGNC Symbol;Acc:HGNC:4023]	0.326849	FALSE	FALSE	-0.531	0.692075	0.266
Q16891	IMMT	inner membrane mitochondrial protein [Source:HGNC Symbol;Acc:HGNC:6047]	0.22857	FALSE	FALSE	-0.531	0.692075	0.266
D6RAX2	CTBP1	C-terminal binding protein 1 [Source:HGNC Symbol;Acc:HGNC:2494]	0.249274	FALSE	FALSE	-0.529	0.693035	0.265
H0Y9M9	CTBP1	C-terminal binding protein 1 [Source:HGNC Symbol;Acc:HGNC:2494]	0.249274	FALSE	FALSE	-0.529	0.693035	0.265
H0YI94	MARS1	methionyl-tRNA synthetase 1 [Source:HGNC Symbol;Acc:HGNC:6898]	0.133521	FALSE	FALSE	-0.529	0.693035	0.265
H0YIP0	MARS1	methionyl-tRNA synthetase 1 [Source:HGNC Symbol;Acc:HGNC:6898]	0.133521	FALSE	FALSE	-0.529	0.693035	0.265
Q13363	CTBP1	C-terminal binding protein 1 [Source:HGNC Symbol;Acc:HGNC:2494]	0.249274	FALSE	FALSE	-0.529	0.693035	0.265
P08729	KRT7	keratin 7 [Source:HGNC Symbol;Acc:HGNC:6445]	0.384366	FALSE	FALSE	-0.528	0.693515	0.264
A0A0D9SG95	None	None	0.377298	FALSE	FALSE	-0.527	0.693996	0.264
C9J5N1	PTGES3L-AARSD1	PTGES3L-AARSD1 readthrough [Source:HGNC Symbol;Acc:HGNC:43946]	0.401808	FALSE	FALSE	-0.527	0.693996	0.263
F8WBP8	CCT7	chaperonin containing TCP1 subunit 7 [Source:HGNC Symbol;Acc:HGNC:1622]	0.377298	FALSE	FALSE	-0.527	0.693996	0.264
K7EIP6	None	None	0.402631	FALSE	FALSE	-0.527	0.693996	0.263
L7N2F4	AARSD1	alanyl-tRNA synthetase domain containing 1 [Source:HGNC Symbol;Acc:HGNC:28417]	0.401808	FALSE	FALSE	-0.527	0.693996	0.263
P49915	GMPS	guanine monophosphate synthase [Source:HGNC Symbol;Acc:HGNC:4378]	0.246504	FALSE	FALSE	-0.527	0.693996	0.263
Q9BTE6	PTGES3L-AARSD1	PTGES3L-AARSD1 readthrough [Source:HGNC Symbol;Acc:HGNC:43946]	0.401808	FALSE	FALSE	-0.527	0.693996	0.263
A0A6Q8JFT6	PABPC1L	poly(A) binding protein cytoplasmic 1 like [Source:HGNC Symbol;Acc:HGNC:15797]	0.585096	FALSE	FALSE	-0.526	0.694478	0.263
C9JME2	FARP1	FERM, ARH/RhoGEF and pleckstrin domain protein 1 [Source:HGNC Symbol;Acc:HGNC:3591]	0.587565	FALSE	FALSE	-0.526	0.694478	0.263
Q4VXU2	PABPC1L	poly(A) binding protein cytoplasmic 1 like [Source:HGNC Symbol;Acc:HGNC:15797]	0.585096	FALSE	FALSE	-0.526	0.694478	0.263
Q9Y4F1	FARP1	FERM, ARH/RhoGEF and pleckstrin domain protein 1 [Source:HGNC Symbol;Acc:HGNC:3591]	0.587565	FALSE	FALSE	-0.526	0.694478	0.263
A0A2R8Y6J3	RPL5	ribosomal protein L5 [Source:HGNC Symbol;Acc:HGNC:10360]	0.463781	FALSE	FALSE	-0.525	0.694959	0.263
A0AVT1	UBA6	ubiquitin like modifier activating enzyme 6 [Source:HGNC Symbol;Acc:HGNC:25581]	0.175188	FALSE	FALSE	-0.525	0.694959	0.263
P46777	RPL5	ribosomal protein L5 [Source:HGNC Symbol;Acc:HGNC:10360]	0.463781	FALSE	FALSE	-0.525	0.694959	0.263
A8MVZ9	ALDOC	aldolase, fructose-bisphosphate C [Source:HGNC Symbol;Acc:HGNC:418]	0.276811	FALSE	FALSE	-0.524	0.695441	0.262
P09972	ALDOC	aldolase, fructose-bisphosphate C [Source:HGNC Symbol;Acc:HGNC:418]	0.276811	FALSE	FALSE	-0.524	0.695441	0.262
K7ERQ0	YIF1B	Yip1 interacting factor homolog B, membrane trafficking protein [Source:HGNC Symbol;Acc:HGNC:30511]	0.354021	FALSE	FALSE	-0.521	0.696889	0.26
K7ERY2	YIF1B	Yip1 interacting factor homolog B, membrane trafficking protein [Source:HGNC Symbol;Acc:HGNC:30511]	0.354021	FALSE	FALSE	-0.521	0.696889	0.26
Q5BJH7	YIF1B	Yip1 interacting factor homolog B, membrane trafficking protein [Source:HGNC Symbol;Acc:HGNC:30511]	0.354021	FALSE	FALSE	-0.521	0.696889	0.26
Q6NUP7	PPP4R4	protein phosphatase 4 regulatory subunit 4 [Source:HGNC Symbol;Acc:HGNC:23788]	0.22206	FALSE	FALSE	-0.52	0.697372	0.26
B8ZZK4	RPL31	ribosomal protein L31 [Source:HGNC Symbol;Acc:HGNC:10334]	0.382044	FALSE	FALSE	-0.518	0.698339	0.259
C9J1K7	LPP	LIM domain containing preferred translocation partner in lipoma [Source:HGNC Symbol;Acc:HGNC:6679]	0.245714	FALSE	FALSE	-0.518	0.698339	0.259
C9J2R5	LPP	LIM domain containing preferred translocation partner in lipoma [Source:HGNC Symbol;Acc:HGNC:6679]	0.243544	FALSE	FALSE	-0.518	0.698339	0.259
C9J3U9	LPP	LIM domain containing preferred translocation partner in lipoma [Source:HGNC Symbol;Acc:HGNC:6679]	0.245714	FALSE	FALSE	-0.518	0.698339	0.259
C9J4E3	LPP	LIM domain containing preferred translocation partner in lipoma [Source:HGNC Symbol;Acc:HGNC:6679]	0.245714	FALSE	FALSE	-0.518	0.698339	0.259
C9J5C8	LPP	LIM domain containing preferred translocation partner in lipoma [Source:HGNC Symbol;Acc:HGNC:6679]	0.245714	FALSE	FALSE	-0.518	0.698339	0.259
C9JE51	LPP	LIM domain containing preferred translocation partner in lipoma [Source:HGNC Symbol;Acc:HGNC:6679]	0.243544	FALSE	FALSE	-0.518	0.698339	0.259
C9JIY7	LPP	LIM domain containing preferred translocation partner in lipoma [Source:HGNC Symbol;Acc:HGNC:6679]	0.245714	FALSE	FALSE	-0.518	0.698339	0.259
C9JT42	LPP	LIM domain containing preferred translocation partner in lipoma [Source:HGNC Symbol;Acc:HGNC:6679]	0.245714	FALSE	FALSE	-0.518	0.698339	0.259
Q96K17	BTF3L4	basic transcription factor 3 like 4 [Source:HGNC Symbol;Acc:HGNC:30547]	0.201321	FALSE	FALSE	-0.517	0.698823	0.258
F5H783	STIP1	stress induced phosphoprotein 1 [Source:HGNC Symbol;Acc:HGNC:11387]	0.224481	FALSE	FALSE	-0.516	0.699308	0.258
P60174	TPI1	triosephosphate isomerase 1 [Source:HGNC Symbol;Acc:HGNC:12009]	0.242469	FALSE	FALSE	-0.516	0.699308	0.258
A0A140T998	PSMB8	proteasome 20S subunit beta 8 [Source:HGNC Symbol;Acc:HGNC:9545]	0.29372	FALSE	FALSE	-0.515	0.699793	0.257
A0A3B3ITT5	RPL29	ribosomal protein L29 [Source:HGNC Symbol;Acc:HGNC:10331]	0.498577	FALSE	FALSE	-0.515	0.699793	0.258
P28062	PSMB8	proteasome 20S subunit beta 8 [Source:HGNC Symbol;Acc:HGNC:9545]	0.29372	FALSE	FALSE	-0.515	0.699793	0.257
P47914	RPL29	ribosomal protein L29 [Source:HGNC Symbol;Acc:HGNC:10331]	0.498577	FALSE	FALSE	-0.515	0.699793	0.258
Q5JNW7	PSMB8	proteasome 20S subunit beta 8 [Source:HGNC Symbol;Acc:HGNC:9545]	0.29372	FALSE	FALSE	-0.515	0.699793	0.257
X5D2R7	PSMB8	proteasome 20S subunit beta 8 [Source:HGNC Symbol;Acc:HGNC:9545]	0.29372	FALSE	FALSE	-0.515	0.699793	0.257
F8W0A3	PA2G4	proliferation-associated 2G4 [Source:HGNC Symbol;Acc:HGNC:8550]	0.407276	FALSE	FALSE	-0.513	0.700764	0.256
H0YIN7	None	None	0.407276	FALSE	FALSE	-0.513	0.700764	0.256
M0QYH3	KHSRP	KH-type splicing regulatory protein [Source:HGNC Symbol;Acc:HGNC:6316]	0.304859	FALSE	FALSE	-0.513	0.700764	0.257
F8VP89	EIF4B	eukaryotic translation initiation factor 4B [Source:HGNC Symbol;Acc:HGNC:3285]	0.263096	FALSE	FALSE	-0.512	0.70125	0.256
F8VSC7	EIF4B	eukaryotic translation initiation factor 4B [Source:HGNC Symbol;Acc:HGNC:3285]	0.263096	FALSE	FALSE	-0.512	0.70125	0.256
F8VYE9	EIF4B	eukaryotic translation initiation factor 4B [Source:HGNC Symbol;Acc:HGNC:3285]	0.263096	FALSE	FALSE	-0.512	0.70125	0.256
F8W0K0	EIF4B	eukaryotic translation initiation factor 4B [Source:HGNC Symbol;Acc:HGNC:3285]	0.263096	FALSE	FALSE	-0.512	0.70125	0.256
K7ESF4	None	None	0.195459	FALSE	FALSE	-0.512	0.70125	0.256
A0A0A0MRH6	MIA3	MIA SH3 domain ER export factor 3 [Source:HGNC Symbol;Acc:HGNC:24008]	0.349455	FALSE	FALSE	-0.51	0.702222	0.255
A0A087WVV1	PSMB2	proteasome 20S subunit beta 2 [Source:HGNC Symbol;Acc:HGNC:9539]	0.306272	FALSE	FALSE	-0.508	0.703197	0.254
A0A087WZF1	LPP	LIM domain containing preferred translocation partner in lipoma [Source:HGNC Symbol;Acc:HGNC:6679]	0.320251	FALSE	FALSE	-0.507	0.703684	0.253
A0A0A0MSU9	NUDC	nuclear distribution C, dynein complex regulator [Source:HGNC Symbol;Acc:HGNC:8045]	0.124194	FALSE	FALSE	-0.507	0.703684	0.254
C9JUT4	LPP	LIM domain containing preferred translocation partner in lipoma [Source:HGNC Symbol;Acc:HGNC:6679]	0.288564	FALSE	FALSE	-0.507	0.703684	0.254
J3KNV1	ZNF292	zinc finger protein 292 [Source:HGNC Symbol;Acc:HGNC:18410]	0.619535	FALSE	FALSE	-0.506	0.704172	0.253
O60281	ZNF292	zinc finger protein 292 [Source:HGNC Symbol;Acc:HGNC:18410]	0.619535	FALSE	FALSE	-0.506	0.704172	0.253
O75937	DNAJC8	DnaJ heat shock protein family (Hsp40) member C8 [Source:HGNC Symbol;Acc:HGNC:15470]	0.278857	FALSE	FALSE	-0.506	0.704172	0.253
A0A075B759	PPIAL4E	peptidylprolyl isomerase A like 4E [Source:HGNC Symbol;Acc:HGNC:33997]	0.447139	FALSE	FALSE	-0.505	0.70466	0.252
A0A075B767	PPIAL4H	peptidylprolyl isomerase A like 4H [Source:HGNC Symbol;Acc:HGNC:53889]	0.447139	FALSE	FALSE	-0.505	0.70466	0.252
A0A0B4J2A2	PPIAL4C	peptidylprolyl isomerase A like 4C [Source:HGNC Symbol;Acc:HGNC:33995]	0.447139	FALSE	FALSE	-0.505	0.70466	0.252
A0A0H2UH34	PPIAL4F	peptidylprolyl isomerase A like 4F [Source:HGNC Symbol;Acc:HGNC:33999]	0.447139	FALSE	FALSE	-0.505	0.70466	0.252
D6RF83	PDLIM7	PDZ and LIM domain 7 [Source:HGNC Symbol;Acc:HGNC:22958]	0.256743	FALSE	FALSE	-0.505	0.70466	0.252
D6RH06	PDLIM7	PDZ and LIM domain 7 [Source:HGNC Symbol;Acc:HGNC:22958]	0.256743	FALSE	FALSE	-0.505	0.70466	0.252
F5H284	PPIAL4D	peptidylprolyl isomerase A like 4D [Source:HGNC Symbol;Acc:HGNC:33998]	0.447139	FALSE	FALSE	-0.505	0.70466	0.252
H7BYK4	PDLIM7	PDZ and LIM domain 7 [Source:HGNC Symbol;Acc:HGNC:22958]	0.256743	FALSE	FALSE	-0.505	0.70466	0.252
P0DN26	PPIAL4F	peptidylprolyl isomerase A like 4F [Source:HGNC Symbol;Acc:HGNC:33999]	0.447139	FALSE	FALSE	-0.505	0.70466	0.252
H7BY10	RPL23A	ribosomal protein L23a [Source:HGNC Symbol;Acc:HGNC:10317]	0.40366	FALSE	FALSE	-0.503	0.705638	0.251
Q32P28	P3H1	prolyl 3-hydroxylase 1 [Source:HGNC Symbol;Acc:HGNC:19316]	0.40514	FALSE	FALSE	-0.503	0.705638	0.252
A0A1B0GUA1	ALDH7A1	aldehyde dehydrogenase 7 family member A1 [Source:HGNC Symbol;Acc:HGNC:877]	0.309568	FALSE	FALSE	-0.502	0.706127	0.251
A0A1B0GW82	ALDH7A1	aldehyde dehydrogenase 7 family member A1 [Source:HGNC Symbol;Acc:HGNC:877]	0.309568	FALSE	FALSE	-0.502	0.706127	0.251
G3V4A3	WARS1	tryptophanyl-tRNA synthetase 1 [Source:HGNC Symbol;Acc:HGNC:12729]	0.199456	FALSE	FALSE	-0.501	0.706617	0.25
G3V4N0	WARS1	tryptophanyl-tRNA synthetase 1 [Source:HGNC Symbol;Acc:HGNC:12729]	0.199456	FALSE	FALSE	-0.501	0.706617	0.25
G3V4Q0	WARS1	tryptophanyl-tRNA synthetase 1 [Source:HGNC Symbol;Acc:HGNC:12729]	0.199456	FALSE	FALSE	-0.501	0.706617	0.25
G3V5H5	WARS1	tryptophanyl-tRNA synthetase 1 [Source:HGNC Symbol;Acc:HGNC:12729]	0.199456	FALSE	FALSE	-0.501	0.706617	0.25
P61204	ARF3	ADP ribosylation factor 3 [Source:HGNC Symbol;Acc:HGNC:654]	0.385718	FALSE	FALSE	-0.501	0.706617	0.25
P78534	WARS1	tryptophanyl-tRNA synthetase 1 [Source:HGNC Symbol;Acc:HGNC:12729]	0.199456	FALSE	FALSE	-0.501	0.706617	0.25
P84077	ARF1	ADP ribosylation factor 1 [Source:HGNC Symbol;Acc:HGNC:652]	0.385718	FALSE	FALSE	-0.501	0.706617	0.25
A0A075B6T6	TRAV12-2	T cell receptor alpha variable 12-2 [Source:HGNC Symbol;Acc:HGNC:12106]	0.423005	FALSE	FALSE	-0.5	0.707107	0.25
K7EMZ9	LSM14A	LSM14A mRNA processing body assembly factor [Source:HGNC Symbol;Acc:HGNC:24489]	0.538138	FALSE	FALSE	-0.5	0.707107	0.25
A0A0U1RRM2	SEPTIN7	septin 7 [Source:HGNC Symbol;Acc:HGNC:1717]	0.515307	FALSE	FALSE	-0.499	0.707597	0.25
E9PJ04	SF3B2	splicing factor 3b subunit 2 [Source:HGNC Symbol;Acc:HGNC:10769]	0.536947	FALSE	FALSE	-0.499	0.707597	0.25
E9PPJ0	SF3B2	splicing factor 3b subunit 2 [Source:HGNC Symbol;Acc:HGNC:10769]	0.536947	FALSE	FALSE	-0.499	0.707597	0.25
P35998	PSMC2	proteasome 26S subunit, ATPase 2 [Source:HGNC Symbol;Acc:HGNC:9548]	0.280788	FALSE	FALSE	-0.499	0.707597	0.25
Q13435	SF3B2	splicing factor 3b subunit 2 [Source:HGNC Symbol;Acc:HGNC:10769]	0.536947	FALSE	FALSE	-0.499	0.707597	0.25
E9PLE5	RIC8A	RIC8 guanine nucleotide exchange factor A [Source:HGNC Symbol;Acc:HGNC:29550]	0.429425	FALSE	FALSE	-0.498	0.708088	0.249
E9PSI0	RIC8A	RIC8 guanine nucleotide exchange factor A [Source:HGNC Symbol;Acc:HGNC:29550]	0.429425	FALSE	FALSE	-0.498	0.708088	0.249
O43776	NARS1	asparaginyl-tRNA synthetase 1 [Source:HGNC Symbol;Acc:HGNC:7643]	0.364699	FALSE	FALSE	-0.498	0.708088	0.249
Q08378	GOLGA3	golgin A3 [Source:HGNC Symbol;Acc:HGNC:4426]	0.264308	FALSE	FALSE	-0.498	0.708088	0.249
A0A1B0GUL7	None	None	0.330778	FALSE	FALSE	-0.497	0.708579	0.249
Q9H8Y8	GORASP2	golgi reassembly stacking protein 2 [Source:HGNC Symbol;Acc:HGNC:17500]	0.156235	FALSE	FALSE	-0.496	0.70907	0.248
A0A2R8Y6G7	NUCB2	nucleobindin 2 [Source:HGNC Symbol;Acc:HGNC:8044]	0.359448	FALSE	FALSE	-0.495	0.709562	0.247
D6RD16	CANX	calnexin [Source:HGNC Symbol;Acc:HGNC:1473]	0.279563	FALSE	FALSE	-0.495	0.709562	0.248
D6RHJ3	None	None	0.279563	FALSE	FALSE	-0.495	0.709562	0.248
H0YG07	MLEC	malectin [Source:HGNC Symbol;Acc:HGNC:28973]	0.524034	FALSE	FALSE	-0.495	0.709562	0.247
A0A1X7SBZ2	DDX17	DEAD-box helicase 17 [Source:HGNC Symbol;Acc:HGNC:2740]	0.20532	FALSE	FALSE	-0.494	0.710054	0.247
A0A5H1ZRQ2	DDX17	DEAD-box helicase 17 [Source:HGNC Symbol;Acc:HGNC:2740]	0.20532	FALSE	FALSE	-0.494	0.710054	0.247
Q92841	DDX17	DEAD-box helicase 17 [Source:HGNC Symbol;Acc:HGNC:2740]	0.20532	FALSE	FALSE	-0.494	0.710054	0.247
A0A1B0GUS4	UBE2L5	ubiquitin conjugating enzyme E2 L5 [Source:HGNC Symbol;Acc:HGNC:13477]	0.4038	FALSE	FALSE	-0.493	0.710546	0.247
E9PL10	BTF3L4	basic transcription factor 3 like 4 [Source:HGNC Symbol;Acc:HGNC:30547]	0.237628	FALSE	FALSE	-0.493	0.710546	0.247
O14556	GAPDHS	glyceraldehyde-3-phosphate dehydrogenase, spermatogenic [Source:HGNC Symbol;Acc:HGNC:24864]	0.232827	FALSE	FALSE	-0.493	0.710546	0.246
P12004	PCNA	proliferating cell nuclear antigen [Source:HGNC Symbol;Acc:HGNC:8729]	0.383317	FALSE	FALSE	-0.493	0.710546	0.247
E9PLE9	NUCB2	nucleobindin 2 [Source:HGNC Symbol;Acc:HGNC:8044]	0.36494	FALSE	FALSE	-0.492	0.711039	0.246
E9PLR0	NUCB2	nucleobindin 2 [Source:HGNC Symbol;Acc:HGNC:8044]	0.36494	FALSE	FALSE	-0.492	0.711039	0.246
E9PM22	NUCB2	nucleobindin 2 [Source:HGNC Symbol;Acc:HGNC:8044]	0.36494	FALSE	FALSE	-0.492	0.711039	0.246
F8WE98	FLNA	filamin A [Source:HGNC Symbol;Acc:HGNC:3754]	0.396207	FALSE	FALSE	-0.492	0.711039	0.246
Q9BS26	ERP44	endoplasmic reticulum protein 44 [Source:HGNC Symbol;Acc:HGNC:18311]	0.229036	FALSE	FALSE	-0.491	0.711532	0.245
E9PFD4	None	None	0.356412	FALSE	FALSE	-0.49	0.712025	0.245
H7C312	DTYMK	deoxythymidylate kinase [Source:HGNC Symbol;Acc:HGNC:3061]	0.489196	FALSE	FALSE	-0.49	0.712025	0.245
H0Y9Y4	RPS3A	ribosomal protein S3A [Source:HGNC Symbol;Acc:HGNC:10421]	0.32433	FALSE	FALSE	-0.489	0.712519	0.244
H0YM31	PCK2	phosphoenolpyruvate carboxykinase 2, mitochondrial [Source:HGNC Symbol;Acc:HGNC:8725]	0.372132	FALSE	FALSE	-0.489	0.712519	0.245
B2RPK0	HMGB1P1	high mobility group box 1 pseudogene 1 [Source:HGNC Symbol;Acc:HGNC:4993]	0.261573	FALSE	FALSE	-0.487	0.713507	0.244
H7C3X0	OGA	O-GlcNAcase [Source:HGNC Symbol;Acc:HGNC:7056]	0.358784	FALSE	FALSE	-0.487	0.713507	0.243
O75083	WDR1	WD repeat domain 1 [Source:HGNC Symbol;Acc:HGNC:12754]	0.157618	FALSE	FALSE	-0.487	0.713507	0.244
J3KQQ5	GALNT14	polypeptide N-acetylgalactosaminyltransferase 14 [Source:HGNC Symbol;Acc:HGNC:22946]	0.525912	FALSE	FALSE	-0.486	0.714002	0.243
Q7Z333	SETX	senataxin [Source:HGNC Symbol;Acc:HGNC:445]	0.428355	FALSE	FALSE	-0.486	0.714002	0.243
Q96FL9	GALNT14	polypeptide N-acetylgalactosaminyltransferase 14 [Source:HGNC Symbol;Acc:HGNC:22946]	0.525912	FALSE	FALSE	-0.486	0.714002	0.243
H7C2Y5	None	None	0.421879	FALSE	FALSE	-0.485	0.714497	0.242
Q9BW60	ELOVL1	ELOVL fatty acid elongase 1 [Source:HGNC Symbol;Acc:HGNC:14418]	0.335164	FALSE	FALSE	-0.485	0.714497	0.243
A0A0A6YYJ8	FMC1-LUC7L2	FMC1-LUC7L2 readthrough [Source:HGNC Symbol;Acc:HGNC:44671]	0.36741	FALSE	FALSE	-0.484	0.714992	0.242
J3KS98	RPL13	ribosomal protein L13 [Source:HGNC Symbol;Acc:HGNC:10303]	0.672283	FALSE	FALSE	-0.484	0.714992	0.242
Q15847	ADIRF	adipogenesis regulatory factor [Source:HGNC Symbol;Acc:HGNC:24043]	0.638293	FALSE	FALSE	-0.484	0.714992	0.242
G3V2C0	WARS1	tryptophanyl-tRNA synthetase 1 [Source:HGNC Symbol;Acc:HGNC:12729]	0.202374	FALSE	FALSE	-0.483	0.715488	0.242
G3V2F2	WARS1	tryptophanyl-tRNA synthetase 1 [Source:HGNC Symbol;Acc:HGNC:12729]	0.202374	FALSE	FALSE	-0.483	0.715488	0.242
G3V313	WARS1	tryptophanyl-tRNA synthetase 1 [Source:HGNC Symbol;Acc:HGNC:12729]	0.202374	FALSE	FALSE	-0.483	0.715488	0.242
G3V339	WARS1	tryptophanyl-tRNA synthetase 1 [Source:HGNC Symbol;Acc:HGNC:12729]	0.202374	FALSE	FALSE	-0.483	0.715488	0.242
G3V3R3	WARS1	tryptophanyl-tRNA synthetase 1 [Source:HGNC Symbol;Acc:HGNC:12729]	0.202374	FALSE	FALSE	-0.483	0.715488	0.242
G3V4C7	WARS1	tryptophanyl-tRNA synthetase 1 [Source:HGNC Symbol;Acc:HGNC:12729]	0.202374	FALSE	FALSE	-0.483	0.715488	0.242
G3V4N8	WARS1	tryptophanyl-tRNA synthetase 1 [Source:HGNC Symbol;Acc:HGNC:12729]	0.202374	FALSE	FALSE	-0.483	0.715488	0.242
G3V4S4	WARS1	tryptophanyl-tRNA synthetase 1 [Source:HGNC Symbol;Acc:HGNC:12729]	0.202374	FALSE	FALSE	-0.483	0.715488	0.242
K7EM20	YWHAE	tyrosine 3-monooxygenase/tryptophan 5-monooxygenase activation protein epsilon [Source:HGNC Symbol;Acc:HGNC:12851]	0.43823	FALSE	FALSE	-0.483	0.715488	0.242
Q00765	REEP5	receptor accessory protein 5 [Source:HGNC Symbol;Acc:HGNC:30077]	0.244162	FALSE	FALSE	-0.483	0.715488	0.242
E9PJ32	TAGLN	transgelin [Source:HGNC Symbol;Acc:HGNC:11553]	0.42222	FALSE	FALSE	-0.482	0.715984	0.241
Q92688	ANP32B	acidic nuclear phosphoprotein 32 family member B [Source:HGNC Symbol;Acc:HGNC:16677]	0.17325	FALSE	FALSE	-0.482	0.715984	0.241
F6XY72	NME2	NME/NM23 nucleoside diphosphate kinase 2 [Source:HGNC Symbol;Acc:HGNC:7850]	0.389326	FALSE	FALSE	-0.479	0.717475	0.24
J3KPD9	NME1-NME2	NME1-NME2 readthrough [Source:HGNC Symbol;Acc:HGNC:33531]	0.389326	FALSE	FALSE	-0.479	0.717475	0.24
J3QSY6	ATP2A2	ATPase sarcoplasmic/endoplasmic reticulum Ca2+ transporting 2 [Source:HGNC Symbol;Acc:HGNC:812]	0.18888	FALSE	FALSE	-0.479	0.717475	0.24
K7ES69	CNN2	calponin 2 [Source:HGNC Symbol;Acc:HGNC:2156]	0.222133	FALSE	FALSE	-0.479	0.717475	0.24
A0A0A6YYG2	TRBV6-6	T cell receptor beta variable 6-6 [Source:HGNC Symbol;Acc:HGNC:12231]	0.419324	FALSE	FALSE	-0.477	0.71847	0.238
Q8TBA6	GOLGA5	golgin A5 [Source:HGNC Symbol;Acc:HGNC:4428]	0.225988	FALSE	FALSE	-0.477	0.71847	0.239
E7ESH4	HSPD1	heat shock protein family D (Hsp60) member 1 [Source:HGNC Symbol;Acc:HGNC:5261]	0.161281	FALSE	FALSE	-0.476	0.718968	0.238
E7EXB4	HSPD1	heat shock protein family D (Hsp60) member 1 [Source:HGNC Symbol;Acc:HGNC:5261]	0.161281	FALSE	FALSE	-0.476	0.718968	0.238
J3KQ32	OLA1	Obg like ATPase 1 [Source:HGNC Symbol;Acc:HGNC:28833]	0.43373	FALSE	FALSE	-0.476	0.718968	0.238
P16615	ATP2A2	ATPase sarcoplasmic/endoplasmic reticulum Ca2+ transporting 2 [Source:HGNC Symbol;Acc:HGNC:812]	0.166362	FALSE	FALSE	-0.476	0.718968	0.238
Q99436	PSMB7	proteasome 20S subunit beta 7 [Source:HGNC Symbol;Acc:HGNC:9544]	0.291829	FALSE	FALSE	-0.476	0.718968	0.238
Q9NTK5	OLA1	Obg like ATPase 1 [Source:HGNC Symbol;Acc:HGNC:28833]	0.43373	FALSE	FALSE	-0.476	0.718968	0.238
A0A3B3IU23	PRDM1	PR/SET domain 1 [Source:HGNC Symbol;Acc:HGNC:9346]	0.280041	FALSE	FALSE	-0.475	0.719467	0.238
O43252	PAPSS1	3'-phosphoadenosine 5'-phosphosulfate synthase 1 [Source:HGNC Symbol;Acc:HGNC:8603]	0.353799	FALSE	FALSE	-0.475	0.719467	0.237
Q86WV2	COX4I1	cytochrome c oxidase subunit 4I1 [Source:HGNC Symbol;Acc:HGNC:2265]	0.237385	FALSE	FALSE	-0.475	0.719467	0.238
Q8N8S7	ENAH	ENAH actin regulator [Source:HGNC Symbol;Acc:HGNC:18271]	0.284089	FALSE	FALSE	-0.475	0.719467	0.237
B4DIH5	COPS2	COP9 signalosome subunit 2 [Source:HGNC Symbol;Acc:HGNC:30747]	0.329264	FALSE	FALSE	-0.474	0.719966	0.237
G3V1L9	TJP1	tight junction protein 1 [Source:HGNC Symbol;Acc:HGNC:11827]	0.465337	FALSE	FALSE	-0.474	0.719966	0.237
P61201	COPS2	COP9 signalosome subunit 2 [Source:HGNC Symbol;Acc:HGNC:30747]	0.329264	FALSE	FALSE	-0.474	0.719966	0.237
Q07157	TJP1	tight junction protein 1 [Source:HGNC Symbol;Acc:HGNC:11827]	0.465337	FALSE	FALSE	-0.474	0.719966	0.237
A0A6Q8PG63	PAFAH1B1	platelet activating factor acetylhydrolase 1b regulatory subunit 1 [Source:HGNC Symbol;Acc:HGNC:8574]	0.247296	FALSE	FALSE	-0.473	0.720465	0.237
E9PPH5	ANP32E	acidic nuclear phosphoprotein 32 family member E [Source:HGNC Symbol;Acc:HGNC:16673]	0.269626	FALSE	FALSE	-0.473	0.720465	0.237
Q9NP61	ARFGAP3	ADP ribosylation factor GTPase activating protein 3 [Source:HGNC Symbol;Acc:HGNC:661]	0.306618	FALSE	FALSE	-0.473	0.720465	0.236
A0A2R8Y7I7	GSS	glutathione synthetase [Source:HGNC Symbol;Acc:HGNC:4624]	0.506169	FALSE	FALSE	-0.471	0.721464	0.236
A0A087WY74	CSNK2A1	casein kinase 2 alpha 1 [Source:HGNC Symbol;Acc:HGNC:2457]	0.536812	FALSE	FALSE	-0.47	0.721965	0.235
A0A0B4J296	ELOB	elongin B [Source:HGNC Symbol;Acc:HGNC:11619]	0.391586	FALSE	FALSE	-0.47	0.721965	0.235
A0A3B3ITP6	MCM4	minichromosome maintenance complex component 4 [Source:HGNC Symbol;Acc:HGNC:6947]	0.46228	FALSE	FALSE	-0.47	0.721965	0.235
B8ZZU8	ELOB	elongin B [Source:HGNC Symbol;Acc:HGNC:11619]	0.391586	FALSE	FALSE	-0.47	0.721965	0.235
I3L0M9	ELOB	elongin B [Source:HGNC Symbol;Acc:HGNC:11619]	0.391586	FALSE	FALSE	-0.47	0.721965	0.235
Q15370	ELOB	elongin B [Source:HGNC Symbol;Acc:HGNC:11619]	0.391586	FALSE	FALSE	-0.47	0.721965	0.235
E9PLC4	ANP32E	acidic nuclear phosphoprotein 32 family member E [Source:HGNC Symbol;Acc:HGNC:16673]	0.282555	FALSE	FALSE	-0.469	0.722465	0.234
Q5TB19	ANP32E	acidic nuclear phosphoprotein 32 family member E [Source:HGNC Symbol;Acc:HGNC:16673]	0.282555	FALSE	FALSE	-0.469	0.722465	0.234
Q6AWB1	DCTN1	dynactin subunit 1 [Source:HGNC Symbol;Acc:HGNC:2711]	0.287937	FALSE	FALSE	-0.468	0.722966	0.234
E7ERC4	SSB	small RNA binding exonuclease protection factor La [Source:HGNC Symbol;Acc:HGNC:11316]	0.236526	FALSE	FALSE	-0.467	0.723467	0.234
E9PGX9	SSB	small RNA binding exonuclease protection factor La [Source:HGNC Symbol;Acc:HGNC:11316]	0.236526	FALSE	FALSE	-0.467	0.723467	0.234
A0A3B3ITT3	MGLL	monoglyceride lipase [Source:HGNC Symbol;Acc:HGNC:17038]	0.44345	FALSE	FALSE	-0.466	0.723969	0.233
E9PIM6	THY1	Thy-1 cell surface antigen [Source:HGNC Symbol;Acc:HGNC:11801]	0.468776	FALSE	FALSE	-0.465	0.724471	0.232
E9PLK3	NPEPPS	aminopeptidase puromycin sensitive [Source:HGNC Symbol;Acc:HGNC:7900]	0.149742	FALSE	FALSE	-0.465	0.724471	0.233
E9PNQ8	THY1	Thy-1 cell surface antigen [Source:HGNC Symbol;Acc:HGNC:11801]	0.468776	FALSE	FALSE	-0.465	0.724471	0.232
J3QRJ3	THY1	Thy-1 cell surface antigen [Source:HGNC Symbol;Acc:HGNC:11801]	0.468776	FALSE	FALSE	-0.465	0.724471	0.232
P04216	THY1	Thy-1 cell surface antigen [Source:HGNC Symbol;Acc:HGNC:11801]	0.468776	FALSE	FALSE	-0.465	0.724471	0.232
P55786	NPEPPS	aminopeptidase puromycin sensitive [Source:HGNC Symbol;Acc:HGNC:7900]	0.149742	FALSE	FALSE	-0.465	0.724471	0.233
A0A087X1X7	EEF1D	eukaryotic translation elongation factor 1 delta [Source:HGNC Symbol;Acc:HGNC:3211]	0.277086	FALSE	FALSE	-0.464	0.724973	0.232
E9PI39	EEF1D	eukaryotic translation elongation factor 1 delta [Source:HGNC Symbol;Acc:HGNC:3211]	0.277086	FALSE	FALSE	-0.464	0.724973	0.232
E9PK01	EEF1D	eukaryotic translation elongation factor 1 delta [Source:HGNC Symbol;Acc:HGNC:3211]	0.277086	FALSE	FALSE	-0.464	0.724973	0.232
E9PL12	EEF1D	eukaryotic translation elongation factor 1 delta [Source:HGNC Symbol;Acc:HGNC:3211]	0.277086	FALSE	FALSE	-0.464	0.724973	0.232
E9PPR1	EEF1D	eukaryotic translation elongation factor 1 delta [Source:HGNC Symbol;Acc:HGNC:3211]	0.277086	FALSE	FALSE	-0.464	0.724973	0.232
E9PQ49	EEF1D	eukaryotic translation elongation factor 1 delta [Source:HGNC Symbol;Acc:HGNC:3211]	0.277086	FALSE	FALSE	-0.464	0.724973	0.232
E9PRY8	EEF1D	eukaryotic translation elongation factor 1 delta [Source:HGNC Symbol;Acc:HGNC:3211]	0.277086	FALSE	FALSE	-0.464	0.724973	0.232
G3V4X0	SHMT2	serine hydroxymethyltransferase 2 [Source:HGNC Symbol;Acc:HGNC:10852]	0.23636	FALSE	FALSE	-0.464	0.724973	0.232
H0Y659	HUWE1	HECT, UBA and WWE domain containing E3 ubiquitin protein ligase 1 [Source:HGNC Symbol;Acc:HGNC:30892]	0.363457	FALSE	FALSE	-0.464	0.724973	0.232
P29692	EEF1D	eukaryotic translation elongation factor 1 delta [Source:HGNC Symbol;Acc:HGNC:3211]	0.277086	FALSE	FALSE	-0.464	0.724973	0.232
C9JNR4	RHOA	ras homolog family member A [Source:HGNC Symbol;Acc:HGNC:667]	0.398835	FALSE	FALSE	-0.463	0.725476	0.232
C9JX21	RHOA	ras homolog family member A [Source:HGNC Symbol;Acc:HGNC:667]	0.398835	FALSE	FALSE	-0.463	0.725476	0.232
F2Z3H1	UGP2	UDP-glucose pyrophosphorylase 2 [Source:HGNC Symbol;Acc:HGNC:12527]	0.367314	FALSE	FALSE	-0.463	0.725476	0.231
G5EA31	SEC24C	SEC24 homolog C, COPII coat complex component [Source:HGNC Symbol;Acc:HGNC:10705]	0.29688	FALSE	FALSE	-0.463	0.725476	0.232
H7C3D0	HDLBP	high density lipoprotein binding protein [Source:HGNC Symbol;Acc:HGNC:4857]	0.642899	FALSE	FALSE	-0.463	0.725476	0.231
P53992	SEC24C	SEC24 homolog C, COPII coat complex component [Source:HGNC Symbol;Acc:HGNC:10705]	0.29688	FALSE	FALSE	-0.463	0.725476	0.232
C9JHW9	EIF4G1	eukaryotic translation initiation factor 4 gamma 1 [Source:HGNC Symbol;Acc:HGNC:3296]	0.312792	FALSE	FALSE	-0.462	0.725979	0.231
F8WCF2	EIF4G1	eukaryotic translation initiation factor 4 gamma 1 [Source:HGNC Symbol;Acc:HGNC:3296]	0.312792	FALSE	FALSE	-0.462	0.725979	0.231
Q13563	PKD2	polycystin 2, transient receptor potential cation channel [Source:HGNC Symbol;Acc:HGNC:9009]	0.504822	FALSE	FALSE	-0.461	0.726483	0.23
A0A0G2JQH2	RPS18	ribosomal protein S18 [Source:HGNC Symbol;Acc:HGNC:10401]	0.424393	FALSE	FALSE	-0.459	0.72749	0.23
A0A1W2PQ74	HNRNPU	heterogeneous nuclear ribonucleoprotein U [Source:HGNC Symbol;Acc:HGNC:5048]	0.407388	FALSE	FALSE	-0.459	0.72749	0.23
A0A1W2PRZ7	HNRNPU	heterogeneous nuclear ribonucleoprotein U [Source:HGNC Symbol;Acc:HGNC:5048]	0.407388	FALSE	FALSE	-0.459	0.72749	0.23
B9A067	IMMT	inner membrane mitochondrial protein [Source:HGNC Symbol;Acc:HGNC:6047]	0.285886	FALSE	FALSE	-0.459	0.72749	0.229
C9J406	IMMT	inner membrane mitochondrial protein [Source:HGNC Symbol;Acc:HGNC:6047]	0.285886	FALSE	FALSE	-0.459	0.72749	0.229
Q5GGW2	RPS18	ribosomal protein S18 [Source:HGNC Symbol;Acc:HGNC:10401]	0.424393	FALSE	FALSE	-0.459	0.72749	0.23
O15269	SPTLC1	serine palmitoyltransferase long chain base subunit 1 [Source:HGNC Symbol;Acc:HGNC:11277]	0.453453	FALSE	FALSE	-0.458	0.727995	0.229
M0QZN2	RPS5	ribosomal protein S5 [Source:HGNC Symbol;Acc:HGNC:10426]	0.546668	FALSE	FALSE	-0.457	0.7285	0.228
P08238	HSP90AB1	heat shock protein 90 alpha family class B member 1 [Source:HGNC Symbol;Acc:HGNC:5258]	0.192679	FALSE	FALSE	-0.457	0.7285	0.229
E9PLT0	CSDE1	cold shock domain containing E1 [Source:HGNC Symbol;Acc:HGNC:29905]	0.44765	FALSE	FALSE	-0.456	0.729005	0.228
O75534	CSDE1	cold shock domain containing E1 [Source:HGNC Symbol;Acc:HGNC:29905]	0.44765	FALSE	FALSE	-0.456	0.729005	0.228
Q96S55	WRNIP1	WRN helicase interacting protein 1 [Source:HGNC Symbol;Acc:HGNC:20876]	0.601589	FALSE	FALSE	-0.456	0.729005	0.228
B0QZ77	MMS19	MMS19 homolog, cytosolic iron-sulfur assembly component [Source:HGNC Symbol;Acc:HGNC:13824]	0.311051	FALSE	FALSE	-0.455	0.72951	0.227
E9PR30	FAU	FAU ubiquitin like and ribosomal protein S30 fusion [Source:HGNC Symbol;Acc:HGNC:3597]	0.4377	FALSE	FALSE	-0.455	0.72951	0.227
F8WCH8	MMS19	MMS19 homolog, cytosolic iron-sulfur assembly component [Source:HGNC Symbol;Acc:HGNC:13824]	0.311051	FALSE	FALSE	-0.455	0.72951	0.227
H7C0A9	MMS19	MMS19 homolog, cytosolic iron-sulfur assembly component [Source:HGNC Symbol;Acc:HGNC:13824]	0.311051	FALSE	FALSE	-0.455	0.72951	0.227
O76094	SRP72	signal recognition particle 72 [Source:HGNC Symbol;Acc:HGNC:11303]	0.363064	FALSE	FALSE	-0.455	0.72951	0.227
P62861	FAU	FAU ubiquitin like and ribosomal protein S30 fusion [Source:HGNC Symbol;Acc:HGNC:3597]	0.4377	FALSE	FALSE	-0.455	0.72951	0.227
Q15654	TRIP6	thyroid hormone receptor interactor 6 [Source:HGNC Symbol;Acc:HGNC:12311]	0.227643	FALSE	FALSE	-0.455	0.72951	0.227
Q5T454	MMS19	MMS19 homolog, cytosolic iron-sulfur assembly component [Source:HGNC Symbol;Acc:HGNC:13824]	0.311051	FALSE	FALSE	-0.455	0.72951	0.227
Q96T76	MMS19	MMS19 homolog, cytosolic iron-sulfur assembly component [Source:HGNC Symbol;Acc:HGNC:13824]	0.311051	FALSE	FALSE	-0.455	0.72951	0.227
A0A1W2PQD4	HNRNPU	heterogeneous nuclear ribonucleoprotein U [Source:HGNC Symbol;Acc:HGNC:5048]	0.340882	FALSE	FALSE	-0.454	0.730016	0.227
J3KS93	EIF4A1	eukaryotic translation initiation factor 4A1 [Source:HGNC Symbol;Acc:HGNC:3282]	0.73663	FALSE	FALSE	-0.454	0.730016	0.227
O60763	USO1	USO1 vesicle transport factor [Source:HGNC Symbol;Acc:HGNC:30904]	0.216943	FALSE	FALSE	-0.454	0.730016	0.227
H7C5W9	ATP2A2	ATPase sarcoplasmic/endoplasmic reticulum Ca2+ transporting 2 [Source:HGNC Symbol;Acc:HGNC:812]	0.234083	FALSE	FALSE	-0.453	0.730522	0.227
A0A1W2PNV4	None	None	0.383005	FALSE	FALSE	-0.452	0.731029	0.226
C9J9S3	PPP1CB	protein phosphatase 1 catalytic subunit beta [Source:HGNC Symbol;Acc:HGNC:9282]	0.691068	FALSE	FALSE	-0.451	0.731536	0.225
C9JL19	HSPD1	heat shock protein family D (Hsp60) member 1 [Source:HGNC Symbol;Acc:HGNC:5261]	0.182799	FALSE	FALSE	-0.451	0.731536	0.226
C9JP48	PPP1CB	protein phosphatase 1 catalytic subunit beta [Source:HGNC Symbol;Acc:HGNC:9282]	0.691068	FALSE	FALSE	-0.451	0.731536	0.225
F8VRH0	PCBP2	poly(rC) binding protein 2 [Source:HGNC Symbol;Acc:HGNC:8648]	0.45229	FALSE	FALSE	-0.451	0.731536	0.226
G3V3W9	AHSA1	activator of HSP90 ATPase activity 1 [Source:HGNC Symbol;Acc:HGNC:1189]	0.416158	FALSE	FALSE	-0.451	0.731536	0.225
C9JL25	HSPD1	heat shock protein family D (Hsp60) member 1 [Source:HGNC Symbol;Acc:HGNC:5261]	0.187169	FALSE	FALSE	-0.45	0.732043	0.225
Q32MZ4	LRRFIP1	LRR binding FLII interacting protein 1 [Source:HGNC Symbol;Acc:HGNC:6702]	0.460209	FALSE	FALSE	-0.448	0.733058	0.224
C9J0M4	BCAP31	B cell receptor associated protein 31 [Source:HGNC Symbol;Acc:HGNC:16695]	0.333741	FALSE	FALSE	-0.447	0.733567	0.223
C9JQ75	BCAP31	B cell receptor associated protein 31 [Source:HGNC Symbol;Acc:HGNC:16695]	0.333741	FALSE	FALSE	-0.447	0.733567	0.223
A0A087WWJ2	None	None	0.312919	FALSE	FALSE	-0.446	0.734075	0.223
E5RIP1	RPS20	ribosomal protein S20 [Source:HGNC Symbol;Acc:HGNC:10405]	0.495141	FALSE	FALSE	-0.446	0.734075	0.223
E5RJX2	RPS20	ribosomal protein S20 [Source:HGNC Symbol;Acc:HGNC:10405]	0.495141	FALSE	FALSE	-0.446	0.734075	0.223
Q8NHW5	None	None	0.296416	FALSE	FALSE	-0.446	0.734075	0.223
C9JXK9	LPP	LIM domain containing preferred translocation partner in lipoma [Source:HGNC Symbol;Acc:HGNC:6679]	0.390457	FALSE	FALSE	-0.445	0.734584	0.222
P27824	CANX	calnexin [Source:HGNC Symbol;Acc:HGNC:1473]	0.299034	FALSE	FALSE	-0.445	0.734584	0.222
Q14166	TTLL12	tubulin tyrosine ligase like 12 [Source:HGNC Symbol;Acc:HGNC:28974]	0.388746	FALSE	FALSE	-0.445	0.734584	0.223
A0A1B0GUY0	ALDH7A1	aldehyde dehydrogenase 7 family member A1 [Source:HGNC Symbol;Acc:HGNC:877]	0.405709	FALSE	FALSE	-0.444	0.735094	0.222
Q9H2U2	PPA2	inorganic pyrophosphatase 2 [Source:HGNC Symbol;Acc:HGNC:28883]	0.324144	FALSE	FALSE	-0.444	0.735094	0.222
E7EX17	EIF4B	eukaryotic translation initiation factor 4B [Source:HGNC Symbol;Acc:HGNC:3285]	0.290428	FALSE	FALSE	-0.439	0.737646	0.22
F8VX11	EIF4B	eukaryotic translation initiation factor 4B [Source:HGNC Symbol;Acc:HGNC:3285]	0.290428	FALSE	FALSE	-0.439	0.737646	0.22
P23588	EIF4B	eukaryotic translation initiation factor 4B [Source:HGNC Symbol;Acc:HGNC:3285]	0.290428	FALSE	FALSE	-0.439	0.737646	0.22
Q9H1E3	NUCKS1	nuclear casein kinase and cyclin dependent kinase substrate 1 [Source:HGNC Symbol;Acc:HGNC:29923]	0.321745	FALSE	FALSE	-0.439	0.737646	0.219
Q02952	AKAP12	A-kinase anchoring protein 12 [Source:HGNC Symbol;Acc:HGNC:370]	0.467785	FALSE	FALSE	-0.438	0.738157	0.219
E7ENY0	ADD1	adducin 1 [Source:HGNC Symbol;Acc:HGNC:243]	0.637182	FALSE	FALSE	-0.437	0.738669	0.219
E7EV99	ADD1	adducin 1 [Source:HGNC Symbol;Acc:HGNC:243]	0.637182	FALSE	FALSE	-0.437	0.738669	0.219
H0Y9H2	ADD1	adducin 1 [Source:HGNC Symbol;Acc:HGNC:243]	0.637182	FALSE	FALSE	-0.437	0.738669	0.219
P35611	ADD1	adducin 1 [Source:HGNC Symbol;Acc:HGNC:243]	0.637182	FALSE	FALSE	-0.437	0.738669	0.219
A0A6Q8PFU7	GARS1	glycyl-tRNA synthetase 1 [Source:HGNC Symbol;Acc:HGNC:4162]	0.383121	FALSE	FALSE	-0.435	0.739694	0.218
E5RHH7	ARFGAP1	ADP ribosylation factor GTPase activating protein 1 [Source:HGNC Symbol;Acc:HGNC:15852]	0.371007	FALSE	FALSE	-0.434	0.740207	0.217
F8VWH9	ARFGAP1	ADP ribosylation factor GTPase activating protein 1 [Source:HGNC Symbol;Acc:HGNC:15852]	0.371007	FALSE	FALSE	-0.434	0.740207	0.217
Q16543	CDC37	cell division cycle 37, HSP90 cochaperone [Source:HGNC Symbol;Acc:HGNC:1735]	0.405361	FALSE	FALSE	-0.434	0.740207	0.217
Q969V3	NCLN	nicalin [Source:HGNC Symbol;Acc:HGNC:26923]	0.451461	FALSE	FALSE	-0.434	0.740207	0.217
F5GX11	PSMA1	proteasome 20S subunit alpha 1 [Source:HGNC Symbol;Acc:HGNC:9530]	0.333733	FALSE	FALSE	-0.432	0.741234	0.216
P25786	PSMA1	proteasome 20S subunit alpha 1 [Source:HGNC Symbol;Acc:HGNC:9530]	0.333733	FALSE	FALSE	-0.432	0.741234	0.216
P28300	LOX	lysyl oxidase [Source:HGNC Symbol;Acc:HGNC:6664]	0.3643	FALSE	FALSE	-0.432	0.741234	0.216
E5RGM3	SKP1	S-phase kinase associated protein 1 [Source:HGNC Symbol;Acc:HGNC:10899]	0.362907	FALSE	FALSE	-0.431	0.741747	0.215
E5RI56	None	None	0.362907	FALSE	FALSE	-0.431	0.741747	0.215
E5RJR5	SKP1	S-phase kinase associated protein 1 [Source:HGNC Symbol;Acc:HGNC:10899]	0.362907	FALSE	FALSE	-0.431	0.741747	0.215
E7ERH2	SKP1	S-phase kinase associated protein 1 [Source:HGNC Symbol;Acc:HGNC:10899]	0.362907	FALSE	FALSE	-0.431	0.741747	0.215
F8W8N3	SKP1	S-phase kinase associated protein 1 [Source:HGNC Symbol;Acc:HGNC:10899]	0.362907	FALSE	FALSE	-0.431	0.741747	0.215
P35637	FUS	FUS RNA binding protein [Source:HGNC Symbol;Acc:HGNC:4010]	0.486919	FALSE	FALSE	-0.431	0.741747	0.215
P63208	SKP1	S-phase kinase associated protein 1 [Source:HGNC Symbol;Acc:HGNC:10899]	0.362907	FALSE	FALSE	-0.431	0.741747	0.215
Q9Y6K8	AK5	adenylate kinase 5 [Source:HGNC Symbol;Acc:HGNC:365]	0.375733	FALSE	FALSE	-0.431	0.741747	0.215
Q5T0S3	CAP1	cyclase associated actin cytoskeleton regulatory protein 1 [Source:HGNC Symbol;Acc:HGNC:20040]	0.277695	FALSE	FALSE	-0.43	0.742262	0.215
G3V113	UBE2V2	ubiquitin conjugating enzyme E2 V2 [Source:HGNC Symbol;Acc:HGNC:12495]	0.327404	FALSE	FALSE	-0.429	0.742776	0.214
H0YBP9	None	None	0.327404	FALSE	FALSE	-0.429	0.742776	0.214
Q15819	UBE2V2	ubiquitin conjugating enzyme E2 V2 [Source:HGNC Symbol;Acc:HGNC:12495]	0.327404	FALSE	FALSE	-0.429	0.742776	0.214
A0A087X271	CNN2	calponin 2 [Source:HGNC Symbol;Acc:HGNC:2156]	0.208225	FALSE	FALSE	-0.428	0.743291	0.214
E5RHH1	RPL26L1	ribosomal protein L26 like 1 [Source:HGNC Symbol;Acc:HGNC:17050]	0.429595	FALSE	FALSE	-0.428	0.743291	0.214
H0Y5H6	UBAP2L	ubiquitin associated protein 2 like [Source:HGNC Symbol;Acc:HGNC:29877]	0.624559	FALSE	FALSE	-0.428	0.743291	0.214
H7C2T8	UBAP2L	ubiquitin associated protein 2 like [Source:HGNC Symbol;Acc:HGNC:29877]	0.624559	FALSE	FALSE	-0.428	0.743291	0.214
J3KSS0	RPL26	ribosomal protein L26 [Source:HGNC Symbol;Acc:HGNC:10327]	0.429595	FALSE	FALSE	-0.428	0.743291	0.214
A0A1W2PS48	None	None	0.437	FALSE	FALSE	-0.427	0.743807	0.213
K7EP32	UBXN6	UBX domain protein 6 [Source:HGNC Symbol;Acc:HGNC:14928]	0.455373	FALSE	FALSE	-0.427	0.743807	0.213
M0R0Z0	RUVBL2	RuvB like AAA ATPase 2 [Source:HGNC Symbol;Acc:HGNC:10475]	0.437	FALSE	FALSE	-0.427	0.743807	0.213
Q9BZV1	UBXN6	UBX domain protein 6 [Source:HGNC Symbol;Acc:HGNC:14928]	0.455373	FALSE	FALSE	-0.427	0.743807	0.213
P48552	NRIP1	nuclear receptor interacting protein 1 [Source:HGNC Symbol;Acc:HGNC:8001]	0.50096	FALSE	FALSE	-0.426	0.744323	0.213
A0A087WT48	DNAJA2	DnaJ heat shock protein family (Hsp40) member A2 [Source:HGNC Symbol;Acc:HGNC:14884]	0.688341	FALSE	FALSE	-0.425	0.744839	0.212
Q8WX93	PALLD	palladin, cytoskeletal associated protein [Source:HGNC Symbol;Acc:HGNC:17068]	0.534335	FALSE	FALSE	-0.425	0.744839	0.212
Q13129	RLF	RLF zinc finger [Source:HGNC Symbol;Acc:HGNC:10025]	0.456687	FALSE	FALSE	-0.424	0.745355	0.212
Q562R1	ACTBL2	actin beta like 2 [Source:HGNC Symbol;Acc:HGNC:17780]	0.598027	FALSE	FALSE	-0.423	0.745872	0.211
C9JSP1	BCAP31	B cell receptor associated protein 31 [Source:HGNC Symbol;Acc:HGNC:16695]	0.348446	FALSE	FALSE	-0.422	0.746389	0.211
P10809	HSPD1	heat shock protein family D (Hsp60) member 1 [Source:HGNC Symbol;Acc:HGNC:5261]	0.320185	FALSE	FALSE	-0.422	0.746389	0.211
P26038	ST8SIA5	ST8 alpha-N-acetyl-neuraminide alpha-2,8-sialyltransferase 5 [Source:HGNC Symbol;Acc:HGNC:17827]	0.289851	FALSE	FALSE	-0.422	0.746389	0.211
P27105	MSN	moesin [Source:HGNC Symbol;Acc:HGNC:7373]	0.256254	FALSE	FALSE	-0.422	0.746389	0.211
Q14165	STOM	stomatin [Source:HGNC Symbol;Acc:HGNC:3383]	0.367306	FALSE	FALSE	-0.422	0.746389	0.211
H3BUK8	MLEC	malectin [Source:HGNC Symbol;Acc:HGNC:28973]	0.70502	FALSE	FALSE	-0.421	0.746907	0.21
P04181	RPL13	ribosomal protein L13 [Source:HGNC Symbol;Acc:HGNC:10303]	0.354413	FALSE	FALSE	-0.421	0.746907	0.211
Q99961	OAT	ornithine aminotransferase [Source:HGNC Symbol;Acc:HGNC:8091]	0.378892	FALSE	FALSE	-0.421	0.746907	0.211
G3V227	SH3GL1	SH3 domain containing GRB2 like 1, endophilin A2 [Source:HGNC Symbol;Acc:HGNC:10830]	0.267561	FALSE	FALSE	-0.419	0.747943	0.21
G3V2Y7	WARS1	tryptophanyl-tRNA synthetase 1 [Source:HGNC Symbol;Acc:HGNC:12729]	0.267561	FALSE	FALSE	-0.419	0.747943	0.21
G3V3P2	WARS1	tryptophanyl-tRNA synthetase 1 [Source:HGNC Symbol;Acc:HGNC:12729]	0.267561	FALSE	FALSE	-0.419	0.747943	0.21
G3V3X0	WARS1	tryptophanyl-tRNA synthetase 1 [Source:HGNC Symbol;Acc:HGNC:12729]	0.267561	FALSE	FALSE	-0.419	0.747943	0.21
A0A494C0X0	TBCB	tubulin folding cofactor B [Source:HGNC Symbol;Acc:HGNC:1989]	0.493393	FALSE	FALSE	-0.418	0.748461	0.209
B4DP31	PRPSAP1	phosphoribosyl pyrophosphate synthetase associated protein 1 [Source:HGNC Symbol;Acc:HGNC:9466]	0.531594	FALSE	FALSE	-0.418	0.748461	0.209
E7ETY7	GPX8	glutathione peroxidase 8 (putative) [Source:HGNC Symbol;Acc:HGNC:33100]	0.307625	FALSE	FALSE	-0.418	0.748461	0.209
Q09028	RBBP4	RB binding protein 4, chromatin remodeling factor [Source:HGNC Symbol;Acc:HGNC:9887]	0.2578	FALSE	FALSE	-0.418	0.748461	0.209
Q14558	PRPSAP1	phosphoribosyl pyrophosphate synthetase associated protein 1 [Source:HGNC Symbol;Acc:HGNC:9466]	0.531594	FALSE	FALSE	-0.418	0.748461	0.209
Q8TED1	GPX8	glutathione peroxidase 8 (putative) [Source:HGNC Symbol;Acc:HGNC:33100]	0.307625	FALSE	FALSE	-0.418	0.748461	0.209
Q99426	TBCB	tubulin folding cofactor B [Source:HGNC Symbol;Acc:HGNC:1989]	0.493393	FALSE	FALSE	-0.418	0.748461	0.209
C9J8F3	ALDOC	aldolase, fructose-bisphosphate C [Source:HGNC Symbol;Acc:HGNC:418]	0.372681	FALSE	FALSE	-0.417	0.74898	0.209
E5RIR4	YWHAZ	tyrosine 3-monooxygenase/tryptophan 5-monooxygenase activation protein zeta [Source:HGNC Symbol;Acc:HGNC:12855]	0.640959	FALSE	FALSE	-0.417	0.74898	0.208
E7EVZ2	YWHAZ	tyrosine 3-monooxygenase/tryptophan 5-monooxygenase activation protein zeta [Source:HGNC Symbol;Acc:HGNC:12855]	0.640959	FALSE	FALSE	-0.417	0.74898	0.208
E9PD24	YWHAZ	tyrosine 3-monooxygenase/tryptophan 5-monooxygenase activation protein zeta [Source:HGNC Symbol;Acc:HGNC:12855]	0.640959	FALSE	FALSE	-0.417	0.74898	0.208
J3KSV6	ALDOC	aldolase, fructose-bisphosphate C [Source:HGNC Symbol;Acc:HGNC:418]	0.372681	FALSE	FALSE	-0.417	0.74898	0.209
J3QKP5	ALDOC	aldolase, fructose-bisphosphate C [Source:HGNC Symbol;Acc:HGNC:418]	0.372681	FALSE	FALSE	-0.417	0.74898	0.209
K7EQA9	CDC37	cell division cycle 37, HSP90 cochaperone [Source:HGNC Symbol;Acc:HGNC:1735]	0.463724	FALSE	FALSE	-0.417	0.74898	0.208
G3V3S7	WARS1	tryptophanyl-tRNA synthetase 1 [Source:HGNC Symbol;Acc:HGNC:12729]	0.247175	FALSE	FALSE	-0.416	0.7495	0.208
G3V5W1	WARS1	tryptophanyl-tRNA synthetase 1 [Source:HGNC Symbol;Acc:HGNC:12729]	0.247175	FALSE	FALSE	-0.416	0.7495	0.208
D6RDZ5	UIMC1	ubiquitin interaction motif containing 1 [Source:HGNC Symbol;Acc:HGNC:30298]	0.380819	FALSE	FALSE	-0.414	0.75054	0.207
M0R0F9	TRIP10	thyroid hormone receptor interactor 10 [Source:HGNC Symbol;Acc:HGNC:12304]	0.580787	FALSE	FALSE	-0.414	0.75054	0.207
P21399	ACO1	aconitase 1 [Source:HGNC Symbol;Acc:HGNC:117]	0.662103	FALSE	FALSE	-0.414	0.75054	0.207
Q15642	TRIP10	thyroid hormone receptor interactor 10 [Source:HGNC Symbol;Acc:HGNC:12304]	0.580787	FALSE	FALSE	-0.414	0.75054	0.207
W4VSQ9	TRIP10	thyroid hormone receptor interactor 10 [Source:HGNC Symbol;Acc:HGNC:12304]	0.580787	FALSE	FALSE	-0.414	0.75054	0.207
A0A286YER3	PHGDH	phosphoglycerate dehydrogenase [Source:HGNC Symbol;Acc:HGNC:8923]	0.468537	FALSE	FALSE	-0.413	0.75106	0.207
A0A286YFB2	PHGDH	phosphoglycerate dehydrogenase [Source:HGNC Symbol;Acc:HGNC:8923]	0.468537	FALSE	FALSE	-0.413	0.75106	0.207
A0A286YFC8	PHGDH	phosphoglycerate dehydrogenase [Source:HGNC Symbol;Acc:HGNC:8923]	0.468537	FALSE	FALSE	-0.413	0.75106	0.207
E5RGE1	YWHAZ	tyrosine 3-monooxygenase/tryptophan 5-monooxygenase activation protein zeta [Source:HGNC Symbol;Acc:HGNC:12855]	0.646941	FALSE	FALSE	-0.412	0.751581	0.206
J3KMX5	RPS13	ribosomal protein S13 [Source:HGNC Symbol;Acc:HGNC:10386]	0.476252	FALSE	FALSE	-0.412	0.751581	0.206
P62277	RPS13	ribosomal protein S13 [Source:HGNC Symbol;Acc:HGNC:10386]	0.476252	FALSE	FALSE	-0.412	0.751581	0.206
Q12965	MYO1E	myosin IE [Source:HGNC Symbol;Acc:HGNC:7599]	0.526117	FALSE	FALSE	-0.409	0.753145	0.204
Q9BTT0	ANP32E	acidic nuclear phosphoprotein 32 family member E [Source:HGNC Symbol;Acc:HGNC:16673]	0.263652	FALSE	FALSE	-0.409	0.753145	0.205
A0A0A0MSW0	UBR4	ubiquitin protein ligase E3 component n-recognin 4 [Source:HGNC Symbol;Acc:HGNC:30313]	0.513981	FALSE	FALSE	-0.408	0.753667	0.204
A0A1W2PPH7	HNRNPU	heterogeneous nuclear ribonucleoprotein U [Source:HGNC Symbol;Acc:HGNC:5048]	0.577424	FALSE	FALSE	-0.408	0.753667	0.204
A0A1W2PPL4	HNRNPU	heterogeneous nuclear ribonucleoprotein U [Source:HGNC Symbol;Acc:HGNC:5048]	0.577424	FALSE	FALSE	-0.408	0.753667	0.204
G3XAK4	PON2	paraoxonase 2 [Source:HGNC Symbol;Acc:HGNC:9205]	0.550363	FALSE	FALSE	-0.408	0.753667	0.204
H0Y9H1	None	None	0.417071	FALSE	FALSE	-0.408	0.753667	0.204
P13010	XRCC5	X-ray repair cross complementing 5 [Source:HGNC Symbol;Acc:HGNC:12833]	0.411561	FALSE	FALSE	-0.408	0.753667	0.204
Q5T4S7	UBR4	ubiquitin protein ligase E3 component n-recognin 4 [Source:HGNC Symbol;Acc:HGNC:30313]	0.513981	FALSE	FALSE	-0.408	0.753667	0.204
E7ERF2	TCP1	t-complex 1 [Source:HGNC Symbol;Acc:HGNC:11655]	0.480348	FALSE	FALSE	-0.407	0.75419	0.203
F5GZI8	TCP1	t-complex 1 [Source:HGNC Symbol;Acc:HGNC:11655]	0.480348	FALSE	FALSE	-0.407	0.75419	0.203
H0YJP3	WARS1	tryptophanyl-tRNA synthetase 1 [Source:HGNC Symbol;Acc:HGNC:12729]	0.430119	FALSE	FALSE	-0.406	0.754713	0.203
A0A087WTP3	None	None	0.304692	FALSE	FALSE	-0.404	0.75576	0.202
F8VQZ7	METAP2	methionyl aminopeptidase 2 [Source:HGNC Symbol;Acc:HGNC:16672]	0.551095	FALSE	FALSE	-0.404	0.75576	0.202
F8VRR3	METAP2	methionyl aminopeptidase 2 [Source:HGNC Symbol;Acc:HGNC:16672]	0.551095	FALSE	FALSE	-0.404	0.75576	0.202
P50579	METAP2	methionyl aminopeptidase 2 [Source:HGNC Symbol;Acc:HGNC:16672]	0.551095	FALSE	FALSE	-0.404	0.75576	0.202
Q92945	KHSRP	KH-type splicing regulatory protein [Source:HGNC Symbol;Acc:HGNC:6316]	0.304692	FALSE	FALSE	-0.404	0.75576	0.202
A0A0U1RQG9	CSNK1G1	casein kinase 1 gamma 1 [Source:HGNC Symbol;Acc:HGNC:2454]	0.405906	FALSE	FALSE	-0.403	0.756284	0.202
A0A0U1RQK6	CSNK1G1	casein kinase 1 gamma 1 [Source:HGNC Symbol;Acc:HGNC:2454]	0.405906	FALSE	FALSE	-0.403	0.756284	0.202
A0A0U1RQT7	CSNK1G1	casein kinase 1 gamma 1 [Source:HGNC Symbol;Acc:HGNC:2454]	0.405906	FALSE	FALSE	-0.403	0.756284	0.202
A0A0U1RQY7	CSNK1G1	casein kinase 1 gamma 1 [Source:HGNC Symbol;Acc:HGNC:2454]	0.405906	FALSE	FALSE	-0.403	0.756284	0.202
A0A0U1RR31	CSNK1G1	casein kinase 1 gamma 1 [Source:HGNC Symbol;Acc:HGNC:2454]	0.405906	FALSE	FALSE	-0.403	0.756284	0.202
E7EQR8	YIPF3	Yip1 domain family member 3 [Source:HGNC Symbol;Acc:HGNC:21023]	0.457086	FALSE	FALSE	-0.403	0.756284	0.201
E9PIF2	DDX10	DEAD-box helicase 10 [Source:HGNC Symbol;Acc:HGNC:2735]	0.450719	FALSE	FALSE	-0.403	0.756284	0.201
H7C466	ZC3H15	zinc finger CCCH-type containing 15 [Source:HGNC Symbol;Acc:HGNC:29528]	0.385591	FALSE	FALSE	-0.403	0.756284	0.201
P26006	ITGA3	integrin subunit alpha 3 [Source:HGNC Symbol;Acc:HGNC:6139]	0.226302	FALSE	FALSE	-0.403	0.756284	0.201
Q00839	HNRNPU	heterogeneous nuclear ribonucleoprotein U [Source:HGNC Symbol;Acc:HGNC:5048]	0.360253	FALSE	FALSE	-0.403	0.756284	0.202
Q13206	DDX10	DEAD-box helicase 10 [Source:HGNC Symbol;Acc:HGNC:2735]	0.450719	FALSE	FALSE	-0.403	0.756284	0.201
Q8IXA3	CSNK1G1	casein kinase 1 gamma 1 [Source:HGNC Symbol;Acc:HGNC:2454]	0.405906	FALSE	FALSE	-0.403	0.756284	0.202
Q8WU90	ZC3H15	zinc finger CCCH-type containing 15 [Source:HGNC Symbol;Acc:HGNC:29528]	0.385591	FALSE	FALSE	-0.403	0.756284	0.201
Q9HCP0	CSNK1G1	casein kinase 1 gamma 1 [Source:HGNC Symbol;Acc:HGNC:2454]	0.405906	FALSE	FALSE	-0.403	0.756284	0.202
U3KQA5	CSNK1G1	casein kinase 1 gamma 1 [Source:HGNC Symbol;Acc:HGNC:2454]	0.405906	FALSE	FALSE	-0.403	0.756284	0.202
U3KQB3	CSNK1G1	casein kinase 1 gamma 1 [Source:HGNC Symbol;Acc:HGNC:2454]	0.405906	FALSE	FALSE	-0.403	0.756284	0.202
B6VEX4	ABI1	abl interactor 1 [Source:HGNC Symbol;Acc:HGNC:11320]	0.316647	FALSE	FALSE	-0.402	0.756808	0.201
Q969X5	ERGIC1	endoplasmic reticulum-golgi intermediate compartment 1 [Source:HGNC Symbol;Acc:HGNC:29205]	0.320733	FALSE	FALSE	-0.402	0.756808	0.201
C9J1E7	AP1B1	adaptor related protein complex 1 subunit beta 1 [Source:HGNC Symbol;Acc:HGNC:554]	0.21522	FALSE	FALSE	-0.401	0.757333	0.201
E5RK69	ANXA6	annexin A6 [Source:HGNC Symbol;Acc:HGNC:544]	0.328019	FALSE	FALSE	-0.401	0.757333	0.201
Q5JXL7	None	None	0.659107	FALSE	FALSE	-0.401	0.757333	0.2
Q6P9B6	MEAK7	MTOR associated protein, eak-7 homolog [Source:HGNC Symbol;Acc:HGNC:29325]	0.408251	FALSE	FALSE	-0.401	0.757333	0.201
A0A3B3ISC4	CAND2	cullin associated and neddylation dissociated 2 (putative) [Source:HGNC Symbol;Acc:HGNC:30689]	0.355461	FALSE	FALSE	-0.4	0.757858	0.2
F5H6I6	CAND1	cullin associated and neddylation dissociated 1 [Source:HGNC Symbol;Acc:HGNC:30688]	0.355461	FALSE	FALSE	-0.4	0.757858	0.2
F8WBB8	CAND2	cullin associated and neddylation dissociated 2 (putative) [Source:HGNC Symbol;Acc:HGNC:30689]	0.355461	FALSE	FALSE	-0.4	0.757858	0.2
O60502	OGA	O-GlcNAcase [Source:HGNC Symbol;Acc:HGNC:7056]	0.452455	FALSE	FALSE	-0.4	0.757858	0.2
O75155	CAND2	cullin associated and neddylation dissociated 2 (putative) [Source:HGNC Symbol;Acc:HGNC:30689]	0.355461	FALSE	FALSE	-0.4	0.757858	0.2
P09543	CNP	2',3'-cyclic nucleotide 3' phosphodiesterase [Source:HGNC Symbol;Acc:HGNC:2158]	0.346748	FALSE	FALSE	-0.4	0.757858	0.2
Q12931	TRAP1	TNF receptor associated protein 1 [Source:HGNC Symbol;Acc:HGNC:16264]	0.349043	FALSE	FALSE	-0.4	0.757858	0.2
P61981	YWHAG	tyrosine 3-monooxygenase/tryptophan 5-monooxygenase activation protein gamma [Source:HGNC Symbol;Acc:HGNC:12852]	0.61358	FALSE	FALSE	-0.399	0.758384	0.2
P17302	GJA1	gap junction protein alpha 1 [Source:HGNC Symbol;Acc:HGNC:4274]	0.559096	FALSE	FALSE	-0.398	0.75891	0.199
Q5JP01	RBBP7	RB binding protein 7, chromatin remodeling factor [Source:HGNC Symbol;Acc:HGNC:9890]	0.585432	FALSE	FALSE	-0.398	0.75891	0.199
Q5JP02	RBBP7	RB binding protein 7, chromatin remodeling factor [Source:HGNC Symbol;Acc:HGNC:9890]	0.585432	FALSE	FALSE	-0.398	0.75891	0.199
C9JCQ4	HSPD1	heat shock protein family D (Hsp60) member 1 [Source:HGNC Symbol;Acc:HGNC:5261]	0.244512	FALSE	FALSE	-0.397	0.759436	0.199
A0A286YF22	PHGDH	phosphoglycerate dehydrogenase [Source:HGNC Symbol;Acc:HGNC:8923]	0.480505	FALSE	FALSE	-0.396	0.759962	0.198
A0A286YFA2	PHGDH	phosphoglycerate dehydrogenase [Source:HGNC Symbol;Acc:HGNC:8923]	0.480505	FALSE	FALSE	-0.396	0.759962	0.198
A0A286YFL2	PHGDH	phosphoglycerate dehydrogenase [Source:HGNC Symbol;Acc:HGNC:8923]	0.480505	FALSE	FALSE	-0.396	0.759962	0.198
A0A286YFM8	PHGDH	phosphoglycerate dehydrogenase [Source:HGNC Symbol;Acc:HGNC:8923]	0.480505	FALSE	FALSE	-0.396	0.759962	0.198
A0A2C9F2M7	PHGDH	phosphoglycerate dehydrogenase [Source:HGNC Symbol;Acc:HGNC:8923]	0.480505	FALSE	FALSE	-0.396	0.759962	0.198
O43175	PHGDH	phosphoglycerate dehydrogenase [Source:HGNC Symbol;Acc:HGNC:8923]	0.480505	FALSE	FALSE	-0.396	0.759962	0.198
E9PEB5	FUBP1	far upstream element binding protein 1 [Source:HGNC Symbol;Acc:HGNC:4004]	0.250606	FALSE	FALSE	-0.394	0.761017	0.197
E9PL37	CAPN1	calpain 1 [Source:HGNC Symbol;Acc:HGNC:1476]	0.646178	FALSE	FALSE	-0.394	0.761017	0.197
H7BZJ3	PDIA3	protein disulfide isomerase family A member 3 [Source:HGNC Symbol;Acc:HGNC:4606]	0.323056	FALSE	FALSE	-0.394	0.761017	0.197
O94925	GLS	glutaminase [Source:HGNC Symbol;Acc:HGNC:4331]	0.381314	FALSE	FALSE	-0.394	0.761017	0.197
Q96AE4	FUBP1	far upstream element binding protein 1 [Source:HGNC Symbol;Acc:HGNC:4004]	0.250606	FALSE	FALSE	-0.394	0.761017	0.197
A0A1B0GTG2	ALDH7A1	aldehyde dehydrogenase 7 family member A1 [Source:HGNC Symbol;Acc:HGNC:877]	0.282118	FALSE	FALSE	-0.393	0.761544	0.196
A0A1B0GTJ4	ALDH7A1	aldehyde dehydrogenase 7 family member A1 [Source:HGNC Symbol;Acc:HGNC:877]	0.282118	FALSE	FALSE	-0.393	0.761544	0.196
A0A1B0GTY9	ALDH7A1	aldehyde dehydrogenase 7 family member A1 [Source:HGNC Symbol;Acc:HGNC:877]	0.282118	FALSE	FALSE	-0.393	0.761544	0.196
A0A1B0GV49	ALDH7A1	aldehyde dehydrogenase 7 family member A1 [Source:HGNC Symbol;Acc:HGNC:877]	0.282118	FALSE	FALSE	-0.393	0.761544	0.196
A0A1B0GW77	ALDH7A1	aldehyde dehydrogenase 7 family member A1 [Source:HGNC Symbol;Acc:HGNC:877]	0.282118	FALSE	FALSE	-0.393	0.761544	0.196
P05362	ICAM1	intercellular adhesion molecule 1 [Source:HGNC Symbol;Acc:HGNC:5344]	0.573566	FALSE	FALSE	-0.393	0.761544	0.197
P49419	ALDH7A1	aldehyde dehydrogenase 7 family member A1 [Source:HGNC Symbol;Acc:HGNC:877]	0.282118	FALSE	FALSE	-0.393	0.761544	0.196
F5H0C8	ENO2	enolase 2 [Source:HGNC Symbol;Acc:HGNC:3353]	0.714339	FALSE	FALSE	-0.391	0.762601	0.195
H0Y9Q7	None	None	0.411896	FALSE	FALSE	-0.391	0.762601	0.195
P09104	ENO2	enolase 2 [Source:HGNC Symbol;Acc:HGNC:3353]	0.714339	FALSE	FALSE	-0.391	0.762601	0.195
A0A0A0MSM0	HSPH1	heat shock protein family H (Hsp110) member 1 [Source:HGNC Symbol;Acc:HGNC:16969]	0.265854	FALSE	FALSE	-0.39	0.76313	0.195
D6RFL1	CANX	calnexin [Source:HGNC Symbol;Acc:HGNC:1473]	0.414112	FALSE	FALSE	-0.39	0.76313	0.195
P31689	DNAJA1	DnaJ heat shock protein family (Hsp40) member A1 [Source:HGNC Symbol;Acc:HGNC:5229]	0.338737	FALSE	FALSE	-0.39	0.76313	0.195
Q92598	HSPH1	heat shock protein family H (Hsp110) member 1 [Source:HGNC Symbol;Acc:HGNC:16969]	0.265854	FALSE	FALSE	-0.39	0.76313	0.195
Q5VU77	UBAP2L	ubiquitin associated protein 2 like [Source:HGNC Symbol;Acc:HGNC:29877]	0.240164	FALSE	FALSE	-0.389	0.763659	0.194
Q9BVA1	TUBB2B	tubulin beta 2B class IIb [Source:HGNC Symbol;Acc:HGNC:30829]	0.425915	FALSE	FALSE	-0.389	0.763659	0.195
Q15637	SF1	splicing factor 1 [Source:HGNC Symbol;Acc:HGNC:12950]	0.344658	FALSE	FALSE	-0.388	0.764188	0.194
A0A286YF78	PHGDH	phosphoglycerate dehydrogenase [Source:HGNC Symbol;Acc:HGNC:8923]	0.408356	FALSE	FALSE	-0.386	0.765248	0.193
H0Y449	YBX1	Y-box binding protein 1 [Source:HGNC Symbol;Acc:HGNC:8014]	0.436783	FALSE	FALSE	-0.386	0.765248	0.193
P08243	ASNS	asparagine synthetase (glutamine-hydrolyzing) [Source:HGNC Symbol;Acc:HGNC:753]	0.391614	FALSE	FALSE	-0.386	0.765248	0.193
P08648	ITGA5	integrin subunit alpha 5 [Source:HGNC Symbol;Acc:HGNC:6141]	0.245105	FALSE	FALSE	-0.386	0.765248	0.193
A0A0A0MSV7	TARDBP	TAR DNA binding protein [Source:HGNC Symbol;Acc:HGNC:11571]	0.33025	FALSE	FALSE	-0.385	0.765779	0.192
A0A1W2PNU8	None	None	0.33025	FALSE	FALSE	-0.385	0.765779	0.192
K7EJ99	TARDBP	TAR DNA binding protein [Source:HGNC Symbol;Acc:HGNC:11571]	0.33025	FALSE	FALSE	-0.385	0.765779	0.192
A0A1W2PP34	HNRNPU	heterogeneous nuclear ribonucleoprotein U [Source:HGNC Symbol;Acc:HGNC:5048]	0.5358	FALSE	FALSE	-0.384	0.76631	0.192
A0A1W2PQL0	HNRNPU	heterogeneous nuclear ribonucleoprotein U [Source:HGNC Symbol;Acc:HGNC:5048]	0.5358	FALSE	FALSE	-0.384	0.76631	0.192
G3V1E2	SDF4	stromal cell derived factor 4 [Source:HGNC Symbol;Acc:HGNC:24188]	0.751643	FALSE	FALSE	-0.384	0.76631	0.192
D3DQV9	EIF4G2	eukaryotic translation initiation factor 4 gamma 2 [Source:HGNC Symbol;Acc:HGNC:3297]	0.640233	FALSE	FALSE	-0.383	0.766841	0.192
F5GY03	SPARC	secreted protein acidic and cysteine rich [Source:HGNC Symbol;Acc:HGNC:11219]	0.284073	FALSE	FALSE	-0.383	0.766841	0.192
O43681	GET3	guided entry of tail-anchored proteins factor 3, ATPase [Source:HGNC Symbol;Acc:HGNC:752]	0.403708	FALSE	FALSE	-0.383	0.766841	0.191
P50990	CCT8	chaperonin containing TCP1 subunit 8 [Source:HGNC Symbol;Acc:HGNC:1623]	0.325248	FALSE	FALSE	-0.383	0.766841	0.192
P78344	EIF4G2	eukaryotic translation initiation factor 4 gamma 2 [Source:HGNC Symbol;Acc:HGNC:3297]	0.640233	FALSE	FALSE	-0.383	0.766841	0.192
C9JRL4	MDH1	malate dehydrogenase 1 [Source:HGNC Symbol;Acc:HGNC:6970]	0.323497	FALSE	FALSE	-0.382	0.767373	0.191
E9PLB2	IPO7	importin 7 [Source:HGNC Symbol;Acc:HGNC:9852]	0.384138	FALSE	FALSE	-0.381	0.767905	0.19
F5H2D2	PHB2	prohibitin 2 [Source:HGNC Symbol;Acc:HGNC:30306]	0.383771	FALSE	FALSE	-0.377	0.770037	0.189
I3L3B0	C1QBP	complement C1q binding protein [Source:HGNC Symbol;Acc:HGNC:1243]	0.602447	FALSE	FALSE	-0.377	0.770037	0.188
I3L3Q7	C1QBP	complement C1q binding protein [Source:HGNC Symbol;Acc:HGNC:1243]	0.602447	FALSE	FALSE	-0.377	0.770037	0.188
P53367	ARFIP1	ADP ribosylation factor interacting protein 1 [Source:HGNC Symbol;Acc:HGNC:21496]	0.57697	FALSE	FALSE	-0.377	0.770037	0.189
G3V277	WARS1	tryptophanyl-tRNA synthetase 1 [Source:HGNC Symbol;Acc:HGNC:12729]	0.288846	FALSE	FALSE	-0.376	0.770571	0.188
P28070	PSMB4	proteasome 20S subunit beta 4 [Source:HGNC Symbol;Acc:HGNC:9541]	0.409243	FALSE	FALSE	-0.375	0.771105	0.188
A0A2R8Y5V9	TPM4	tropomyosin 4 [Source:HGNC Symbol;Acc:HGNC:12013]	0.393047	FALSE	FALSE	-0.373	0.772175	0.186
A0A2R8YGX3	TPM4	tropomyosin 4 [Source:HGNC Symbol;Acc:HGNC:12013]	0.393047	FALSE	FALSE	-0.373	0.772175	0.186
J3KSZ0	EIF4A1	eukaryotic translation initiation factor 4A1 [Source:HGNC Symbol;Acc:HGNC:3282]	0.389063	FALSE	FALSE	-0.373	0.772175	0.186
M0R3J3	KHSRP	KH-type splicing regulatory protein [Source:HGNC Symbol;Acc:HGNC:6316]	0.282606	FALSE	FALSE	-0.373	0.772175	0.186
A0A2R8YG28	OTOA	otoancorin [Source:HGNC Symbol;Acc:HGNC:16378]	0.43835	FALSE	FALSE	-0.372	0.772711	0.186
Q13885	TUBB2A	tubulin beta 2A class IIa [Source:HGNC Symbol;Acc:HGNC:12412]	0.435184	FALSE	FALSE	-0.372	0.772711	0.186
Q9Y536	PPIAL4A	peptidylprolyl isomerase A like 4A [Source:HGNC Symbol;Acc:HGNC:24369]	0.438671	FALSE	FALSE	-0.372	0.772711	0.186
A0A0B4J1W3	NAA15	N-alpha-acetyltransferase 15, NatA auxiliary subunit [Source:HGNC Symbol;Acc:HGNC:30782]	0.469386	FALSE	FALSE	-0.371	0.773246	0.185
A0A0B4J225	TXNRD1	thioredoxin reductase 1 [Source:HGNC Symbol;Acc:HGNC:12437]	0.359988	FALSE	FALSE	-0.371	0.773246	0.185
A0A3B3IRT8	SSR1	signal sequence receptor subunit 1 [Source:HGNC Symbol;Acc:HGNC:11323]	0.275134	FALSE	FALSE	-0.371	0.773246	0.185
E9PIZ5	TXNRD1	thioredoxin reductase 1 [Source:HGNC Symbol;Acc:HGNC:12437]	0.359988	FALSE	FALSE	-0.371	0.773246	0.185
E9PKD3	TXNRD1	thioredoxin reductase 1 [Source:HGNC Symbol;Acc:HGNC:12437]	0.359988	FALSE	FALSE	-0.371	0.773246	0.185
P43307	SSR1	signal sequence receptor subunit 1 [Source:HGNC Symbol;Acc:HGNC:11323]	0.275134	FALSE	FALSE	-0.371	0.773246	0.185
Q9BXJ9	NAA15	N-alpha-acetyltransferase 15, NatA auxiliary subunit [Source:HGNC Symbol;Acc:HGNC:30782]	0.469386	FALSE	FALSE	-0.371	0.773246	0.185
F2Z3P7	ACAA1	acetyl-CoA acyltransferase 1 [Source:HGNC Symbol;Acc:HGNC:82]	0.681877	FALSE	FALSE	-0.368	0.774856	0.184
A0A2R8Y5A0	CSNK2A1	casein kinase 2 alpha 1 [Source:HGNC Symbol;Acc:HGNC:2457]	0.444852	FALSE	FALSE	-0.367	0.775393	0.183
C9JPK5	ITGB1	integrin subunit beta 1 [Source:HGNC Symbol;Acc:HGNC:6153]	0.442256	FALSE	FALSE	-0.366	0.775931	0.183
E7EUI6	ITGB1	integrin subunit beta 1 [Source:HGNC Symbol;Acc:HGNC:6153]	0.442256	FALSE	FALSE	-0.366	0.775931	0.183
E9PLR6	ITGB1	integrin subunit beta 1 [Source:HGNC Symbol;Acc:HGNC:6153]	0.442256	FALSE	FALSE	-0.366	0.775931	0.183
Q5T3E6	ITGB1	integrin subunit beta 1 [Source:HGNC Symbol;Acc:HGNC:6153]	0.442256	FALSE	FALSE	-0.366	0.775931	0.183
A0A3B3ISF6	KLHDC7B	kelch domain containing 7B [Source:HGNC Symbol;Acc:HGNC:25145]	0.367416	FALSE	FALSE	-0.365	0.776469	0.182
K7EPW7	PRKCSH	protein kinase C substrate 80K-H [Source:HGNC Symbol;Acc:HGNC:9411]	0.362775	FALSE	FALSE	-0.365	0.776469	0.182
Q96G42	KLHDC7B	kelch domain containing 7B [Source:HGNC Symbol;Acc:HGNC:25145]	0.367416	FALSE	FALSE	-0.365	0.776469	0.182
C9JLK0	ATIC	5-aminoimidazole-4-carboxamide ribonucleotide formyltransferase/IMP cyclohydrolase [Source:HGNC Symbol;Acc:HGNC:794]	0.261321	FALSE	FALSE	-0.364	0.777007	0.182
C9JQ45	PFN2	profilin 2 [Source:HGNC Symbol;Acc:HGNC:8882]	0.427849	FALSE	FALSE	-0.364	0.777007	0.182
P35080	PFN2	profilin 2 [Source:HGNC Symbol;Acc:HGNC:8882]	0.427849	FALSE	FALSE	-0.364	0.777007	0.182
Q9HAU6	None	None	0.45172	FALSE	FALSE	-0.363	0.777546	0.182
A2IDB2	YWHAH	tyrosine 3-monooxygenase/tryptophan 5-monooxygenase activation protein eta [Source:HGNC Symbol;Acc:HGNC:12853]	0.613315	FALSE	FALSE	-0.362	0.778085	0.181
A0A286YFF3	PHGDH	phosphoglycerate dehydrogenase [Source:HGNC Symbol;Acc:HGNC:8923]	0.372642	FALSE	FALSE	-0.359	0.779705	0.179
A0A286YFK5	PHGDH	phosphoglycerate dehydrogenase [Source:HGNC Symbol;Acc:HGNC:8923]	0.372642	FALSE	FALSE	-0.359	0.779705	0.179
E9PN54	EPB41L2	erythrocyte membrane protein band 4.1 like 2 [Source:HGNC Symbol;Acc:HGNC:3379]	0.620328	FALSE	FALSE	-0.359	0.779705	0.18
O15260	SURF4	surfeit 4 [Source:HGNC Symbol;Acc:HGNC:11476]	0.333522	FALSE	FALSE	-0.359	0.779705	0.179
P51858	HDGF	heparin binding growth factor [Source:HGNC Symbol;Acc:HGNC:4856]	0.36715	FALSE	FALSE	-0.359	0.779705	0.179
Q5T8U5	SURF4	surfeit 4 [Source:HGNC Symbol;Acc:HGNC:11476]	0.333522	FALSE	FALSE	-0.359	0.779705	0.179
K7ELW0	PARK7	Parkinsonism associated deglycase [Source:HGNC Symbol;Acc:HGNC:16369]	0.546275	FALSE	FALSE	-0.358	0.780245	0.179
P61586	RHOA	ras homolog family member A [Source:HGNC Symbol;Acc:HGNC:667]	0.514671	FALSE	FALSE	-0.358	0.780245	0.179
C9J1B1	NAP1L4	nucleosome assembly protein 1 like 4 [Source:HGNC Symbol;Acc:HGNC:7640]	0.515512	FALSE	FALSE	-0.357	0.780786	0.179
Q99549	MPHOSPH8	M-phase phosphoprotein 8 [Source:HGNC Symbol;Acc:HGNC:29810]	0.48243	FALSE	FALSE	-0.357	0.780786	0.178
E9PIX6	PRMT1	protein arginine methyltransferase 1 [Source:HGNC Symbol;Acc:HGNC:5187]	0.691972	FALSE	FALSE	-0.356	0.781328	0.178
E9PKG1	PRMT1	protein arginine methyltransferase 1 [Source:HGNC Symbol;Acc:HGNC:5187]	0.691972	FALSE	FALSE	-0.356	0.781328	0.178
E9PNR9	PRMT1	protein arginine methyltransferase 1 [Source:HGNC Symbol;Acc:HGNC:5187]	0.691972	FALSE	FALSE	-0.356	0.781328	0.178
E9PQ98	PRMT1	protein arginine methyltransferase 1 [Source:HGNC Symbol;Acc:HGNC:5187]	0.691972	FALSE	FALSE	-0.356	0.781328	0.178
H0YDE4	PRMT1	protein arginine methyltransferase 1 [Source:HGNC Symbol;Acc:HGNC:5187]	0.691972	FALSE	FALSE	-0.356	0.781328	0.178
Q99873	PRMT1	protein arginine methyltransferase 1 [Source:HGNC Symbol;Acc:HGNC:5187]	0.691972	FALSE	FALSE	-0.356	0.781328	0.178
H0Y914	CCT5	chaperonin containing TCP1 subunit 5 [Source:HGNC Symbol;Acc:HGNC:1618]	0.521212	FALSE	FALSE	-0.355	0.78187	0.178
C9IYM5	NR4A2	nuclear receptor subfamily 4 group A member 2 [Source:HGNC Symbol;Acc:HGNC:7981]	0.608512	FALSE	FALSE	-0.354	0.782412	0.177
C9J8W4	NR4A2	nuclear receptor subfamily 4 group A member 2 [Source:HGNC Symbol;Acc:HGNC:7981]	0.608512	FALSE	FALSE	-0.354	0.782412	0.177
E9PBQ4	NR4A2	nuclear receptor subfamily 4 group A member 2 [Source:HGNC Symbol;Acc:HGNC:7981]	0.608512	FALSE	FALSE	-0.354	0.782412	0.177
F8W1G0	ERP29	endoplasmic reticulum protein 29 [Source:HGNC Symbol;Acc:HGNC:13799]	0.449547	FALSE	FALSE	-0.354	0.782412	0.177
F8W6I3	NR4A2	nuclear receptor subfamily 4 group A member 2 [Source:HGNC Symbol;Acc:HGNC:7981]	0.608512	FALSE	FALSE	-0.354	0.782412	0.177
P43354	NR4A2	nuclear receptor subfamily 4 group A member 2 [Source:HGNC Symbol;Acc:HGNC:7981]	0.608512	FALSE	FALSE	-0.354	0.782412	0.177
H0YI18	CNPY2	canopy FGF signaling regulator 2 [Source:HGNC Symbol;Acc:HGNC:13529]	0.387356	FALSE	FALSE	-0.353	0.782954	0.177
A0A494C021	PIN4	peptidylprolyl cis/trans isomerase, NIMA-interacting 4 [Source:HGNC Symbol;Acc:HGNC:8992]	0.760321	FALSE	FALSE	-0.352	0.783497	0.176
E9PKI8	TALDO1	transaldolase 1 [Source:HGNC Symbol;Acc:HGNC:11559]	0.481931	FALSE	FALSE	-0.352	0.783497	0.176
E9PM01	TALDO1	transaldolase 1 [Source:HGNC Symbol;Acc:HGNC:11559]	0.481931	FALSE	FALSE	-0.352	0.783497	0.176
H0Y4T6	PIN4	peptidylprolyl cis/trans isomerase, NIMA-interacting 4 [Source:HGNC Symbol;Acc:HGNC:8992]	0.760321	FALSE	FALSE	-0.352	0.783497	0.176
H0Y610	PIN4	peptidylprolyl cis/trans isomerase, NIMA-interacting 4 [Source:HGNC Symbol;Acc:HGNC:8992]	0.760321	FALSE	FALSE	-0.352	0.783497	0.176
H0Y8P6	PIN4	peptidylprolyl cis/trans isomerase, NIMA-interacting 4 [Source:HGNC Symbol;Acc:HGNC:8992]	0.760321	FALSE	FALSE	-0.352	0.783497	0.176
J3KMW3	PIN4	peptidylprolyl cis/trans isomerase, NIMA-interacting 4 [Source:HGNC Symbol;Acc:HGNC:8992]	0.760321	FALSE	FALSE	-0.352	0.783497	0.176
P68371	TUBB4B	tubulin beta 4B class IVb [Source:HGNC Symbol;Acc:HGNC:20771]	0.403735	FALSE	FALSE	-0.352	0.783497	0.176
Q9Y237	PIN4	peptidylprolyl cis/trans isomerase, NIMA-interacting 4 [Source:HGNC Symbol;Acc:HGNC:8992]	0.760321	FALSE	FALSE	-0.352	0.783497	0.176
A2A3N6	None	None	0.405692	FALSE	FALSE	-0.351	0.78404	0.176
F8WAG2	NEK7	NIMA related kinase 7 [Source:HGNC Symbol;Acc:HGNC:13386]	0.432151	FALSE	FALSE	-0.351	0.78404	0.176
C9JDQ8	EHD1	EH domain containing 1 [Source:HGNC Symbol;Acc:HGNC:3242]	0.42985	FALSE	FALSE	-0.35	0.784584	0.175
P49748	ACADVL	acyl-CoA dehydrogenase very long chain [Source:HGNC Symbol;Acc:HGNC:92]	0.346067	FALSE	FALSE	-0.35	0.784584	0.175
B4E2E0	DYNC1LI2	dynein cytoplasmic 1 light intermediate chain 2 [Source:HGNC Symbol;Acc:HGNC:2966]	0.530727	FALSE	FALSE	-0.349	0.785128	0.174
P67936	TPM4	tropomyosin 4 [Source:HGNC Symbol;Acc:HGNC:12013]	0.410227	FALSE	FALSE	-0.349	0.785128	0.175
A0A087WYY0	TARDBP	TAR DNA binding protein [Source:HGNC Symbol;Acc:HGNC:11571]	0.335085	FALSE	FALSE	-0.348	0.785673	0.174
A0A087X260	TARDBP	TAR DNA binding protein [Source:HGNC Symbol;Acc:HGNC:11571]	0.335085	FALSE	FALSE	-0.348	0.785673	0.174
A0A0A0N0M3	TARDBP	TAR DNA binding protein [Source:HGNC Symbol;Acc:HGNC:11571]	0.335085	FALSE	FALSE	-0.348	0.785673	0.174
B1AKP7	TARDBP	TAR DNA binding protein [Source:HGNC Symbol;Acc:HGNC:11571]	0.335085	FALSE	FALSE	-0.348	0.785673	0.174
G3V162	TARDBP	TAR DNA binding protein [Source:HGNC Symbol;Acc:HGNC:11571]	0.335085	FALSE	FALSE	-0.348	0.785673	0.174
K7EJM5	TARDBP	TAR DNA binding protein [Source:HGNC Symbol;Acc:HGNC:11571]	0.335085	FALSE	FALSE	-0.348	0.785673	0.174
K7EN94	TARDBP	TAR DNA binding protein [Source:HGNC Symbol;Acc:HGNC:11571]	0.335085	FALSE	FALSE	-0.348	0.785673	0.174
O60884	DNAJA2	DnaJ heat shock protein family (Hsp40) member A2 [Source:HGNC Symbol;Acc:HGNC:14884]	0.564387	FALSE	FALSE	-0.348	0.785673	0.174
Q9NW08	POLR3B	RNA polymerase III subunit B [Source:HGNC Symbol;Acc:HGNC:30348]	0.588447	FALSE	FALSE	-0.348	0.785673	0.174
C9JWH7	EIF4G1	eukaryotic translation initiation factor 4 gamma 1 [Source:HGNC Symbol;Acc:HGNC:3296]	0.560092	FALSE	FALSE	-0.347	0.786217	0.174
Q8WUM4	PDCD6IP	programmed cell death 6 interacting protein [Source:HGNC Symbol;Acc:HGNC:8766]	0.6044	FALSE	FALSE	-0.347	0.786217	0.174
E9PQQ8	AK5	adenylate kinase 5 [Source:HGNC Symbol;Acc:HGNC:365]	0.526389	FALSE	FALSE	-0.345	0.787308	0.172
G3V213	AK2	adenylate kinase 2 [Source:HGNC Symbol;Acc:HGNC:362]	0.54863	FALSE	FALSE	-0.344	0.787854	0.172
P0DN76	None	None	0.418879	FALSE	FALSE	-0.344	0.787854	0.172
P36507	MAP2K2	mitogen-activated protein kinase kinase 2 [Source:HGNC Symbol;Acc:HGNC:6842]	0.342629	FALSE	FALSE	-0.344	0.787854	0.172
Q01081	U2AF1	U2 small nuclear RNA auxiliary factor 1 [Source:HGNC Symbol;Acc:HGNC:12453]	0.418879	FALSE	FALSE	-0.344	0.787854	0.172
B0QYA8	EIF3D	eukaryotic translation initiation factor 3 subunit D [Source:HGNC Symbol;Acc:HGNC:3278]	0.585135	FALSE	FALSE	-0.343	0.7884	0.172
O43707	ACTN4	actinin alpha 4 [Source:HGNC Symbol;Acc:HGNC:166]	0.528009	FALSE	FALSE	-0.343	0.7884	0.172
P30520	ADSS2	adenylosuccinate synthase 2 [Source:HGNC Symbol;Acc:HGNC:292]	0.359057	FALSE	FALSE	-0.341	0.789494	0.17
Q10471	GALNT2	polypeptide N-acetylgalactosaminyltransferase 2 [Source:HGNC Symbol;Acc:HGNC:4124]	0.525878	FALSE	FALSE	-0.341	0.789494	0.17
Q02750	MAP2K1	mitogen-activated protein kinase kinase 1 [Source:HGNC Symbol;Acc:HGNC:6840]	0.761055	FALSE	FALSE	-0.34	0.790041	0.17
C9J1Z8	ARF5	ADP ribosylation factor 5 [Source:HGNC Symbol;Acc:HGNC:658]	0.491547	FALSE	FALSE	-0.339	0.790589	0.17
P23381	HIVEP1	HIVEP zinc finger 1 [Source:HGNC Symbol;Acc:HGNC:4920]	0.396402	FALSE	FALSE	-0.339	0.790589	0.17
Q9NSE4	IARS2	isoleucyl-tRNA synthetase 2, mitochondrial [Source:HGNC Symbol;Acc:HGNC:29685]	0.635174	FALSE	FALSE	-0.339	0.790589	0.169
A0A384DVU0	PNPLA6	patatin like phospholipase domain containing 6 [Source:HGNC Symbol;Acc:HGNC:16268]	0.594848	FALSE	FALSE	-0.337	0.791686	0.169
H0YHN9	ALDH1L2	aldehyde dehydrogenase 1 family member L2 [Source:HGNC Symbol;Acc:HGNC:26777]	0.69167	FALSE	FALSE	-0.337	0.791686	0.168
P56537	EIF6	eukaryotic translation initiation factor 6 [Source:HGNC Symbol;Acc:HGNC:6159]	0.565205	FALSE	FALSE	-0.337	0.791686	0.169
Q5JXB8	PLOD1	procollagen-lysine,2-oxoglutarate 5-dioxygenase 1 [Source:HGNC Symbol;Acc:HGNC:9081]	0.378766	FALSE	FALSE	-0.337	0.791686	0.168
Q9NR45	NANS	N-acetylneuraminate synthase [Source:HGNC Symbol;Acc:HGNC:19237]	0.423758	FALSE	FALSE	-0.336	0.792235	0.168
A0A0D9SFB0	FHL1	four and a half LIM domains 1 [Source:HGNC Symbol;Acc:HGNC:3702]	0.652344	FALSE	FALSE	-0.335	0.792784	0.168
A0A0D9SFI6	FHL1	four and a half LIM domains 1 [Source:HGNC Symbol;Acc:HGNC:3702]	0.652344	FALSE	FALSE	-0.335	0.792784	0.168
A0A0D9SFZ9	FHL1	four and a half LIM domains 1 [Source:HGNC Symbol;Acc:HGNC:3702]	0.652344	FALSE	FALSE	-0.335	0.792784	0.168
A0A494C0D6	FHL1	four and a half LIM domains 1 [Source:HGNC Symbol;Acc:HGNC:3702]	0.652344	FALSE	FALSE	-0.335	0.792784	0.168
F5H0C5	PHB2	prohibitin 2 [Source:HGNC Symbol;Acc:HGNC:30306]	0.416111	FALSE	FALSE	-0.335	0.792784	0.167
K7EIT4	YWHAE	tyrosine 3-monooxygenase/tryptophan 5-monooxygenase activation protein epsilon [Source:HGNC Symbol;Acc:HGNC:12851]	0.638005	FALSE	FALSE	-0.335	0.792784	0.168
Q13642	FHL1	four and a half LIM domains 1 [Source:HGNC Symbol;Acc:HGNC:3702]	0.652344	FALSE	FALSE	-0.335	0.792784	0.168
Q5JXH7	FHL1	four and a half LIM domains 1 [Source:HGNC Symbol;Acc:HGNC:3702]	0.652344	FALSE	FALSE	-0.335	0.792784	0.168
Q5JXH8	FHL1	four and a half LIM domains 1 [Source:HGNC Symbol;Acc:HGNC:3702]	0.652344	FALSE	FALSE	-0.335	0.792784	0.168
Q5JXH9	FHL1	four and a half LIM domains 1 [Source:HGNC Symbol;Acc:HGNC:3702]	0.652344	FALSE	FALSE	-0.335	0.792784	0.168
Q5JXI3	FHL1	four and a half LIM domains 1 [Source:HGNC Symbol;Acc:HGNC:3702]	0.652344	FALSE	FALSE	-0.335	0.792784	0.168
Q5JXI8	FHL1	four and a half LIM domains 1 [Source:HGNC Symbol;Acc:HGNC:3702]	0.652344	FALSE	FALSE	-0.335	0.792784	0.168
Q13838	DDX39B	DExD-box helicase 39B [Source:HGNC Symbol;Acc:HGNC:13917]	0.584278	FALSE	FALSE	-0.334	0.793334	0.167
Q9BVC6	TMEM109	transmembrane protein 109 [Source:HGNC Symbol;Acc:HGNC:28771]	0.589539	FALSE	FALSE	-0.334	0.793334	0.167
O60888	CUTA	cutA divalent cation tolerance homolog [Source:HGNC Symbol;Acc:HGNC:21101]	0.317935	FALSE	FALSE	-0.333	0.793884	0.166
P27797	CALR	calreticulin [Source:HGNC Symbol;Acc:HGNC:1455]	0.368519	FALSE	FALSE	-0.333	0.793884	0.167
Q10567	AP1B1	adaptor related protein complex 1 subunit beta 1 [Source:HGNC Symbol;Acc:HGNC:554]	0.482271	FALSE	FALSE	-0.333	0.793884	0.166
P25788	PSMA3	proteasome 20S subunit alpha 3 [Source:HGNC Symbol;Acc:HGNC:9532]	0.41297	FALSE	FALSE	-0.332	0.794434	0.166
P50552	VASP	vasodilator stimulated phosphoprotein [Source:HGNC Symbol;Acc:HGNC:12652]	0.342041	FALSE	FALSE	-0.332	0.794434	0.166
Q9Y3I0	RTCB	RNA 2',3'-cyclic phosphate and 5'-OH ligase [Source:HGNC Symbol;Acc:HGNC:26935]	0.409983	FALSE	FALSE	-0.332	0.794434	0.166
A0A590UJB9	TPM4	tropomyosin 4 [Source:HGNC Symbol;Acc:HGNC:12013]	0.441499	FALSE	FALSE	-0.331	0.794985	0.165
A0A590UK79	TPM4	tropomyosin 4 [Source:HGNC Symbol;Acc:HGNC:12013]	0.441499	FALSE	FALSE	-0.331	0.794985	0.165
H0Y561	PSMD4	proteasome 26S subunit ubiquitin receptor, non-ATPase 4 [Source:HGNC Symbol;Acc:HGNC:9561]	0.638585	FALSE	FALSE	-0.33	0.795536	0.165
A0A0A0MTE8	None	None	0.580728	FALSE	FALSE	-0.329	0.796088	0.165
A0A0A0MTL4	None	None	0.580728	FALSE	FALSE	-0.329	0.796088	0.165
A0A0U1RQF0	FASN	fatty acid synthase [Source:HGNC Symbol;Acc:HGNC:3594]	0.306786	FALSE	FALSE	-0.329	0.796088	0.165
D6RA73	None	None	0.393551	FALSE	FALSE	-0.329	0.796088	0.164
E9PN25	HSPA8	heat shock protein family A (Hsp70) member 8 [Source:HGNC Symbol;Acc:HGNC:5241]	0.402242	FALSE	FALSE	-0.329	0.796088	0.164
E9PNV5	NAV2	neuron navigator 2 [Source:HGNC Symbol;Acc:HGNC:15997]	0.580728	FALSE	FALSE	-0.329	0.796088	0.165
E9PPY6	HSPA8	heat shock protein family A (Hsp70) member 8 [Source:HGNC Symbol;Acc:HGNC:5241]	0.402242	FALSE	FALSE	-0.329	0.796088	0.164
H0YC04	ATP6V1B2	ATPase H+ transporting V1 subunit B2 [Source:HGNC Symbol;Acc:HGNC:854]	0.471844	FALSE	FALSE	-0.329	0.796088	0.164
O60522	TDRD6	tudor domain containing 6 [Source:HGNC Symbol;Acc:HGNC:21339]	0.509232	FALSE	FALSE	-0.329	0.796088	0.165
P49327	FASN	fatty acid synthase [Source:HGNC Symbol;Acc:HGNC:3594]	0.306786	FALSE	FALSE	-0.329	0.796088	0.165
Q8IVL1	NAV2	neuron navigator 2 [Source:HGNC Symbol;Acc:HGNC:15997]	0.580728	FALSE	FALSE	-0.329	0.796088	0.165
A0A1X7SBS1	HNRNPU	heterogeneous nuclear ribonucleoprotein U [Source:HGNC Symbol;Acc:HGNC:5048]	0.592189	FALSE	FALSE	-0.328	0.79664	0.164
H3BU51	NPTN	neuroplastin [Source:HGNC Symbol;Acc:HGNC:17867]	0.541347	FALSE	FALSE	-0.328	0.79664	0.164
Q9UFM8	NPTN	neuroplastin [Source:HGNC Symbol;Acc:HGNC:17867]	0.541347	FALSE	FALSE	-0.328	0.79664	0.164
Q5T6L5	ASS1	argininosuccinate synthase 1 [Source:HGNC Symbol;Acc:HGNC:758]	0.532234	FALSE	FALSE	-0.327	0.797192	0.163
Q5T6L6	ASS1	argininosuccinate synthase 1 [Source:HGNC Symbol;Acc:HGNC:758]	0.532234	FALSE	FALSE	-0.327	0.797192	0.163
E9PKI4	TXNRD1	thioredoxin reductase 1 [Source:HGNC Symbol;Acc:HGNC:12437]	0.393021	FALSE	FALSE	-0.326	0.797745	0.163
E9PLT3	TXNRD1	thioredoxin reductase 1 [Source:HGNC Symbol;Acc:HGNC:12437]	0.393021	FALSE	FALSE	-0.326	0.797745	0.163
E9PQI3	TXNRD1	thioredoxin reductase 1 [Source:HGNC Symbol;Acc:HGNC:12437]	0.393021	FALSE	FALSE	-0.326	0.797745	0.163
G3V241	SHMT2	serine hydroxymethyltransferase 2 [Source:HGNC Symbol;Acc:HGNC:10852]	0.394311	FALSE	FALSE	-0.324	0.798852	0.162
G3V2E4	SHMT2	serine hydroxymethyltransferase 2 [Source:HGNC Symbol;Acc:HGNC:10852]	0.394311	FALSE	FALSE	-0.324	0.798852	0.162
G3V2W0	SHMT2	serine hydroxymethyltransferase 2 [Source:HGNC Symbol;Acc:HGNC:10852]	0.394311	FALSE	FALSE	-0.324	0.798852	0.162
G3V3Y8	SHMT2	serine hydroxymethyltransferase 2 [Source:HGNC Symbol;Acc:HGNC:10852]	0.394311	FALSE	FALSE	-0.324	0.798852	0.162
G3V4T0	SHMT2	serine hydroxymethyltransferase 2 [Source:HGNC Symbol;Acc:HGNC:10852]	0.394311	FALSE	FALSE	-0.324	0.798852	0.162
A0A0A0MSS8	AKR1C3	aldo-keto reductase family 1 member C3 [Source:HGNC Symbol;Acc:HGNC:386]	0.448533	FALSE	FALSE	-0.321	0.800515	0.161
A0A3B3ISF9	ECE1	endothelin converting enzyme 1 [Source:HGNC Symbol;Acc:HGNC:3146]	0.555479	FALSE	FALSE	-0.321	0.800515	0.161
A0A494C155	PRKAG2	protein kinase AMP-activated non-catalytic subunit gamma 2 [Source:HGNC Symbol;Acc:HGNC:9386]	0.607359	FALSE	FALSE	-0.321	0.800515	0.161
B4DKB2	ECE1	endothelin converting enzyme 1 [Source:HGNC Symbol;Acc:HGNC:3146]	0.555479	FALSE	FALSE	-0.321	0.800515	0.161
E9PGP6	PRKAG2	protein kinase AMP-activated non-catalytic subunit gamma 2 [Source:HGNC Symbol;Acc:HGNC:9386]	0.607359	FALSE	FALSE	-0.321	0.800515	0.161
P17516	AKR1C4	aldo-keto reductase family 1 member C4 [Source:HGNC Symbol;Acc:HGNC:387]	0.448533	FALSE	FALSE	-0.321	0.800515	0.161
P42330	AKR1C3	aldo-keto reductase family 1 member C3 [Source:HGNC Symbol;Acc:HGNC:386]	0.448533	FALSE	FALSE	-0.321	0.800515	0.161
P42892	ECE1	endothelin converting enzyme 1 [Source:HGNC Symbol;Acc:HGNC:3146]	0.555479	FALSE	FALSE	-0.321	0.800515	0.161
S4R3D5	AKR1C3	aldo-keto reductase family 1 member C3 [Source:HGNC Symbol;Acc:HGNC:386]	0.448533	FALSE	FALSE	-0.321	0.800515	0.161
S4R3Z2	AKR1C3	aldo-keto reductase family 1 member C3 [Source:HGNC Symbol;Acc:HGNC:386]	0.448533	FALSE	FALSE	-0.321	0.800515	0.161
A0A494C0G1	PGM3	phosphoglucomutase 3 [Source:HGNC Symbol;Acc:HGNC:8907]	0.704879	FALSE	FALSE	-0.32	0.80107	0.16
A0A494C163	PGM3	phosphoglucomutase 3 [Source:HGNC Symbol;Acc:HGNC:8907]	0.704879	FALSE	FALSE	-0.32	0.80107	0.16
C9JSZ1	FUBP1	far upstream element binding protein 1 [Source:HGNC Symbol;Acc:HGNC:4004]	0.344076	FALSE	FALSE	-0.32	0.80107	0.16
H0Y987	PGM3	phosphoglucomutase 3 [Source:HGNC Symbol;Acc:HGNC:8907]	0.704879	FALSE	FALSE	-0.32	0.80107	0.16
O15121	DEGS1	delta 4-desaturase, sphingolipid 1 [Source:HGNC Symbol;Acc:HGNC:13709]	0.72181	FALSE	FALSE	-0.32	0.80107	0.16
O95394	PGM3	phosphoglucomutase 3 [Source:HGNC Symbol;Acc:HGNC:8907]	0.704879	FALSE	FALSE	-0.32	0.80107	0.16
R4GN69	HSPH1	heat shock protein family H (Hsp110) member 1 [Source:HGNC Symbol;Acc:HGNC:16969]	0.588516	FALSE	FALSE	-0.32	0.80107	0.16
B7ZKJ8	ITIH4	inter-alpha-trypsin inhibitor heavy chain 4 [Source:HGNC Symbol;Acc:HGNC:6169]	0.681381	FALSE	FALSE	-0.319	0.801625	0.16
E7ESK7	YWHAZ	tyrosine 3-monooxygenase/tryptophan 5-monooxygenase activation protein zeta [Source:HGNC Symbol;Acc:HGNC:12855]	0.726419	FALSE	FALSE	-0.319	0.801625	0.159
P06756	ITGAV	integrin subunit alpha V [Source:HGNC Symbol;Acc:HGNC:6150]	0.478678	FALSE	FALSE	-0.319	0.801625	0.159
Q14624	ITIH4	inter-alpha-trypsin inhibitor heavy chain 4 [Source:HGNC Symbol;Acc:HGNC:6169]	0.681381	FALSE	FALSE	-0.319	0.801625	0.16
A0A087WUX3	None	None	0.565807	FALSE	FALSE	-0.318	0.802181	0.159
P34932	HSPA4	heat shock protein family A (Hsp70) member 4 [Source:HGNC Symbol;Acc:HGNC:5237]	0.436096	FALSE	FALSE	-0.318	0.802181	0.159
Q5CZC0	FSIP2	fibrous sheath interacting protein 2 [Source:HGNC Symbol;Acc:HGNC:21675]	0.565807	FALSE	FALSE	-0.318	0.802181	0.159
P23246	SFPQ	splicing factor proline and glutamine rich [Source:HGNC Symbol;Acc:HGNC:10774]	0.789022	FALSE	FALSE	-0.317	0.802737	0.158
E9PMD8	PSMC3	proteasome 26S subunit, ATPase 3 [Source:HGNC Symbol;Acc:HGNC:9549]	0.414613	FALSE	FALSE	-0.316	0.803294	0.158
A0A087WU53	MAGT1	magnesium transporter 1 [Source:HGNC Symbol;Acc:HGNC:28880]	0.366396	FALSE	FALSE	-0.315	0.803851	0.157
K7EJE8	LONP1	lon peptidase 1, mitochondrial [Source:HGNC Symbol;Acc:HGNC:9479]	0.343343	FALSE	FALSE	-0.315	0.803851	0.157
K7EKE6	LONP1	lon peptidase 1, mitochondrial [Source:HGNC Symbol;Acc:HGNC:9479]	0.343343	FALSE	FALSE	-0.315	0.803851	0.157
K7ER96	TXNL1	thioredoxin like 1 [Source:HGNC Symbol;Acc:HGNC:12436]	0.388212	FALSE	FALSE	-0.315	0.803851	0.158
P36776	LONP1	lon peptidase 1, mitochondrial [Source:HGNC Symbol;Acc:HGNC:9479]	0.343343	FALSE	FALSE	-0.315	0.803851	0.157
Q9H0U3	MAGT1	magnesium transporter 1 [Source:HGNC Symbol;Acc:HGNC:28880]	0.366396	FALSE	FALSE	-0.315	0.803851	0.157
C9IZG4	CUTA	cutA divalent cation tolerance homolog [Source:HGNC Symbol;Acc:HGNC:21101]	0.604336	FALSE	FALSE	-0.314	0.804408	0.157
C9JW96	PHB1	prohibitin 1 [Source:HGNC Symbol;Acc:HGNC:8912]	0.462595	FALSE	FALSE	-0.314	0.804408	0.157
E9PI04	RIC8A	RIC8 guanine nucleotide exchange factor A [Source:HGNC Symbol;Acc:HGNC:29550]	0.575454	FALSE	FALSE	-0.314	0.804408	0.157
H0YCQ5	NPEPPS	aminopeptidase puromycin sensitive [Source:HGNC Symbol;Acc:HGNC:7900]	0.427966	FALSE	FALSE	-0.314	0.804408	0.157
J3KN83	CD44	CD44 molecule (Indian blood group) [Source:HGNC Symbol;Acc:HGNC:1681]	0.711139	FALSE	FALSE	-0.314	0.804408	0.157
P35232	PHB1	prohibitin 1 [Source:HGNC Symbol;Acc:HGNC:8912]	0.462595	FALSE	FALSE	-0.314	0.804408	0.157
P50991	CCT4	chaperonin containing TCP1 subunit 4 [Source:HGNC Symbol;Acc:HGNC:1617]	0.439905	FALSE	FALSE	-0.314	0.804408	0.157
Q8IYI6	EXOC8	exocyst complex component 8 [Source:HGNC Symbol;Acc:HGNC:24659]	0.501221	FALSE	FALSE	-0.314	0.804408	0.157
F5GX14	MLEC	malectin [Source:HGNC Symbol;Acc:HGNC:28973]	0.554831	FALSE	FALSE	-0.312	0.805524	0.156
J3KP15	SRSF2	serine and arginine rich splicing factor 2 [Source:HGNC Symbol;Acc:HGNC:10783]	0.495198	FALSE	FALSE	-0.312	0.805524	0.156
J3KRP2	PSMC5	proteasome 26S subunit, ATPase 5 [Source:HGNC Symbol;Acc:HGNC:9552]	0.388732	FALSE	FALSE	-0.312	0.805524	0.156
J3QL05	SRSF2	serine and arginine rich splicing factor 2 [Source:HGNC Symbol;Acc:HGNC:10783]	0.495198	FALSE	FALSE	-0.312	0.805524	0.156
Q01130	SRSF2	serine and arginine rich splicing factor 2 [Source:HGNC Symbol;Acc:HGNC:10783]	0.495198	FALSE	FALSE	-0.312	0.805524	0.156
E7ERX5	None	None	0.528047	FALSE	FALSE	-0.311	0.806083	0.156
E9PQD7	RPS2	ribosomal protein S2 [Source:HGNC Symbol;Acc:HGNC:10404]	0.577087	FALSE	FALSE	-0.311	0.806083	0.156
J3KRZ1	DDX5	DEAD-box helicase 5 [Source:HGNC Symbol;Acc:HGNC:2746]	0.702833	FALSE	FALSE	-0.311	0.806083	0.156
P15880	RPS2	ribosomal protein S2 [Source:HGNC Symbol;Acc:HGNC:10404]	0.577087	FALSE	FALSE	-0.311	0.806083	0.156
P52209	PGD	phosphogluconate dehydrogenase [Source:HGNC Symbol;Acc:HGNC:8891]	0.558932	FALSE	FALSE	-0.311	0.806083	0.155
E9PD53	SMC4	structural maintenance of chromosomes 4 [Source:HGNC Symbol;Acc:HGNC:14013]	0.431145	FALSE	FALSE	-0.31	0.806642	0.155
Q9NTJ3	SMC4	structural maintenance of chromosomes 4 [Source:HGNC Symbol;Acc:HGNC:14013]	0.431145	FALSE	FALSE	-0.31	0.806642	0.155
F8W726	UBAP2L	ubiquitin associated protein 2 like [Source:HGNC Symbol;Acc:HGNC:29877]	0.475878	FALSE	FALSE	-0.309	0.807201	0.154
P17252	PRKCA	protein kinase C alpha [Source:HGNC Symbol;Acc:HGNC:9393]	0.543252	FALSE	FALSE	-0.309	0.807201	0.154
Q14157	UBAP2L	ubiquitin associated protein 2 like [Source:HGNC Symbol;Acc:HGNC:29877]	0.475878	FALSE	FALSE	-0.309	0.807201	0.154
F5GX39	TMED2	transmembrane p24 trafficking protein 2 [Source:HGNC Symbol;Acc:HGNC:16996]	0.772916	FALSE	FALSE	-0.308	0.807761	0.154
H3BRM5	COX5A	cytochrome c oxidase subunit 5A [Source:HGNC Symbol;Acc:HGNC:2267]	0.44201	FALSE	FALSE	-0.308	0.807761	0.154
P30038	ALDH4A1	aldehyde dehydrogenase 4 family member A1 [Source:HGNC Symbol;Acc:HGNC:406]	0.374182	FALSE	FALSE	-0.308	0.807761	0.154
Q15363	TMED2	transmembrane p24 trafficking protein 2 [Source:HGNC Symbol;Acc:HGNC:16996]	0.774469	FALSE	FALSE	-0.307	0.808321	0.154
H0YKD0	IDH3A	isocitrate dehydrogenase (NAD(+)) 3 catalytic subunit alpha [Source:HGNC Symbol;Acc:HGNC:5384]	0.73368	FALSE	FALSE	-0.306	0.808881	0.153
H0YM64	IDH3A	isocitrate dehydrogenase (NAD(+)) 3 catalytic subunit alpha [Source:HGNC Symbol;Acc:HGNC:5384]	0.73368	FALSE	FALSE	-0.306	0.808881	0.153
J3KTB5	None	None	0.485129	FALSE	FALSE	-0.306	0.808881	0.153
P50402	EMD	emerin [Source:HGNC Symbol;Acc:HGNC:3331]	0.347603	FALSE	FALSE	-0.306	0.808881	0.153
P68363	TUBA1B	tubulin alpha 1b [Source:HGNC Symbol;Acc:HGNC:18809]	0.559429	FALSE	FALSE	-0.306	0.808881	0.153
P68366	TUBA4A	tubulin alpha 4a [Source:HGNC Symbol;Acc:HGNC:12407]	0.559429	FALSE	FALSE	-0.306	0.808881	0.153
Q5HY57	EMD	emerin [Source:HGNC Symbol;Acc:HGNC:3331]	0.347603	FALSE	FALSE	-0.306	0.808881	0.153
Q9NQC3	RTN4	reticulon 4 [Source:HGNC Symbol;Acc:HGNC:14085]	0.589955	FALSE	FALSE	-0.306	0.808881	0.153
K7EJ70	PRKCSH	protein kinase C substrate 80K-H [Source:HGNC Symbol;Acc:HGNC:9411]	0.449126	FALSE	FALSE	-0.305	0.809442	0.153
K7EKX1	PRKCSH	protein kinase C substrate 80K-H [Source:HGNC Symbol;Acc:HGNC:9411]	0.449126	FALSE	FALSE	-0.305	0.809442	0.153
P05455	SSB	small RNA binding exonuclease protection factor La [Source:HGNC Symbol;Acc:HGNC:11316]	0.539675	FALSE	FALSE	-0.305	0.809442	0.152
P49207	RPL34	ribosomal protein L34 [Source:HGNC Symbol;Acc:HGNC:10340]	0.653045	FALSE	FALSE	-0.305	0.809442	0.152
Q5JXB2	None	None	0.563552	FALSE	FALSE	-0.304	0.810003	0.152
A0A3B3ITK7	PGM1	phosphoglucomutase 1 [Source:HGNC Symbol;Acc:HGNC:8905]	0.520922	FALSE	FALSE	-0.303	0.810565	0.151
G3V3H8	WARS1	tryptophanyl-tRNA synthetase 1 [Source:HGNC Symbol;Acc:HGNC:12729]	0.519626	FALSE	FALSE	-0.303	0.810565	0.152
G3V3Y5	WARS1	tryptophanyl-tRNA synthetase 1 [Source:HGNC Symbol;Acc:HGNC:12729]	0.519626	FALSE	FALSE	-0.303	0.810565	0.152
G3V423	WARS1	tryptophanyl-tRNA synthetase 1 [Source:HGNC Symbol;Acc:HGNC:12729]	0.519626	FALSE	FALSE	-0.303	0.810565	0.152
G3V456	WARS1	tryptophanyl-tRNA synthetase 1 [Source:HGNC Symbol;Acc:HGNC:12729]	0.519626	FALSE	FALSE	-0.303	0.810565	0.152
G3V5U1	WARS1	tryptophanyl-tRNA synthetase 1 [Source:HGNC Symbol;Acc:HGNC:12729]	0.519626	FALSE	FALSE	-0.303	0.810565	0.152
G8JLH9	STAT3	signal transducer and activator of transcription 3 [Source:HGNC Symbol;Acc:HGNC:11364]	0.538053	FALSE	FALSE	-0.303	0.810565	0.152
P29536	IRS4	insulin receptor substrate 4 [Source:HGNC Symbol;Acc:HGNC:6128]	0.742031	FALSE	FALSE	-0.303	0.810565	0.152
P36871	PGM1	phosphoglucomutase 1 [Source:HGNC Symbol;Acc:HGNC:8905]	0.520922	FALSE	FALSE	-0.303	0.810565	0.151
P40763	STAT3	signal transducer and activator of transcription 3 [Source:HGNC Symbol;Acc:HGNC:11364]	0.538053	FALSE	FALSE	-0.303	0.810565	0.152
Q6FI13	H2AC18	H2A clustered histone 18 [Source:HGNC Symbol;Acc:HGNC:4736]	0.662335	FALSE	FALSE	-0.303	0.810565	0.152
Q99878	H2AC14	H2A clustered histone 14 [Source:HGNC Symbol;Acc:HGNC:4727]	0.662335	FALSE	FALSE	-0.303	0.810565	0.152
O43396	TXNL1	thioredoxin like 1 [Source:HGNC Symbol;Acc:HGNC:12436]	0.378512	FALSE	FALSE	-0.302	0.811127	0.151
P11021	HSPA5	heat shock protein family A (Hsp70) member 5 [Source:HGNC Symbol;Acc:HGNC:5238]	0.460407	FALSE	FALSE	-0.302	0.811127	0.151
P31939	ATIC	5-aminoimidazole-4-carboxamide ribonucleotide formyltransferase/IMP cyclohydrolase [Source:HGNC Symbol;Acc:HGNC:794]	0.344362	FALSE	FALSE	-0.302	0.811127	0.151
A0A2R8Y7E7	TBCE	tubulin folding cofactor E [Source:HGNC Symbol;Acc:HGNC:11582]	0.683486	FALSE	FALSE	-0.301	0.81169	0.151
A0A2R8YHI9	TBCE	tubulin folding cofactor E [Source:HGNC Symbol;Acc:HGNC:11582]	0.683486	FALSE	FALSE	-0.301	0.81169	0.151
D6RAT0	RPS3A	ribosomal protein S3A [Source:HGNC Symbol;Acc:HGNC:10421]	0.53584	FALSE	FALSE	-0.301	0.81169	0.151
Q15813	TBCE	tubulin folding cofactor E [Source:HGNC Symbol;Acc:HGNC:11582]	0.683486	FALSE	FALSE	-0.301	0.81169	0.151
Q9C0C2	TNKS1BP1	tankyrase 1 binding protein 1 [Source:HGNC Symbol;Acc:HGNC:19081]	0.480063	FALSE	FALSE	-0.3	0.812252	0.15
A0A087WWI4	HYOU1	hypoxia up-regulated 1 [Source:HGNC Symbol;Acc:HGNC:16931]	0.377185	FALSE	FALSE	-0.299	0.812816	0.149
E5RGQ3	RWDD1	RWD domain containing 1 [Source:HGNC Symbol;Acc:HGNC:20993]	0.467269	FALSE	FALSE	-0.299	0.812816	0.149
E9PJ21	HYOU1	hypoxia up-regulated 1 [Source:HGNC Symbol;Acc:HGNC:16931]	0.377185	FALSE	FALSE	-0.299	0.812816	0.149
K7EQK2	HYOU1	hypoxia up-regulated 1 [Source:HGNC Symbol;Acc:HGNC:16931]	0.377185	FALSE	FALSE	-0.299	0.812816	0.149
P12814	ACTN1	actinin alpha 1 [Source:HGNC Symbol;Acc:HGNC:163]	0.429914	FALSE	FALSE	-0.299	0.812816	0.149
Q9H446	RWDD1	RWD domain containing 1 [Source:HGNC Symbol;Acc:HGNC:20993]	0.467269	FALSE	FALSE	-0.299	0.812816	0.149
D6RDG3	BTF3	basic transcription factor 3 [Source:HGNC Symbol;Acc:HGNC:1125]	0.405683	FALSE	FALSE	-0.298	0.813379	0.149
V9GYJ7	GDI2	GDP dissociation inhibitor 2 [Source:HGNC Symbol;Acc:HGNC:4227]	0.508846	FALSE	FALSE	-0.298	0.813379	0.149
Q5JYR4	RPN2	ribophorin II [Source:HGNC Symbol;Acc:HGNC:10382]	0.561456	FALSE	FALSE	-0.297	0.813943	0.148
H0YEU6	PABPC4	poly(A) binding protein cytoplasmic 4 [Source:HGNC Symbol;Acc:HGNC:8557]	0.496966	FALSE	FALSE	-0.296	0.814508	0.148
A0A087X0H8	TSC22D1	TSC22 domain family member 1 [Source:HGNC Symbol;Acc:HGNC:16826]	0.673356	FALSE	FALSE	-0.295	0.815072	0.147
O75157	TSC22D2	TSC22 domain family member 2 [Source:HGNC Symbol;Acc:HGNC:29095]	0.673356	FALSE	FALSE	-0.295	0.815072	0.147
P61081	UBE2M	ubiquitin conjugating enzyme E2 M [Source:HGNC Symbol;Acc:HGNC:12491]	0.467287	FALSE	FALSE	-0.295	0.815072	0.148
Q15714	TSC22D1	TSC22 domain family member 1 [Source:HGNC Symbol;Acc:HGNC:16826]	0.673356	FALSE	FALSE	-0.295	0.815072	0.147
I3L312	None	None	0.504374	FALSE	FALSE	-0.294	0.815637	0.147
A0A0D9SFP2	HADH	hydroxyacyl-CoA dehydrogenase [Source:HGNC Symbol;Acc:HGNC:4799]	0.560358	FALSE	FALSE	-0.293	0.816203	0.146
A0A1W2PNM1	HADH	hydroxyacyl-CoA dehydrogenase [Source:HGNC Symbol;Acc:HGNC:4799]	0.560358	FALSE	FALSE	-0.293	0.816203	0.146
A0A1W2PQV5	HADH	hydroxyacyl-CoA dehydrogenase [Source:HGNC Symbol;Acc:HGNC:4799]	0.560358	FALSE	FALSE	-0.293	0.816203	0.146
E9PF18	HADH	hydroxyacyl-CoA dehydrogenase [Source:HGNC Symbol;Acc:HGNC:4799]	0.560358	FALSE	FALSE	-0.293	0.816203	0.146
F5H5D3	TUBA1C	tubulin alpha 1c [Source:HGNC Symbol;Acc:HGNC:20768]	0.637987	FALSE	FALSE	-0.293	0.816203	0.147
P53999	SUB1	SUB1 regulator of transcription [Source:HGNC Symbol;Acc:HGNC:19985]	0.406191	FALSE	FALSE	-0.293	0.816203	0.146
Q14764	MVP	major vault protein [Source:HGNC Symbol;Acc:HGNC:7531]	0.604839	FALSE	FALSE	-0.293	0.816203	0.146
Q16836	HADH	hydroxyacyl-CoA dehydrogenase [Source:HGNC Symbol;Acc:HGNC:4799]	0.560358	FALSE	FALSE	-0.293	0.816203	0.146
Q9BQE3	TUBA1C	tubulin alpha 1c [Source:HGNC Symbol;Acc:HGNC:20768]	0.637987	FALSE	FALSE	-0.293	0.816203	0.147
H0YL11	IDH2	isocitrate dehydrogenase (NADP(+)) 2 [Source:HGNC Symbol;Acc:HGNC:5383]	0.468694	FALSE	FALSE	-0.292	0.816769	0.146
Q5VVH2	FKBP1C	FKBP prolyl isomerase family member 1C [Source:HGNC Symbol;Acc:HGNC:21376]	0.619246	FALSE	FALSE	-0.292	0.816769	0.146
U3KPU8	PGRMC2	progesterone receptor membrane component 2 [Source:HGNC Symbol;Acc:HGNC:16089]	0.622482	FALSE	FALSE	-0.292	0.816769	0.146
U3KQM0	PGRMC2	progesterone receptor membrane component 2 [Source:HGNC Symbol;Acc:HGNC:16089]	0.622482	FALSE	FALSE	-0.292	0.816769	0.146
H0Y9V3	SEC31A	SEC31 homolog A, COPII coat complex component [Source:HGNC Symbol;Acc:HGNC:17052]	0.452002	FALSE	FALSE	-0.291	0.817335	0.146
H0YID2	AK1	adenylate kinase 1 [Source:HGNC Symbol;Acc:HGNC:361]	0.528585	FALSE	FALSE	-0.291	0.817335	0.146
J3QKZ9	EIF4A1	eukaryotic translation initiation factor 4A1 [Source:HGNC Symbol;Acc:HGNC:3282]	0.514239	FALSE	FALSE	-0.29	0.817902	0.145
J3QLN6	EIF4A1	eukaryotic translation initiation factor 4A1 [Source:HGNC Symbol;Acc:HGNC:3282]	0.514239	FALSE	FALSE	-0.29	0.817902	0.145
B4DXU5	NR1H3	nuclear receptor subfamily 1 group H member 3 [Source:HGNC Symbol;Acc:HGNC:7966]	0.431632	FALSE	FALSE	-0.289	0.818469	0.144
B5MBY7	NR1H3	nuclear receptor subfamily 1 group H member 3 [Source:HGNC Symbol;Acc:HGNC:7966]	0.431632	FALSE	FALSE	-0.289	0.818469	0.144
C9JBS2	NR1H3	nuclear receptor subfamily 1 group H member 3 [Source:HGNC Symbol;Acc:HGNC:7966]	0.431632	FALSE	FALSE	-0.289	0.818469	0.144
C9JCS0	NR1H3	nuclear receptor subfamily 1 group H member 3 [Source:HGNC Symbol;Acc:HGNC:7966]	0.431632	FALSE	FALSE	-0.289	0.818469	0.144
E9PID2	NR1H3	nuclear receptor subfamily 1 group H member 3 [Source:HGNC Symbol;Acc:HGNC:7966]	0.431632	FALSE	FALSE	-0.289	0.818469	0.144
E9PLL4	NR1H3	nuclear receptor subfamily 1 group H member 3 [Source:HGNC Symbol;Acc:HGNC:7966]	0.431632	FALSE	FALSE	-0.289	0.818469	0.144
E9PMG5	EPB41L2	erythrocyte membrane protein band 4.1 like 2 [Source:HGNC Symbol;Acc:HGNC:3379]	0.508258	FALSE	FALSE	-0.289	0.818469	0.144
E9PPA1	NR1H3	nuclear receptor subfamily 1 group H member 3 [Source:HGNC Symbol;Acc:HGNC:7966]	0.431632	FALSE	FALSE	-0.289	0.818469	0.144
H3BRL2	MVP	major vault protein [Source:HGNC Symbol;Acc:HGNC:7531]	0.615505	FALSE	FALSE	-0.289	0.818469	0.144
I3L0L6	None	None	0.574306	FALSE	FALSE	-0.289	0.818469	0.144
I3L2Y3	RNF167	ring finger protein 167 [Source:HGNC Symbol;Acc:HGNC:24544]	0.574306	FALSE	FALSE	-0.289	0.818469	0.144
K7ESM5	TUBB6	tubulin beta 6 class V [Source:HGNC Symbol;Acc:HGNC:20776]	0.476391	FALSE	FALSE	-0.289	0.818469	0.145
P61313	RPL15	ribosomal protein L15 [Source:HGNC Symbol;Acc:HGNC:10306]	0.720322	FALSE	FALSE	-0.289	0.818469	0.144
Q13133	NR1H3	nuclear receptor subfamily 1 group H member 3 [Source:HGNC Symbol;Acc:HGNC:7966]	0.431632	FALSE	FALSE	-0.289	0.818469	0.144
Q5TBR1	NANS	N-acetylneuraminate synthase [Source:HGNC Symbol;Acc:HGNC:19237]	0.518462	FALSE	FALSE	-0.289	0.818469	0.145
Q9H6Y7	RNF167	ring finger protein 167 [Source:HGNC Symbol;Acc:HGNC:24544]	0.574306	FALSE	FALSE	-0.289	0.818469	0.144
A0A494BXC7	CMPK1	cytidine/uridine monophosphate kinase 1 [Source:HGNC Symbol;Acc:HGNC:18170]	0.442835	FALSE	FALSE	-0.288	0.819037	0.144
F8VZN8	PPP1R12A	protein phosphatase 1 regulatory subunit 12A [Source:HGNC Symbol;Acc:HGNC:7618]	0.670035	FALSE	FALSE	-0.288	0.819037	0.144
F8WF32	RPN1	ribophorin I [Source:HGNC Symbol;Acc:HGNC:10381]	0.447888	FALSE	FALSE	-0.288	0.819037	0.144
H7C013	ALB	albumin [Source:HGNC Symbol;Acc:HGNC:399]	0.510801	FALSE	FALSE	-0.288	0.819037	0.144
P21980	TGM2	transglutaminase 2 [Source:HGNC Symbol;Acc:HGNC:11778]	0.497535	FALSE	FALSE	-0.288	0.819037	0.144
Q5H928	HSD17B10	hydroxysteroid 17-beta dehydrogenase 10 [Source:HGNC Symbol;Acc:HGNC:4800]	0.534091	FALSE	FALSE	-0.288	0.819037	0.144
C9JBS3	HDLBP	high density lipoprotein binding protein [Source:HGNC Symbol;Acc:HGNC:4857]	0.652468	FALSE	FALSE	-0.287	0.819605	0.143
C9JEJ8	HDLBP	high density lipoprotein binding protein [Source:HGNC Symbol;Acc:HGNC:4857]	0.652468	FALSE	FALSE	-0.287	0.819605	0.143
C9JHN6	HDLBP	high density lipoprotein binding protein [Source:HGNC Symbol;Acc:HGNC:4857]	0.652468	FALSE	FALSE	-0.287	0.819605	0.143
C9JK79	HDLBP	high density lipoprotein binding protein [Source:HGNC Symbol;Acc:HGNC:4857]	0.652468	FALSE	FALSE	-0.287	0.819605	0.143
C9JQ82	HDLBP	high density lipoprotein binding protein [Source:HGNC Symbol;Acc:HGNC:4857]	0.652468	FALSE	FALSE	-0.287	0.819605	0.143
C9JT62	HDLBP	high density lipoprotein binding protein [Source:HGNC Symbol;Acc:HGNC:4857]	0.652468	FALSE	FALSE	-0.287	0.819605	0.143
I3L3D5	PFN1	profilin 1 [Source:HGNC Symbol;Acc:HGNC:8881]	0.419057	FALSE	FALSE	-0.287	0.819605	0.143
Q5GLZ8	HERC4	HECT and RLD domain containing E3 ubiquitin protein ligase 4 [Source:HGNC Symbol;Acc:HGNC:24521]	0.421983	FALSE	FALSE	-0.287	0.819605	0.144
A0A2R8YE05	TPM4	tropomyosin 4 [Source:HGNC Symbol;Acc:HGNC:12013]	0.610869	FALSE	FALSE	-0.286	0.820173	0.143
A0A5F9UN72	TPM4	tropomyosin 4 [Source:HGNC Symbol;Acc:HGNC:12013]	0.610869	FALSE	FALSE	-0.286	0.820173	0.143
K7ENT6	TPM4	tropomyosin 4 [Source:HGNC Symbol;Acc:HGNC:12013]	0.610869	FALSE	FALSE	-0.286	0.820173	0.143
K7EPB9	TPM4	tropomyosin 4 [Source:HGNC Symbol;Acc:HGNC:12013]	0.610869	FALSE	FALSE	-0.286	0.820173	0.143
P07954	FH	fumarate hydratase [Source:HGNC Symbol;Acc:HGNC:3700]	0.648599	FALSE	FALSE	-0.286	0.820173	0.143
A0A0U1RRD1	None	None	0.515204	FALSE	FALSE	-0.285	0.820742	0.142
H0Y9Y1	BTF3	basic transcription factor 3 [Source:HGNC Symbol;Acc:HGNC:1125]	0.417129	FALSE	FALSE	-0.285	0.820742	0.143
J3KTE4	RPL19	ribosomal protein L19 [Source:HGNC Symbol;Acc:HGNC:10312]	0.629003	FALSE	FALSE	-0.285	0.820742	0.143
J3QR09	RPL19	ribosomal protein L19 [Source:HGNC Symbol;Acc:HGNC:10312]	0.629003	FALSE	FALSE	-0.285	0.820742	0.143
P62269	RPS18	ribosomal protein S18 [Source:HGNC Symbol;Acc:HGNC:10401]	0.56129	FALSE	FALSE	-0.285	0.820742	0.142
P84098	RPL19	ribosomal protein L19 [Source:HGNC Symbol;Acc:HGNC:10312]	0.629003	FALSE	FALSE	-0.285	0.820742	0.143
Q5T160	RARS2	arginyl-tRNA synthetase 2, mitochondrial [Source:HGNC Symbol;Acc:HGNC:21406]	0.534823	FALSE	FALSE	-0.285	0.820742	0.143
A0A0C4DGL3	DUT	deoxyuridine triphosphatase [Source:HGNC Symbol;Acc:HGNC:3078]	0.645756	FALSE	FALSE	-0.284	0.821311	0.142
E5RFM3	CTNNA1	catenin alpha 1 [Source:HGNC Symbol;Acc:HGNC:2509]	0.496621	FALSE	FALSE	-0.284	0.821311	0.142
F5H0B7	RAP1B	RAP1B, member of RAS oncogene family [Source:HGNC Symbol;Acc:HGNC:9857]	0.636773	FALSE	FALSE	-0.284	0.821311	0.142
F5H500	RAP1B	RAP1B, member of RAS oncogene family [Source:HGNC Symbol;Acc:HGNC:9857]	0.636773	FALSE	FALSE	-0.284	0.821311	0.142
C9JZD1	ARPC3	actin related protein 2/3 complex subunit 3 [Source:HGNC Symbol;Acc:HGNC:706]	0.786112	FALSE	FALSE	-0.283	0.82188	0.141
P35579	MYH9	myosin heavy chain 9 [Source:HGNC Symbol;Acc:HGNC:7579]	0.624787	FALSE	FALSE	-0.283	0.82188	0.142
H3BR68	ALDOA	aldolase, fructose-bisphosphate A [Source:HGNC Symbol;Acc:HGNC:414]	0.424437	FALSE	FALSE	-0.282	0.82245	0.141
A0A0U1RQW2	RBM39	RNA binding motif protein 39 [Source:HGNC Symbol;Acc:HGNC:15923]	0.682352	FALSE	FALSE	-0.281	0.82302	0.141
C9JMQ6	HDLBP	high density lipoprotein binding protein [Source:HGNC Symbol;Acc:HGNC:4857]	0.590824	FALSE	FALSE	-0.281	0.82302	0.14
H0Y4X3	RBM39	RNA binding motif protein 39 [Source:HGNC Symbol;Acc:HGNC:15923]	0.682352	FALSE	FALSE	-0.281	0.82302	0.141
O95497	VNN1	vanin 1 [Source:HGNC Symbol;Acc:HGNC:12705]	0.650362	FALSE	FALSE	-0.281	0.82302	0.14
Q14498	RBM39	RNA binding motif protein 39 [Source:HGNC Symbol;Acc:HGNC:15923]	0.682352	FALSE	FALSE	-0.281	0.82302	0.141
Q86U06	RBM23	RNA binding motif protein 23 [Source:HGNC Symbol;Acc:HGNC:20155]	0.682352	FALSE	FALSE	-0.281	0.82302	0.141
D6R9A6	HMGB2	high mobility group box 2 [Source:HGNC Symbol;Acc:HGNC:5000]	0.596172	FALSE	FALSE	-0.28	0.823591	0.14
H0Y3V4	IPO5	importin 5 [Source:HGNC Symbol;Acc:HGNC:6402]	0.517036	FALSE	FALSE	-0.28	0.823591	0.14
H0Y6J7	PLXNB2	plexin B2 [Source:HGNC Symbol;Acc:HGNC:9104]	0.45567	FALSE	FALSE	-0.28	0.823591	0.14
D3YTI2	ACP1	acid phosphatase 1 [Source:HGNC Symbol;Acc:HGNC:122]	0.515088	FALSE	FALSE	-0.279	0.824162	0.139
F2Z2Q9	ACP1	acid phosphatase 1 [Source:HGNC Symbol;Acc:HGNC:122]	0.515088	FALSE	FALSE	-0.279	0.824162	0.139
G5E9R5	ACP1	acid phosphatase 1 [Source:HGNC Symbol;Acc:HGNC:122]	0.515088	FALSE	FALSE	-0.279	0.824162	0.139
P24666	ACP1	acid phosphatase 1 [Source:HGNC Symbol;Acc:HGNC:122]	0.515088	FALSE	FALSE	-0.279	0.824162	0.139
A0A6Q8PFV5	GARS1	glycyl-tRNA synthetase 1 [Source:HGNC Symbol;Acc:HGNC:4162]	0.536166	FALSE	FALSE	-0.278	0.824734	0.139
K7ES63	TUBB6	tubulin beta 6 class V [Source:HGNC Symbol;Acc:HGNC:20776]	0.457341	FALSE	FALSE	-0.278	0.824734	0.139
F5GWU8	RAP1B	RAP1B, member of RAS oncogene family [Source:HGNC Symbol;Acc:HGNC:9857]	0.640524	FALSE	FALSE	-0.277	0.825305	0.138
F5GYH7	RAP1B	RAP1B, member of RAS oncogene family [Source:HGNC Symbol;Acc:HGNC:9857]	0.640524	FALSE	FALSE	-0.277	0.825305	0.138
F5H077	RAP1B	RAP1B, member of RAS oncogene family [Source:HGNC Symbol;Acc:HGNC:9857]	0.640524	FALSE	FALSE	-0.277	0.825305	0.138
F5H491	RAP1B	RAP1B, member of RAS oncogene family [Source:HGNC Symbol;Acc:HGNC:9857]	0.640524	FALSE	FALSE	-0.277	0.825305	0.138
F5H4H0	RAP1B	RAP1B, member of RAS oncogene family [Source:HGNC Symbol;Acc:HGNC:9857]	0.640524	FALSE	FALSE	-0.277	0.825305	0.138
K7EQ48	GPI	glucose-6-phosphate isomerase [Source:HGNC Symbol;Acc:HGNC:4458]	0.406992	FALSE	FALSE	-0.277	0.825305	0.139
E9PKI2	NAP1L4	nucleosome assembly protein 1 like 4 [Source:HGNC Symbol;Acc:HGNC:7640]	0.521087	FALSE	FALSE	-0.276	0.825878	0.138
I3L0S0	P4HB	prolyl 4-hydroxylase subunit beta [Source:HGNC Symbol;Acc:HGNC:8548]	0.581647	FALSE	FALSE	-0.276	0.825878	0.138
P02452	COL1A1	collagen type I alpha 1 chain [Source:HGNC Symbol;Acc:HGNC:2197]	0.649958	FALSE	FALSE	-0.276	0.825878	0.138
Q9Y281	CFL2	cofilin 2 [Source:HGNC Symbol;Acc:HGNC:1875]	0.432038	FALSE	FALSE	-0.276	0.825878	0.138
A0A087X1G7	None	None	0.447099	FALSE	FALSE	-0.275	0.82645	0.138
A0A0B4J1R6	None	None	0.507501	FALSE	FALSE	-0.275	0.82645	0.137
O60613	SELENOF	selenoprotein F [Source:HGNC Symbol;Acc:HGNC:17705]	0.447099	FALSE	FALSE	-0.275	0.82645	0.138
P29401	TKT	transketolase [Source:HGNC Symbol;Acc:HGNC:11834]	0.507501	FALSE	FALSE	-0.275	0.82645	0.137
E7ERY9	None	None	0.512607	FALSE	FALSE	-0.274	0.827023	0.137
E9PK54	HSPA8	heat shock protein family A (Hsp70) member 8 [Source:HGNC Symbol;Acc:HGNC:5241]	0.478036	FALSE	FALSE	-0.274	0.827023	0.137
E9PLF4	HSPA8	heat shock protein family A (Hsp70) member 8 [Source:HGNC Symbol;Acc:HGNC:5241]	0.478036	FALSE	FALSE	-0.274	0.827023	0.137
E9PN89	HSPA8	heat shock protein family A (Hsp70) member 8 [Source:HGNC Symbol;Acc:HGNC:5241]	0.478036	FALSE	FALSE	-0.274	0.827023	0.137
E9PQK7	HSPA8	heat shock protein family A (Hsp70) member 8 [Source:HGNC Symbol;Acc:HGNC:5241]	0.478036	FALSE	FALSE	-0.274	0.827023	0.137
E9PQQ4	HSPA8	heat shock protein family A (Hsp70) member 8 [Source:HGNC Symbol;Acc:HGNC:5241]	0.478036	FALSE	FALSE	-0.274	0.827023	0.137
I3NI03	P4HB	prolyl 4-hydroxylase subunit beta [Source:HGNC Symbol;Acc:HGNC:8548]	0.495966	FALSE	FALSE	-0.274	0.827023	0.137
P11142	HSPA8	heat shock protein family A (Hsp70) member 8 [Source:HGNC Symbol;Acc:HGNC:5241]	0.478036	FALSE	FALSE	-0.274	0.827023	0.137
P20020	ATP2B1	ATPase plasma membrane Ca2+ transporting 1 [Source:HGNC Symbol;Acc:HGNC:814]	0.512607	FALSE	FALSE	-0.274	0.827023	0.137
H7C2Q3	PSMD2	proteasome 26S subunit ubiquitin receptor, non-ATPase 2 [Source:HGNC Symbol;Acc:HGNC:9559]	0.458035	FALSE	FALSE	-0.273	0.827597	0.137
J3KRY8	ASPSCR1	ASPSCR1 tether for SLC2A4, UBX domain containing [Source:HGNC Symbol;Acc:HGNC:13825]	0.532247	FALSE	FALSE	-0.272	0.828171	0.136
J3QR12	ASPSCR1	ASPSCR1 tether for SLC2A4, UBX domain containing [Source:HGNC Symbol;Acc:HGNC:13825]	0.532247	FALSE	FALSE	-0.272	0.828171	0.136
Q9BZE9	ASPSCR1	ASPSCR1 tether for SLC2A4, UBX domain containing [Source:HGNC Symbol;Acc:HGNC:13825]	0.532247	FALSE	FALSE	-0.272	0.828171	0.136
Q9Y5A9	YTHDF2	YTH N6-methyladenosine RNA binding protein 2 [Source:HGNC Symbol;Acc:HGNC:31675]	0.767123	FALSE	FALSE	-0.272	0.828171	0.136
S4R3V3	YTHDF2	YTH N6-methyladenosine RNA binding protein 2 [Source:HGNC Symbol;Acc:HGNC:31675]	0.767123	FALSE	FALSE	-0.272	0.828171	0.136
E5RG03	CTNNA1	catenin alpha 1 [Source:HGNC Symbol;Acc:HGNC:2509]	0.515057	FALSE	FALSE	-0.271	0.828745	0.136
E5RGY6	CTNNA1	catenin alpha 1 [Source:HGNC Symbol;Acc:HGNC:2509]	0.515057	FALSE	FALSE	-0.271	0.828745	0.136
E5RHV7	CTNNA1	catenin alpha 1 [Source:HGNC Symbol;Acc:HGNC:2509]	0.515057	FALSE	FALSE	-0.271	0.828745	0.136
E5RIE0	CTNNA1	catenin alpha 1 [Source:HGNC Symbol;Acc:HGNC:2509]	0.515057	FALSE	FALSE	-0.271	0.828745	0.136
E5RJL0	CTNNA1	catenin alpha 1 [Source:HGNC Symbol;Acc:HGNC:2509]	0.515057	FALSE	FALSE	-0.271	0.828745	0.136
C9JIU5	TRIM22	tripartite motif containing 22 [Source:HGNC Symbol;Acc:HGNC:16379]	0.705568	FALSE	FALSE	-0.269	0.829895	0.134
C9JWC5	TRIM22	tripartite motif containing 22 [Source:HGNC Symbol;Acc:HGNC:16379]	0.705568	FALSE	FALSE	-0.269	0.829895	0.134
Q8IYM9	TRIM22	tripartite motif containing 22 [Source:HGNC Symbol;Acc:HGNC:16379]	0.705568	FALSE	FALSE	-0.269	0.829895	0.134
E5RIT6	RPL26L1	ribosomal protein L26 like 1 [Source:HGNC Symbol;Acc:HGNC:17050]	0.622479	FALSE	FALSE	-0.268	0.83047	0.134
E9PR54	None	None	0.431357	FALSE	FALSE	-0.268	0.83047	0.134
H0YJM8	PSMB5	proteasome 20S subunit beta 5 [Source:HGNC Symbol;Acc:HGNC:9542]	0.554411	FALSE	FALSE	-0.268	0.83047	0.134
J3QQQ9	None	None	0.622479	FALSE	FALSE	-0.268	0.83047	0.134
J3QQV1	RPL26	ribosomal protein L26 [Source:HGNC Symbol;Acc:HGNC:10327]	0.622479	FALSE	FALSE	-0.268	0.83047	0.134
J3QRC4	RPL26	ribosomal protein L26 [Source:HGNC Symbol;Acc:HGNC:10327]	0.622479	FALSE	FALSE	-0.268	0.83047	0.134
J3QRI7	RPL26	ribosomal protein L26 [Source:HGNC Symbol;Acc:HGNC:10327]	0.622479	FALSE	FALSE	-0.268	0.83047	0.134
P61254	RPL26	ribosomal protein L26 [Source:HGNC Symbol;Acc:HGNC:10327]	0.622479	FALSE	FALSE	-0.268	0.83047	0.134
Q9UNX3	RPL26L1	ribosomal protein L26 like 1 [Source:HGNC Symbol;Acc:HGNC:17050]	0.622479	FALSE	FALSE	-0.268	0.83047	0.134
H7C599	None	None	0.698977	FALSE	FALSE	-0.267	0.831046	0.133
J3QR48	KPNB1	karyopherin subunit beta 1 [Source:HGNC Symbol;Acc:HGNC:6400]	0.46943	FALSE	FALSE	-0.267	0.831046	0.134
M0R2T0	HNRNPM	heterogeneous nuclear ribonucleoprotein M [Source:HGNC Symbol;Acc:HGNC:5046]	0.728055	FALSE	FALSE	-0.266	0.831622	0.133
U3KPZ0	TPI1	triosephosphate isomerase 1 [Source:HGNC Symbol;Acc:HGNC:12009]	0.541125	FALSE	FALSE	-0.266	0.831622	0.133
A8MXL6	SEC13	SEC13 homolog, nuclear pore and COPII coat complex component [Source:HGNC Symbol;Acc:HGNC:10697]	0.765329	FALSE	FALSE	-0.265	0.832199	0.133
P55735	SEC13	SEC13 homolog, nuclear pore and COPII coat complex component [Source:HGNC Symbol;Acc:HGNC:10697]	0.765329	FALSE	FALSE	-0.265	0.832199	0.133
Q9UHB9	SRP68	signal recognition particle 68 [Source:HGNC Symbol;Acc:HGNC:11302]	0.541058	FALSE	FALSE	-0.265	0.832199	0.133
E5RGF9	FAM114A2	family with sequence similarity 114 member A2 [Source:HGNC Symbol;Acc:HGNC:1333]	0.573981	FALSE	FALSE	-0.263	0.833353	0.132
Q9NRY5	FAM114A2	family with sequence similarity 114 member A2 [Source:HGNC Symbol;Acc:HGNC:1333]	0.573981	FALSE	FALSE	-0.263	0.833353	0.132
H0YJC4	PSMA6	proteasome 20S subunit alpha 6 [Source:HGNC Symbol;Acc:HGNC:9535]	0.510459	FALSE	FALSE	-0.262	0.833931	0.131
H3BNC9	None	None	0.604353	FALSE	FALSE	-0.262	0.833931	0.131
K7ENW1	TNPO2	transportin 2 [Source:HGNC Symbol;Acc:HGNC:19998]	0.55651	FALSE	FALSE	-0.262	0.833931	0.131
K7ESC1	TNPO2	transportin 2 [Source:HGNC Symbol;Acc:HGNC:19998]	0.55651	FALSE	FALSE	-0.262	0.833931	0.131
P08708	RPS17	ribosomal protein S17 [Source:HGNC Symbol;Acc:HGNC:10397]	0.604353	FALSE	FALSE	-0.262	0.833931	0.131
Q5JSD1	VDAC2	voltage dependent anion channel 2 [Source:HGNC Symbol;Acc:HGNC:12672]	0.560832	FALSE	FALSE	-0.262	0.833931	0.131
Q5JSD2	VDAC2	voltage dependent anion channel 2 [Source:HGNC Symbol;Acc:HGNC:12672]	0.560832	FALSE	FALSE	-0.262	0.833931	0.131
A6NMU3	STAM	signal transducing adaptor molecule [Source:HGNC Symbol;Acc:HGNC:11357]	0.597863	FALSE	FALSE	-0.261	0.834509	0.131
M0QY96	HNRNPM	heterogeneous nuclear ribonucleoprotein M [Source:HGNC Symbol;Acc:HGNC:5046]	0.67056	FALSE	FALSE	-0.261	0.834509	0.13
A0A1W2PQM2	None	None	0.685033	FALSE	FALSE	-0.26	0.835088	0.13
H7C1J8	HNRNPA3	heterogeneous nuclear ribonucleoprotein A3 [Source:HGNC Symbol;Acc:HGNC:24941]	0.696355	FALSE	FALSE	-0.26	0.835088	0.13
C9J6B6	EIF4G1	eukaryotic translation initiation factor 4 gamma 1 [Source:HGNC Symbol;Acc:HGNC:3296]	0.562701	FALSE	FALSE	-0.259	0.835667	0.13
C9JF13	EIF4G1	eukaryotic translation initiation factor 4 gamma 1 [Source:HGNC Symbol;Acc:HGNC:3296]	0.562701	FALSE	FALSE	-0.259	0.835667	0.13
O75915	ARL6IP5	ADP ribosylation factor like GTPase 6 interacting protein 5 [Source:HGNC Symbol;Acc:HGNC:16937]	0.593016	FALSE	FALSE	-0.259	0.835667	0.13
P20618	PSMB1	proteasome 20S subunit beta 1 [Source:HGNC Symbol;Acc:HGNC:9537]	0.479826	FALSE	FALSE	-0.259	0.835667	0.13
P55072	VCP	valosin containing protein [Source:HGNC Symbol;Acc:HGNC:12666]	0.459724	FALSE	FALSE	-0.259	0.835667	0.13
A0A3B3ITN1	None	None	0.536312	FALSE	FALSE	-0.258	0.836246	0.129
F8WCR1	RPL3	ribosomal protein L3 [Source:HGNC Symbol;Acc:HGNC:10332]	0.673979	FALSE	FALSE	-0.258	0.836246	0.129
O95613	PCNT	pericentrin [Source:HGNC Symbol;Acc:HGNC:16068]	0.526408	FALSE	FALSE	-0.258	0.836246	0.129
P07205	PGK2	phosphoglycerate kinase 2 [Source:HGNC Symbol;Acc:HGNC:8898]	0.494014	FALSE	FALSE	-0.257	0.836826	0.129
Q5H907	MAGED2	MAGE family member D2 [Source:HGNC Symbol;Acc:HGNC:16353]	0.566885	FALSE	FALSE	-0.257	0.836826	0.129
A8MUD9	RPL7	ribosomal protein L7 [Source:HGNC Symbol;Acc:HGNC:10363]	0.738081	FALSE	FALSE	-0.256	0.837406	0.128
K7EJB9	CALR	calreticulin [Source:HGNC Symbol;Acc:HGNC:1455]	0.429116	FALSE	FALSE	-0.256	0.837406	0.128
K7EMH1	RPL22	ribosomal protein L22 [Source:HGNC Symbol;Acc:HGNC:10315]	0.678127	FALSE	FALSE	-0.256	0.837406	0.128
K7ERI7	RPL22	ribosomal protein L22 [Source:HGNC Symbol;Acc:HGNC:10315]	0.678127	FALSE	FALSE	-0.256	0.837406	0.128
P18124	RPL7	ribosomal protein L7 [Source:HGNC Symbol;Acc:HGNC:10363]	0.738081	FALSE	FALSE	-0.256	0.837406	0.128
P30041	PRDX6	peroxiredoxin 6 [Source:HGNC Symbol;Acc:HGNC:16753]	0.490797	FALSE	FALSE	-0.256	0.837406	0.128
P35268	RPL22	ribosomal protein L22 [Source:HGNC Symbol;Acc:HGNC:10315]	0.678127	FALSE	FALSE	-0.256	0.837406	0.128
D6R9Q9	DBN1	drebrin 1 [Source:HGNC Symbol;Acc:HGNC:2695]	0.609108	FALSE	FALSE	-0.254	0.838568	0.127
H0Y9K1	SEC31A	SEC31 homolog A, COPII coat complex component [Source:HGNC Symbol;Acc:HGNC:17052]	0.622088	FALSE	FALSE	-0.254	0.838568	0.127
H7BYH4	SOD1	superoxide dismutase 1 [Source:HGNC Symbol;Acc:HGNC:11179]	0.721231	FALSE	FALSE	-0.254	0.838568	0.127
P00441	SOD1	superoxide dismutase 1 [Source:HGNC Symbol;Acc:HGNC:11179]	0.721231	FALSE	FALSE	-0.254	0.838568	0.127
Q16643	DBN1	drebrin 1 [Source:HGNC Symbol;Acc:HGNC:2695]	0.609108	FALSE	FALSE	-0.254	0.838568	0.127
U3KQF3	TPI1	triosephosphate isomerase 1 [Source:HGNC Symbol;Acc:HGNC:12009]	0.547543	FALSE	FALSE	-0.254	0.838568	0.127
P42704	LRPPRC	leucine rich pentatricopeptide repeat containing [Source:HGNC Symbol;Acc:HGNC:15714]	0.626937	FALSE	FALSE	-0.253	0.83915	0.126
P78417	GSTO1	glutathione S-transferase omega 1 [Source:HGNC Symbol;Acc:HGNC:13312]	0.600256	FALSE	FALSE	-0.253	0.83915	0.127
Q14247	CTTN	cortactin [Source:HGNC Symbol;Acc:HGNC:3338]	0.499958	FALSE	FALSE	-0.253	0.83915	0.127
Q16531	DDB1	damage specific DNA binding protein 1 [Source:HGNC Symbol;Acc:HGNC:2717]	0.480802	FALSE	FALSE	-0.253	0.83915	0.126
Q5JRX3	PITRM1	pitrilysin metallopeptidase 1 [Source:HGNC Symbol;Acc:HGNC:17663]	0.552261	FALSE	FALSE	-0.253	0.83915	0.126
Q9UJZ1	STOML2	stomatin like 2 [Source:HGNC Symbol;Acc:HGNC:14559]	0.591347	FALSE	FALSE	-0.253	0.83915	0.127
Q9UQ35	SRRM2	serine/arginine repetitive matrix 2 [Source:HGNC Symbol;Acc:HGNC:16639]	0.868446	FALSE	FALSE	-0.253	0.83915	0.126
Q969M3	YIPF5	Yip1 domain family member 5 [Source:HGNC Symbol;Acc:HGNC:24877]	0.568213	FALSE	FALSE	-0.252	0.839731	0.126
H3BU78	ALDOA	aldolase, fructose-bisphosphate A [Source:HGNC Symbol;Acc:HGNC:414]	0.458815	FALSE	FALSE	-0.251	0.840314	0.125
E5RG31	MCM4	minichromosome maintenance complex component 4 [Source:HGNC Symbol;Acc:HGNC:6947]	0.59268	FALSE	FALSE	-0.248	0.842063	0.124
F8WDI0	ATG3	autophagy related 3 [Source:HGNC Symbol;Acc:HGNC:20962]	0.58244	FALSE	FALSE	-0.248	0.842063	0.124
H0Y8C6	IPO5	importin 5 [Source:HGNC Symbol;Acc:HGNC:6402]	0.613635	FALSE	FALSE	-0.248	0.842063	0.124
O00410	IPO5	importin 5 [Source:HGNC Symbol;Acc:HGNC:6402]	0.613635	FALSE	FALSE	-0.248	0.842063	0.124
Q9Y2Z0	SUGT1	SGT1 homolog, MIS12 kinetochore complex assembly cochaperone [Source:HGNC Symbol;Acc:HGNC:16987]	0.487764	FALSE	FALSE	-0.248	0.842063	0.124
G3V540	SHMT2	serine hydroxymethyltransferase 2 [Source:HGNC Symbol;Acc:HGNC:10852]	0.566238	FALSE	FALSE	-0.247	0.842647	0.123
J3KRJ9	COPZ2	COPI coat complex subunit zeta 2 [Source:HGNC Symbol;Acc:HGNC:19356]	0.587818	FALSE	FALSE	-0.247	0.842647	0.124
O95433	AHSA1	activator of HSP90 ATPase activity 1 [Source:HGNC Symbol;Acc:HGNC:1189]	0.634149	FALSE	FALSE	-0.247	0.842647	0.123
P49903	SEPHS1	selenophosphate synthetase 1 [Source:HGNC Symbol;Acc:HGNC:19685]	0.528862	FALSE	FALSE	-0.247	0.842647	0.124
A0A494C0J4	CARD14	caspase recruitment domain family member 14 [Source:HGNC Symbol;Acc:HGNC:16446]	0.603371	FALSE	FALSE	-0.246	0.843231	0.123
A0A494C199	CARD14	caspase recruitment domain family member 14 [Source:HGNC Symbol;Acc:HGNC:16446]	0.603371	FALSE	FALSE	-0.246	0.843231	0.123
E5RH24	PABPC1	poly(A) binding protein cytoplasmic 1 [Source:HGNC Symbol;Acc:HGNC:8554]	0.7241	FALSE	FALSE	-0.246	0.843231	0.123
E5RJB9	PABPC1	poly(A) binding protein cytoplasmic 1 [Source:HGNC Symbol;Acc:HGNC:8554]	0.7241	FALSE	FALSE	-0.246	0.843231	0.123
I3L414	CARD14	caspase recruitment domain family member 14 [Source:HGNC Symbol;Acc:HGNC:16446]	0.603371	FALSE	FALSE	-0.246	0.843231	0.123
P07737	PFN1	profilin 1 [Source:HGNC Symbol;Acc:HGNC:8881]	0.470993	FALSE	FALSE	-0.246	0.843231	0.123
Q6XQN6	NAPRT	nicotinate phosphoribosyltransferase [Source:HGNC Symbol;Acc:HGNC:30450]	0.556902	FALSE	FALSE	-0.246	0.843231	0.123
S4R3B5	SEC61B	SEC61 translocon subunit beta [Source:HGNC Symbol;Acc:HGNC:16993]	0.472917	FALSE	FALSE	-0.246	0.843231	0.123
A0A087WWW7	None	None	0.637064	FALSE	FALSE	-0.244	0.844401	0.122
A0A2R8Y4T1	TNS1	tensin 1 [Source:HGNC Symbol;Acc:HGNC:11973]	0.637064	FALSE	FALSE	-0.244	0.844401	0.122
A0A494C067	TNS1	tensin 1 [Source:HGNC Symbol;Acc:HGNC:11973]	0.637064	FALSE	FALSE	-0.244	0.844401	0.122
A0A6Q8JFV4	PABPC1L	poly(A) binding protein cytoplasmic 1 like [Source:HGNC Symbol;Acc:HGNC:15797]	0.739493	FALSE	FALSE	-0.244	0.844401	0.122
E5RFD8	PABPC1	poly(A) binding protein cytoplasmic 1 [Source:HGNC Symbol;Acc:HGNC:8554]	0.739493	FALSE	FALSE	-0.244	0.844401	0.122
E5RHG7	PABPC1	poly(A) binding protein cytoplasmic 1 [Source:HGNC Symbol;Acc:HGNC:8554]	0.739493	FALSE	FALSE	-0.244	0.844401	0.122
E9PF55	TNS1	tensin 1 [Source:HGNC Symbol;Acc:HGNC:11973]	0.637064	FALSE	FALSE	-0.244	0.844401	0.122
E9PGF5	TNS1	tensin 1 [Source:HGNC Symbol;Acc:HGNC:11973]	0.637064	FALSE	FALSE	-0.244	0.844401	0.122
F6VDH7	ST13	ST13 Hsp70 interacting protein [Source:HGNC Symbol;Acc:HGNC:11343]	0.53675	FALSE	FALSE	-0.244	0.844401	0.122
H7C3I1	ST13	ST13 Hsp70 interacting protein [Source:HGNC Symbol;Acc:HGNC:11343]	0.53675	FALSE	FALSE	-0.244	0.844401	0.122
P50502	ST13	ST13 Hsp70 interacting protein [Source:HGNC Symbol;Acc:HGNC:11343]	0.53675	FALSE	FALSE	-0.244	0.844401	0.122
Q06124	PTPN11	protein tyrosine phosphatase non-receptor type 11 [Source:HGNC Symbol;Acc:HGNC:9644]	0.57862	FALSE	FALSE	-0.244	0.844401	0.122
Q3KNR6	None	None	0.53675	FALSE	FALSE	-0.244	0.844401	0.122
Q9HBL0	TNS1	tensin 1 [Source:HGNC Symbol;Acc:HGNC:11973]	0.637064	FALSE	FALSE	-0.244	0.844401	0.122
A6PVH9	CPNE1	copine 1 [Source:HGNC Symbol;Acc:HGNC:2314]	0.527287	FALSE	FALSE	-0.243	0.844986	0.121
B0QZ18	CPNE1	copine 1 [Source:HGNC Symbol;Acc:HGNC:2314]	0.527287	FALSE	FALSE	-0.243	0.844986	0.121
C9JZ20	PHB1	prohibitin 1 [Source:HGNC Symbol;Acc:HGNC:8912]	0.562536	FALSE	FALSE	-0.243	0.844986	0.121
E7ESE2	PHB1	prohibitin 1 [Source:HGNC Symbol;Acc:HGNC:8912]	0.562536	FALSE	FALSE	-0.243	0.844986	0.121
E9PCW0	PHB1	prohibitin 1 [Source:HGNC Symbol;Acc:HGNC:8912]	0.562536	FALSE	FALSE	-0.243	0.844986	0.121
P09960	LTA4H	leukotriene A4 hydrolase [Source:HGNC Symbol;Acc:HGNC:6710]	0.659749	FALSE	FALSE	-0.243	0.844986	0.121
Q99829	CPNE1	copine 1 [Source:HGNC Symbol;Acc:HGNC:2314]	0.527287	FALSE	FALSE	-0.243	0.844986	0.121
A0A075B6F3	DNAH8	dynein axonemal heavy chain 8 [Source:HGNC Symbol;Acc:HGNC:2952]	0.46784	FALSE	FALSE	-0.242	0.845572	0.121
H0Y7V4	DNAH8	dynein axonemal heavy chain 8 [Source:HGNC Symbol;Acc:HGNC:2952]	0.46784	FALSE	FALSE	-0.242	0.845572	0.121
P43686	PSMC4	proteasome 26S subunit, ATPase 4 [Source:HGNC Symbol;Acc:HGNC:9551]	0.5835	FALSE	FALSE	-0.242	0.845572	0.121
P49257	LMAN1	lectin, mannose binding 1 [Source:HGNC Symbol;Acc:HGNC:6631]	0.476391	FALSE	FALSE	-0.242	0.845572	0.121
Q96JB1	DNAH8	dynein axonemal heavy chain 8 [Source:HGNC Symbol;Acc:HGNC:2952]	0.46784	FALSE	FALSE	-0.242	0.845572	0.121
D6R9G2	ADH5	alcohol dehydrogenase 5 (class III), chi polypeptide [Source:HGNC Symbol;Acc:HGNC:253]	0.566491	FALSE	FALSE	-0.241	0.846159	0.121
D6RAY0	ADH5	alcohol dehydrogenase 5 (class III), chi polypeptide [Source:HGNC Symbol;Acc:HGNC:253]	0.566491	FALSE	FALSE	-0.241	0.846159	0.121
D6RFE4	ADH5	alcohol dehydrogenase 5 (class III), chi polypeptide [Source:HGNC Symbol;Acc:HGNC:253]	0.566491	FALSE	FALSE	-0.241	0.846159	0.121
A0A0A0MQV6	FGF2	fibroblast growth factor 2 [Source:HGNC Symbol;Acc:HGNC:3676]	0.625851	FALSE	FALSE	-0.24	0.846745	0.12
G5E9Q6	PFN2	profilin 2 [Source:HGNC Symbol;Acc:HGNC:8882]	0.590681	FALSE	FALSE	-0.24	0.846745	0.12
H0YDS9	NASP	nuclear autoantigenic sperm protein [Source:HGNC Symbol;Acc:HGNC:7644]	0.502588	FALSE	FALSE	-0.24	0.846745	0.12
H3BQZ9	APRT	adenine phosphoribosyltransferase [Source:HGNC Symbol;Acc:HGNC:626]	0.828744	FALSE	FALSE	-0.24	0.846745	0.12
H3BSW3	APRT	adenine phosphoribosyltransferase [Source:HGNC Symbol;Acc:HGNC:626]	0.828744	FALSE	FALSE	-0.24	0.846745	0.12
P09038	FGF2	fibroblast growth factor 2 [Source:HGNC Symbol;Acc:HGNC:3676]	0.625851	FALSE	FALSE	-0.24	0.846745	0.12
A0A0C4DGB6	ALB	albumin [Source:HGNC Symbol;Acc:HGNC:399]	0.629703	FALSE	FALSE	-0.239	0.847332	0.119
A0A2R8Y7C0	HBA2	hemoglobin subunit alpha 2 [Source:HGNC Symbol;Acc:HGNC:4824]	0.614283	FALSE	FALSE	-0.239	0.847332	0.12
B7WNR0	ALB	albumin [Source:HGNC Symbol;Acc:HGNC:399]	0.629703	FALSE	FALSE	-0.239	0.847332	0.119
D6RHD5	ALB	albumin [Source:HGNC Symbol;Acc:HGNC:399]	0.629703	FALSE	FALSE	-0.239	0.847332	0.119
G3V1N2	HBA2	hemoglobin subunit alpha 2 [Source:HGNC Symbol;Acc:HGNC:4824]	0.614283	FALSE	FALSE	-0.239	0.847332	0.12
H0YA55	ALB	albumin [Source:HGNC Symbol;Acc:HGNC:399]	0.629703	FALSE	FALSE	-0.239	0.847332	0.119
P02768	ALB	albumin [Source:HGNC Symbol;Acc:HGNC:399]	0.629703	FALSE	FALSE	-0.239	0.847332	0.119
P69905	HBA2	hemoglobin subunit alpha 2 [Source:HGNC Symbol;Acc:HGNC:4824]	0.614283	FALSE	FALSE	-0.239	0.847332	0.12
B7Z1G8	SURF4	surfeit 4 [Source:HGNC Symbol;Acc:HGNC:11476]	0.582125	FALSE	FALSE	-0.238	0.84792	0.119
P01023	A2M	alpha-2-macroglobulin [Source:HGNC Symbol;Acc:HGNC:7]	0.581714	FALSE	FALSE	-0.238	0.84792	0.119
J3QLH6	PSMC5	proteasome 26S subunit, ATPase 5 [Source:HGNC Symbol;Acc:HGNC:9552]	0.560798	FALSE	FALSE	-0.237	0.848508	0.119
J3QSE0	PSMC5	proteasome 26S subunit, ATPase 5 [Source:HGNC Symbol;Acc:HGNC:9552]	0.560798	FALSE	FALSE	-0.237	0.848508	0.119
O15145	ARPC3	actin related protein 2/3 complex subunit 3 [Source:HGNC Symbol;Acc:HGNC:706]	0.734089	FALSE	FALSE	-0.237	0.848508	0.118
Q5SX90	GDI2	GDP dissociation inhibitor 2 [Source:HGNC Symbol;Acc:HGNC:4227]	0.562722	FALSE	FALSE	-0.237	0.848508	0.118
V9GYF8	GDI2	GDP dissociation inhibitor 2 [Source:HGNC Symbol;Acc:HGNC:4227]	0.562722	FALSE	FALSE	-0.237	0.848508	0.118
C9JKR2	ALB	albumin [Source:HGNC Symbol;Acc:HGNC:399]	0.645008	FALSE	FALSE	-0.236	0.849096	0.118
H0Y5J4	DBNL	drebrin like [Source:HGNC Symbol;Acc:HGNC:2696]	0.571598	FALSE	FALSE	-0.236	0.849096	0.118
P53618	COPB1	COPI coat complex subunit beta 1 [Source:HGNC Symbol;Acc:HGNC:2231]	0.479063	FALSE	FALSE	-0.236	0.849096	0.118
Q6NVV1	None	None	0.607102	FALSE	FALSE	-0.236	0.849096	0.118
A0A0S2Z4J7	GSS	glutathione synthetase [Source:HGNC Symbol;Acc:HGNC:4624]	0.65174	FALSE	FALSE	-0.235	0.849685	0.117
A0A2R8Y2X9	GSS	glutathione synthetase [Source:HGNC Symbol;Acc:HGNC:4624]	0.65174	FALSE	FALSE	-0.235	0.849685	0.117
A0A2R8Y446	GSS	glutathione synthetase [Source:HGNC Symbol;Acc:HGNC:4624]	0.65174	FALSE	FALSE	-0.235	0.849685	0.117
A0A2R8Y4V9	GSS	glutathione synthetase [Source:HGNC Symbol;Acc:HGNC:4624]	0.65174	FALSE	FALSE	-0.235	0.849685	0.117
A0A2R8Y6Y6	GSS	glutathione synthetase [Source:HGNC Symbol;Acc:HGNC:4624]	0.65174	FALSE	FALSE	-0.235	0.849685	0.117
A0A2R8Y790	GSS	glutathione synthetase [Source:HGNC Symbol;Acc:HGNC:4624]	0.65174	FALSE	FALSE	-0.235	0.849685	0.117
A0A2R8YF34	GSS	glutathione synthetase [Source:HGNC Symbol;Acc:HGNC:4624]	0.65174	FALSE	FALSE	-0.235	0.849685	0.117
E9PKD5	PSMC3	proteasome 26S subunit, ATPase 3 [Source:HGNC Symbol;Acc:HGNC:9549]	0.497291	FALSE	FALSE	-0.234	0.850274	0.117
H0YAB3	SEC31A	SEC31 homolog A, COPII coat complex component [Source:HGNC Symbol;Acc:HGNC:17052]	0.676687	FALSE	FALSE	-0.234	0.850274	0.117
B0YIW2	APOC3	apolipoprotein C3 [Source:HGNC Symbol;Acc:HGNC:610]	0.662626	FALSE	FALSE	-0.233	0.850864	0.117
C9J712	PFN2	profilin 2 [Source:HGNC Symbol;Acc:HGNC:8882]	0.667324	FALSE	FALSE	-0.233	0.850864	0.117
P02656	APOC3	apolipoprotein C3 [Source:HGNC Symbol;Acc:HGNC:610]	0.662626	FALSE	FALSE	-0.233	0.850864	0.117
P62891	RPL39	ribosomal protein L39 [Source:HGNC Symbol;Acc:HGNC:10350]	0.70413	FALSE	FALSE	-0.233	0.850864	0.117
Q59GN2	None	None	0.70413	FALSE	FALSE	-0.233	0.850864	0.117
A0A1W2PRL9	None	None	0.617067	FALSE	FALSE	-0.232	0.851454	0.116
E7EQK6	CAST	calpastatin [Source:HGNC Symbol;Acc:HGNC:1515]	0.699469	FALSE	FALSE	-0.232	0.851454	0.116
Q99962	SH3GL2	SH3 domain containing GRB2 like 2, endophilin A1 [Source:HGNC Symbol;Acc:HGNC:10831]	0.633206	FALSE	FALSE	-0.232	0.851454	0.116
A6QRI9	RPL10	ribosomal protein L10 [Source:HGNC Symbol;Acc:HGNC:10298]	0.720373	FALSE	FALSE	-0.231	0.852044	0.116
B8A6G2	RPL10	ribosomal protein L10 [Source:HGNC Symbol;Acc:HGNC:10298]	0.720373	FALSE	FALSE	-0.231	0.852044	0.116
P30085	CMPK1	cytidine/uridine monophosphate kinase 1 [Source:HGNC Symbol;Acc:HGNC:18170]	0.542781	FALSE	FALSE	-0.231	0.852044	0.115
A0A087WWT3	ALB	albumin [Source:HGNC Symbol;Acc:HGNC:399]	0.666514	FALSE	FALSE	-0.23	0.852635	0.115
A0A0J9YXF2	PON2	paraoxonase 2 [Source:HGNC Symbol;Acc:HGNC:9205]	0.764365	FALSE	FALSE	-0.229	0.853226	0.115
A0A1W2PQ78	HADH	hydroxyacyl-CoA dehydrogenase [Source:HGNC Symbol;Acc:HGNC:4799]	0.662654	FALSE	FALSE	-0.229	0.853226	0.115
E7EUT5	GAPDH	glyceraldehyde-3-phosphate dehydrogenase [Source:HGNC Symbol;Acc:HGNC:4141]	0.559014	FALSE	FALSE	-0.229	0.853226	0.114
F8W930	IGF2BP2	insulin like growth factor 2 mRNA binding protein 2 [Source:HGNC Symbol;Acc:HGNC:28867]	0.78183	FALSE	FALSE	-0.229	0.853226	0.114
F8WEF0	ATIC	5-aminoimidazole-4-carboxamide ribonucleotide formyltransferase/IMP cyclohydrolase [Source:HGNC Symbol;Acc:HGNC:794]	0.449334	FALSE	FALSE	-0.229	0.853226	0.115
I3L0N3	NSF	N-ethylmaleimide sensitive factor, vesicle fusing ATPase [Source:HGNC Symbol;Acc:HGNC:8016]	0.466589	FALSE	FALSE	-0.229	0.853226	0.115
P04406	GAPDH	glyceraldehyde-3-phosphate dehydrogenase [Source:HGNC Symbol;Acc:HGNC:4141]	0.559014	FALSE	FALSE	-0.229	0.853226	0.114
P46459	NSF	N-ethylmaleimide sensitive factor, vesicle fusing ATPase [Source:HGNC Symbol;Acc:HGNC:8016]	0.466589	FALSE	FALSE	-0.229	0.853226	0.115
P50148	GNAQ	G protein subunit alpha q [Source:HGNC Symbol;Acc:HGNC:4390]	0.525228	FALSE	FALSE	-0.229	0.853226	0.114
Q15165	PON2	paraoxonase 2 [Source:HGNC Symbol;Acc:HGNC:9205]	0.764365	FALSE	FALSE	-0.229	0.853226	0.115
Q9Y6M1	IGF2BP2	insulin like growth factor 2 mRNA binding protein 2 [Source:HGNC Symbol;Acc:HGNC:28867]	0.78183	FALSE	FALSE	-0.229	0.853226	0.114
F8VX93	DCTN2	dynactin subunit 2 [Source:HGNC Symbol;Acc:HGNC:2712]	0.688769	FALSE	FALSE	-0.228	0.853818	0.114
K7EM38	ACTG1	actin gamma 1 [Source:HGNC Symbol;Acc:HGNC:144]	0.544622	FALSE	FALSE	-0.227	0.85441	0.113
K7EP41	GPI	glucose-6-phosphate isomerase [Source:HGNC Symbol;Acc:HGNC:4458]	0.664589	FALSE	FALSE	-0.227	0.85441	0.114
O43242	PSMD3	proteasome 26S subunit, non-ATPase 3 [Source:HGNC Symbol;Acc:HGNC:9560]	0.598138	FALSE	FALSE	-0.227	0.85441	0.113
Q8WVM8	SCFD1	sec1 family domain containing 1 [Source:HGNC Symbol;Acc:HGNC:20726]	0.617815	FALSE	FALSE	-0.227	0.85441	0.114
A0A2R8YGF8	ACTB	actin beta [Source:HGNC Symbol;Acc:HGNC:132]	0.547346	FALSE	FALSE	-0.226	0.855002	0.113
A0A6Q8PH58	ACTB	actin beta [Source:HGNC Symbol;Acc:HGNC:132]	0.547346	FALSE	FALSE	-0.226	0.855002	0.113
[truncated: 3,867 more rows]

## Sheet: Up
Gene ID	converted_alias	Gene description	MDS_vs_non-MDS_p.val	significant	MDS_vs_non-MDS_significant	Exp. Log.ratio	non-MDS_centered	MDS_centered
P40121	CAPG	capping actin protein, gelsolin like [Source:HGNC Symbol;Acc:HGNC:1474]	1.43e-05	TRUE	TRUE	2.16	4.46915	-1.08
B4DYP1	DDAH1	dimethylarginine dimethylaminohydrolase 1 [Source:HGNC Symbol;Acc:HGNC:2715]	2.57e-05	TRUE	TRUE	2.12	4.34694	-1.06
O94760	DDAH1	dimethylarginine dimethylaminohydrolase 1 [Source:HGNC Symbol;Acc:HGNC:2715]	2.57e-05	TRUE	TRUE	2.12	4.34694	-1.06
H7C0X8	CAPG	capping actin protein, gelsolin like [Source:HGNC Symbol;Acc:HGNC:1474]	3.52e-05	TRUE	TRUE	2.1	4.28709	-1.05
E7ENU9	CAPG	capping actin protein, gelsolin like [Source:HGNC Symbol;Acc:HGNC:1474]	6.5e-05	TRUE	TRUE	2.06	4.16986	-1.03
Q8IVF2	AHNAK2	AHNAK nucleoprotein 2 [Source:HGNC Symbol;Acc:HGNC:20125]	0.000109371	TRUE	TRUE	2.23	4.69134	-1.12
G3V3R6	LGALS3	galectin 3 [Source:HGNC Symbol;Acc:HGNC:6563]	0.000125192	TRUE	TRUE	1.84	3.5801	-0.92
D3YTC6	HSPB7	heat shock protein family B (small) member 7 [Source:HGNC Symbol;Acc:HGNC:5249]	0.000159921	TRUE	TRUE	2.02	4.05584	-1.01
B8ZZL6	CAPG	capping actin protein, gelsolin like [Source:HGNC Symbol;Acc:HGNC:1474]	0.000189309	TRUE	TRUE	2.22	4.65893	-1.11
P21589	NT5E	5'-nucleotidase ecto [Source:HGNC Symbol;Acc:HGNC:8021]	0.000209916	TRUE	TRUE	2.43	5.38893	-1.22
Q96B60	NT5E	5'-nucleotidase ecto [Source:HGNC Symbol;Acc:HGNC:8021]	0.000209916	TRUE	TRUE	2.43	5.38893	-1.22
P17931	LGALS3	galectin 3 [Source:HGNC Symbol;Acc:HGNC:6563]	0.00026821	TRUE	TRUE	1.8	3.4822	-0.901
Q8N241	HSPB7	heat shock protein family B (small) member 7 [Source:HGNC Symbol;Acc:HGNC:5249]	0.000285561	TRUE	TRUE	2.15	4.43828	-1.08
Q9UBY9	HSPB7	heat shock protein family B (small) member 7 [Source:HGNC Symbol;Acc:HGNC:5249]	0.000285561	TRUE	TRUE	2.15	4.43828	-1.08
P07093	SERPINE2	serpin family E member 2 [Source:HGNC Symbol;Acc:HGNC:8951]	0.000326342	TRUE	TRUE	1.85	3.605	-0.924
A0A0J9YVV7	MYOM2	myomesin 2 [Source:HGNC Symbol;Acc:HGNC:7614]	0.000359456	TRUE	TRUE	2.46	5.50217	-1.23
P26447	S100A4	S100 calcium binding protein A4 [Source:HGNC Symbol;Acc:HGNC:10494]	0.000437541	TRUE	TRUE	1.72	3.29436	-0.858
P60903	S100A10	S100 calcium binding protein A10 [Source:HGNC Symbol;Acc:HGNC:10487]	0.000474159	TRUE	TRUE	2.29	4.89056	-1.14
C9J5A3	HSPB7	heat shock protein family B (small) member 7 [Source:HGNC Symbol;Acc:HGNC:5249]	0.000493451	TRUE	TRUE	2.32	4.99332	-1.16
A0A0C4DFZ2	ARSA	arylsulfatase A [Source:HGNC Symbol;Acc:HGNC:713]	0.000523458	TRUE	TRUE	2.35	5.09824	-1.17
P15289	ARSA	arylsulfatase A [Source:HGNC Symbol;Acc:HGNC:713]	0.000523458	TRUE	TRUE	2.35	5.09824	-1.17
H7BZC6	HOXA10-AS	HOXA10 antisense RNA [Source:HGNC Symbol;Acc:HGNC:40281]	0.000561322	TRUE	TRUE	2.05	4.14106	-1.02
Q13554	CAMK2B	calcium/calmodulin dependent protein kinase II beta [Source:HGNC Symbol;Acc:HGNC:1461]	0.000561322	TRUE	TRUE	2.05	4.14106	-1.02
C9JN98	CAMK2B	calcium/calmodulin dependent protein kinase II beta [Source:HGNC Symbol;Acc:HGNC:1461]	0.000565261	TRUE	TRUE	1.88	3.68075	-0.938
A0A2R8YEU4	TPM4	tropomyosin 4 [Source:HGNC Symbol;Acc:HGNC:12013]	0.000608345	TRUE	TRUE	2.84	7.1602	-1.42
A0A2R8YHD2	TPM4	tropomyosin 4 [Source:HGNC Symbol;Acc:HGNC:12013]	0.000608345	TRUE	TRUE	2.84	7.1602	-1.42
A0A3B3ISS6	GPNMB	glycoprotein nmb [Source:HGNC Symbol;Acc:HGNC:4462]	0.00071613	TRUE	TRUE	2.67	6.36429	-1.34
Q14956	GPNMB	glycoprotein nmb [Source:HGNC Symbol;Acc:HGNC:4462]	0.00071613	TRUE	TRUE	2.67	6.36429	-1.34
Q68DG0	HSPB7	heat shock protein family B (small) member 7 [Source:HGNC Symbol;Acc:HGNC:5249]	0.000827007	TRUE	TRUE	2.14	4.40762	-1.07
J3KRL0	MYO1D	myosin ID [Source:HGNC Symbol;Acc:HGNC:7598]	0.000963889	TRUE	TRUE	3.48	11.1579	-1.74
Q6YN16	HSDL2	hydroxysteroid dehydrogenase like 2 [Source:HGNC Symbol;Acc:HGNC:18572]	0.00106928	TRUE	TRUE	1.86	3.63008	-0.931
A0A1W2PS24	HLA-A	major histocompatibility complex, class I, A [Source:HGNC Symbol;Acc:HGNC:4931]	0.00170012	TRUE	TRUE	2.46	5.50217	-1.23
P04439	HLA-A	major histocompatibility complex, class I, A [Source:HGNC Symbol;Acc:HGNC:4931]	0.00170012	TRUE	TRUE	2.46	5.50217	-1.23
Q5SRN5	HLA-A	major histocompatibility complex, class I, A [Source:HGNC Symbol;Acc:HGNC:4931]	0.00170012	TRUE	TRUE	2.46	5.50217	-1.23
Q5SRN7	HLA-A	major histocompatibility complex, class I, A [Source:HGNC Symbol;Acc:HGNC:4931]	0.00170012	TRUE	TRUE	2.46	5.50217	-1.23
E9PJM7	SWAP70	switching B cell complex subunit SWAP70 [Source:HGNC Symbol;Acc:HGNC:17070]	0.00219637	TRUE	TRUE	2.46	5.50217	-1.23
Q5TED7	MICAL1	microtubule associated monooxygenase, calponin and LIM domain containing 1 [Source:HGNC Symbol;Acc:HGNC:20619]	0.00221352	TRUE	TRUE	1.79	3.45815	-0.897
P46821	MAP1B	microtubule associated protein 1B [Source:HGNC Symbol;Acc:HGNC:6836]	0.00249918	FALSE	FALSE	1.54	2.90795	-0.77
C9J1E1	BLVRA	biliverdin reductase A [Source:HGNC Symbol;Acc:HGNC:1062]	0.00300041	FALSE	FALSE	2.06	4.16986	-1.03
B1ANM0	LGALS8	galectin 8 [Source:HGNC Symbol;Acc:HGNC:6569]	0.00319257	FALSE	FALSE	1.37	2.58471	-0.686
E9PJ77	LGALS8	galectin 8 [Source:HGNC Symbol;Acc:HGNC:6569]	0.00319257	FALSE	FALSE	1.37	2.58471	-0.686
E9PRN3	LGALS8	galectin 8 [Source:HGNC Symbol;Acc:HGNC:6569]	0.00319257	FALSE	FALSE	1.37	2.58471	-0.686
F6V2D4	LGALS8	galectin 8 [Source:HGNC Symbol;Acc:HGNC:6569]	0.00319257	FALSE	FALSE	1.37	2.58471	-0.686
H7BXD8	LGALS8	galectin 8 [Source:HGNC Symbol;Acc:HGNC:6569]	0.00319257	FALSE	FALSE	1.37	2.58471	-0.686
O00214	LGALS8	galectin 8 [Source:HGNC Symbol;Acc:HGNC:6569]	0.00319257	FALSE	FALSE	1.37	2.58471	-0.686
P56470	LGALS4	galectin 4 [Source:HGNC Symbol;Acc:HGNC:6565]	0.00319257	FALSE	FALSE	1.37	2.58471	-0.686
Q5T3P9	LGALS8	galectin 8 [Source:HGNC Symbol;Acc:HGNC:6569]	0.00319257	FALSE	FALSE	1.37	2.58471	-0.686
G3V4N7	CKB	creatine kinase B [Source:HGNC Symbol;Acc:HGNC:1991]	0.00326456	FALSE	FALSE	1.36	2.56685	-0.682
P12277	CKB	creatine kinase B [Source:HGNC Symbol;Acc:HGNC:1991]	0.00326456	FALSE	FALSE	1.36	2.56685	-0.682
D6RA40	MAP1B	microtubule associated protein 1B [Source:HGNC Symbol;Acc:HGNC:6836]	0.00344498	FALSE	FALSE	1.51	2.8481	-0.754
D6RCL2	MAP1B	microtubule associated protein 1B [Source:HGNC Symbol;Acc:HGNC:6836]	0.00358382	FALSE	FALSE	2.07	4.19887	-1.03
D6RGJ3	MAP1B	microtubule associated protein 1B [Source:HGNC Symbol;Acc:HGNC:6836]	0.00358382	FALSE	FALSE	2.07	4.19887	-1.03
E7EMB1	SWAP70	switching B cell complex subunit SWAP70 [Source:HGNC Symbol;Acc:HGNC:17070]	0.00359837	FALSE	FALSE	1.8	3.4822	-0.899
Q9UH65	SWAP70	switching B cell complex subunit SWAP70 [Source:HGNC Symbol;Acc:HGNC:17070]	0.00359837	FALSE	FALSE	1.8	3.4822	-0.899
D6RA32	MAP1B	microtubule associated protein 1B [Source:HGNC Symbol;Acc:HGNC:6836]	0.00372911	FALSE	FALSE	1.39	2.62079	-0.695
F8VWY3	HDAC7	histone deacetylase 7 [Source:HGNC Symbol;Acc:HGNC:14067]	0.00394961	FALSE	FALSE	1.86	3.63008	-0.93
J3KPH8	HDAC7	histone deacetylase 7 [Source:HGNC Symbol;Acc:HGNC:14067]	0.00394961	FALSE	FALSE	1.86	3.63008	-0.93
A0A087X0S5	COL6A1	collagen type VI alpha 1 chain [Source:HGNC Symbol;Acc:HGNC:2211]	0.00405924	FALSE	FALSE	1.54	2.90795	-0.771
P12109	COL6A1	collagen type VI alpha 1 chain [Source:HGNC Symbol;Acc:HGNC:2211]	0.00405924	FALSE	FALSE	1.54	2.90795	-0.771
Q67C41	STAT1	signal transducer and activator of transcription 1 [Source:HGNC Symbol;Acc:HGNC:11362]	0.00458698	FALSE	FALSE	1.21	2.31338	-0.605
P27658	COL8A1	collagen type VIII alpha 1 chain [Source:HGNC Symbol;Acc:HGNC:2215]	0.00490398	FALSE	FALSE	2.46	5.50217	-1.23
Q8TDZ2	MICAL1	microtubule associated monooxygenase, calponin and LIM domain containing 1 [Source:HGNC Symbol;Acc:HGNC:20619]	0.00512946	FALSE	FALSE	1.78	3.43426	-0.892
D2KFR9	STAT1	signal transducer and activator of transcription 1 [Source:HGNC Symbol;Acc:HGNC:11362]	0.00571658	FALSE	FALSE	1.12	2.17347	-0.562
E7ENM1	STAT1	signal transducer and activator of transcription 1 [Source:HGNC Symbol;Acc:HGNC:11362]	0.00571658	FALSE	FALSE	1.12	2.17347	-0.562
P12110	COL6A2	collagen type VI alpha 2 chain [Source:HGNC Symbol;Acc:HGNC:2212]	0.00611294	FALSE	FALSE	1.54	2.90795	-0.772
A0A590UJW6	ZCCHC14	zinc finger CCHC-type containing 14 [Source:HGNC Symbol;Acc:HGNC:24134]	0.00620615	FALSE	FALSE	1.97	3.91768	-0.984
H3BS18	ZCCHC14	zinc finger CCHC-type containing 14 [Source:HGNC Symbol;Acc:HGNC:24134]	0.00620615	FALSE	FALSE	1.97	3.91768	-0.984
Q8WYQ9	ZCCHC14	zinc finger CCHC-type containing 14 [Source:HGNC Symbol;Acc:HGNC:24134]	0.00620615	FALSE	FALSE	1.97	3.91768	-0.984
A6NCE7	MAP1LC3B2	microtubule associated protein 1 light chain 3 beta 2 [Source:HGNC Symbol;Acc:HGNC:34390]	0.00638556	FALSE	FALSE	1.41	2.65737	-0.707
H3BTL1	MAP1LC3B	microtubule associated protein 1 light chain 3 beta [Source:HGNC Symbol;Acc:HGNC:13352]	0.00638556	FALSE	FALSE	1.41	2.65737	-0.707
Q9GZQ8	MAP1LC3B	microtubule associated protein 1 light chain 3 beta [Source:HGNC Symbol;Acc:HGNC:13352]	0.00638556	FALSE	FALSE	1.41	2.65737	-0.707
Q16222	UAP1	UDP-N-acetylglucosamine pyrophosphorylase 1 [Source:HGNC Symbol;Acc:HGNC:12457]	0.0064185	FALSE	FALSE	1.22	2.32947	-0.612
D6RBE9	ANXA5	annexin A5 [Source:HGNC Symbol;Acc:HGNC:543]	0.0067806	FALSE	FALSE	1.27	2.41162	-0.636
C9JQM9	DARS1	aspartyl-tRNA synthetase 1 [Source:HGNC Symbol;Acc:HGNC:2678]	0.00705188	FALSE	FALSE	1.1	2.14355	-0.551
A0A2R8Y484	CD47	CD47 molecule [Source:HGNC Symbol;Acc:HGNC:1682]	0.00783075	FALSE	FALSE	1.63	3.09513	-0.817
Q08722	CD47	CD47 molecule [Source:HGNC Symbol;Acc:HGNC:1682]	0.00783075	FALSE	FALSE	1.63	3.09513	-0.817
Q16647	PTGIS	prostaglandin I2 synthase [Source:HGNC Symbol;Acc:HGNC:9603]	0.00787343	FALSE	FALSE	1.54	2.90795	-0.769
B0YJC5	VIM	vimentin [Source:HGNC Symbol;Acc:HGNC:12692]	0.00802357	FALSE	FALSE	1.45	2.73208	-0.726
Q8NHP8	PLBD2	phospholipase B domain containing 2 [Source:HGNC Symbol;Acc:HGNC:27283]	0.00810441	FALSE	FALSE	1.58	2.9897	-0.79
A0A2R8Y478	CD9	CD9 molecule [Source:HGNC Symbol;Acc:HGNC:1709]	0.00879586	FALSE	FALSE	1.4	2.63902	-0.702
A6NNI4	CD9	CD9 molecule [Source:HGNC Symbol;Acc:HGNC:1709]	0.00879586	FALSE	FALSE	1.4	2.63902	-0.702
G8JLH6	CD9	CD9 molecule [Source:HGNC Symbol;Acc:HGNC:1709]	0.00879586	FALSE	FALSE	1.4	2.63902	-0.702
P21926	CD9	CD9 molecule [Source:HGNC Symbol;Acc:HGNC:1709]	0.00879586	FALSE	FALSE	1.4	2.63902	-0.702
A0A1B0GV01	None	None	0.00919396	FALSE	FALSE	1.41	2.65737	-0.703
G3V461	CKB	creatine kinase B [Source:HGNC Symbol;Acc:HGNC:1991]	0.00998652	FALSE	FALSE	1.23	2.34567	-0.614
K7ESA3	VAT1	vesicle amine transport 1 [Source:HGNC Symbol;Acc:HGNC:16919]	0.0105636	FALSE	FALSE	1.16	2.23457	-0.579
E9PNX9	LPXN	leupaxin [Source:HGNC Symbol;Acc:HGNC:14061]	0.0116275	FALSE	FALSE	2.32	4.99332	-1.16
O60711	LPXN	leupaxin [Source:HGNC Symbol;Acc:HGNC:14061]	0.0116275	FALSE	FALSE	2.32	4.99332	-1.16
A0A6Q8JG94	LGALS12	galectin 12 [Source:HGNC Symbol;Acc:HGNC:15788]	0.0120433	FALSE	FALSE	1.27	2.41162	-0.637
J3KS82	LGALS9	galectin 9 [Source:HGNC Symbol;Acc:HGNC:6570]	0.0120433	FALSE	FALSE	1.27	2.41162	-0.637
J3KSY2	LGALS9C	galectin 9C [Source:HGNC Symbol;Acc:HGNC:33874]	0.0120433	FALSE	FALSE	1.27	2.41162	-0.637
J3KT17	LGALS9C	galectin 9C [Source:HGNC Symbol;Acc:HGNC:33874]	0.0120433	FALSE	FALSE	1.27	2.41162	-0.637
J3QR96	LGALS9C	galectin 9C [Source:HGNC Symbol;Acc:HGNC:33874]	0.0120433	FALSE	FALSE	1.27	2.41162	-0.637
J3QSH0	LGALS9C	galectin 9C [Source:HGNC Symbol;Acc:HGNC:33874]	0.0120433	FALSE	FALSE	1.27	2.41162	-0.637
O00182	LGALS9	galectin 9 [Source:HGNC Symbol;Acc:HGNC:6570]	0.0120433	FALSE	FALSE	1.27	2.41162	-0.637
Q3B8N2	LGALS9B	galectin 9B [Source:HGNC Symbol;Acc:HGNC:24842]	0.0120433	FALSE	FALSE	1.27	2.41162	-0.637
Q6DKI2	LGALS9C	galectin 9C [Source:HGNC Symbol;Acc:HGNC:33874]	0.0120433	FALSE	FALSE	1.27	2.41162	-0.637
Q96DT0	LGALS12	galectin 12 [Source:HGNC Symbol;Acc:HGNC:15788]	0.0120433	FALSE	FALSE	1.27	2.41162	-0.637
C9J8J0	SSBP1	single stranded DNA binding protein 1 [Source:HGNC Symbol;Acc:HGNC:11317]	0.0123272	FALSE	FALSE	1.16	2.23457	-0.579
E9PH66	STAT1	signal transducer and activator of transcription 1 [Source:HGNC Symbol;Acc:HGNC:11362]	0.0128574	FALSE	FALSE	1.17	2.25012	-0.585
J3QRN6	MYO1D	myosin ID [Source:HGNC Symbol;Acc:HGNC:7598]	0.0132377	FALSE	FALSE	2.54	5.81589	-1.27
K7EIG7	MYO1D	myosin ID [Source:HGNC Symbol;Acc:HGNC:7598]	0.0132377	FALSE	FALSE	2.54	5.81589	-1.27
O94832	MYO1D	myosin ID [Source:HGNC Symbol;Acc:HGNC:7598]	0.0132377	FALSE	FALSE	2.54	5.81589	-1.27
P10253	GAA	alpha glucosidase [Source:HGNC Symbol;Acc:HGNC:4065]	0.0136079	FALSE	FALSE	1.42	2.67586	-0.709
A0A2R8Y517	SERPINB6	serpin family B member 6 [Source:HGNC Symbol;Acc:HGNC:8950]	0.0140046	FALSE	FALSE	1.14	2.20381	-0.569
A0A2R8YDD0	SERPINB6	serpin family B member 6 [Source:HGNC Symbol;Acc:HGNC:8950]	0.0140046	FALSE	FALSE	1.14	2.20381	-0.569
P13929	ENO3	enolase 3 [Source:HGNC Symbol;Acc:HGNC:3354]	0.0144897	FALSE	FALSE	1.22	2.32947	-0.61
A0A669KB75	STAT1	signal transducer and activator of transcription 1 [Source:HGNC Symbol;Acc:HGNC:11362]	0.0145472	FALSE	FALSE	1.01	2.01391	-0.503
A0A0G2JL54	C4B	complement C4B (Chido blood group) [Source:HGNC Symbol;Acc:HGNC:1324]	0.0146779	FALSE	FALSE	1.72	3.29436	-0.859
A0A0G2JPR0	C4A	complement C4A (Rodgers blood group) [Source:HGNC Symbol;Acc:HGNC:1323]	0.0146779	FALSE	FALSE	1.72	3.29436	-0.859
A0A140TA29	C4B	complement C4B (Chido blood group) [Source:HGNC Symbol;Acc:HGNC:1324]	0.0146779	FALSE	FALSE	1.72	3.29436	-0.859
A0A140TA32	C4A	complement C4A (Rodgers blood group) [Source:HGNC Symbol;Acc:HGNC:1323]	0.0146779	FALSE	FALSE	1.72	3.29436	-0.859
A0A140TA44	C4A	complement C4A (Rodgers blood group) [Source:HGNC Symbol;Acc:HGNC:1323]	0.0146779	FALSE	FALSE	1.72	3.29436	-0.859
A0A140TA49	C4A	complement C4A (Rodgers blood group) [Source:HGNC Symbol;Acc:HGNC:1323]	0.0146779	FALSE	FALSE	1.72	3.29436	-0.859
F5GXS0	C4B	complement C4B (Chido blood group) [Source:HGNC Symbol;Acc:HGNC:1324]	0.0146779	FALSE	FALSE	1.72	3.29436	-0.859
P0C0L4	C4A	complement C4A (Rodgers blood group) [Source:HGNC Symbol;Acc:HGNC:1323]	0.0146779	FALSE	FALSE	1.72	3.29436	-0.859
P0C0L5	C4B	complement C4B (Chido blood group) [Source:HGNC Symbol;Acc:HGNC:1324]	0.0146779	FALSE	FALSE	1.72	3.29436	-0.859
H0YB87	DPYSL3	dihydropyrimidinase like 3 [Source:HGNC Symbol;Acc:HGNC:3015]	0.0147187	FALSE	FALSE	1.61	3.05252	-0.803
P13473	LAMP2	lysosomal associated membrane protein 2 [Source:HGNC Symbol;Acc:HGNC:6501]	0.0151726	FALSE	FALSE	1.06	2.08493	-0.528
F8WAK2	None	novel transcript, antisense to CYFIP2	0.0152528	FALSE	FALSE	1.37	2.58471	-0.685
Q14161	None	None	0.0152528	FALSE	FALSE	1.37	2.58471	-0.685
R4GNG3	GIT2	GIT ArfGAP 2 [Source:HGNC Symbol;Acc:HGNC:4273]	0.0152528	FALSE	FALSE	1.37	2.58471	-0.685
E9PIK5	GIT2	GIT ArfGAP 2 [Source:HGNC Symbol;Acc:HGNC:4273]	0.0163047	FALSE	FALSE	1.08	2.11404	-0.542
E9PMA9	RNH1	ribonuclease/angiogenin inhibitor 1 [Source:HGNC Symbol;Acc:HGNC:10074]	0.0163047	FALSE	FALSE	1.08	2.11404	-0.542
E9PMN0	RNH1	ribonuclease/angiogenin inhibitor 1 [Source:HGNC Symbol;Acc:HGNC:10074]	0.0163047	FALSE	FALSE	1.08	2.11404	-0.542
P02751	None	None	0.0165767	FALSE	FALSE	1.4	2.63902	-0.702
D6RBL5	FN1	fibronectin 1 [Source:HGNC Symbol;Acc:HGNC:3778]	0.0167965	FALSE	FALSE	1.31	2.47942	-0.656
K7EM19	ANXA5	annexin A5 [Source:HGNC Symbol;Acc:HGNC:543]	0.0170915	FALSE	FALSE	1.07	2.09943	-0.535
K7ENX2	VAT1	vesicle amine transport 1 [Source:HGNC Symbol;Acc:HGNC:16919]	0.0170915	FALSE	FALSE	1.07	2.09943	-0.535
B4DQI4	VAT1	vesicle amine transport 1 [Source:HGNC Symbol;Acc:HGNC:16919]	0.017452	FALSE	FALSE	1.36	2.56685	-0.681
P02792	ABHD14B	abhydrolase domain containing 14B [Source:HGNC Symbol;Acc:HGNC:28235]	0.0181361	FALSE	FALSE	2.04	4.11246	-1.02
Q9NV70	FTL	ferritin light chain [Source:HGNC Symbol;Acc:HGNC:3999]	0.0183489	FALSE	FALSE	2.52	5.73582	-1.26
P00568	EXOC1	exocyst complex component 1 [Source:HGNC Symbol;Acc:HGNC:30380]	0.0184513	FALSE	FALSE	1.09	2.12874	-0.545
Q5T9B7	AK1	adenylate kinase 1 [Source:HGNC Symbol;Acc:HGNC:361]	0.0184513	FALSE	FALSE	1.09	2.12874	-0.545
A0A0G2JLD8	AK1	adenylate kinase 1 [Source:HGNC Symbol;Acc:HGNC:361]	0.0184541	FALSE	FALSE	1.18	2.26577	-0.589
C9K0U8	SSBP1	single stranded DNA binding protein 1 [Source:HGNC Symbol;Acc:HGNC:11317]	0.0184541	FALSE	FALSE	1.18	2.26577	-0.589
E7EUY5	SSBP1	single stranded DNA binding protein 1 [Source:HGNC Symbol;Acc:HGNC:11317]	0.0184541	FALSE	FALSE	1.18	2.26577	-0.589
A0A0C4DGZ5	SSBP1	single stranded DNA binding protein 1 [Source:HGNC Symbol;Acc:HGNC:11317]	0.0188291	FALSE	FALSE	1.43	2.69447	-0.714
A0A6Q8PFX4	YARS1	tyrosyl-tRNA synthetase 1 [Source:HGNC Symbol;Acc:HGNC:12840]	0.0188291	FALSE	FALSE	1.43	2.69447	-0.714
C9JE02	YARS1	tyrosyl-tRNA synthetase 1 [Source:HGNC Symbol;Acc:HGNC:12840]	0.0190749	FALSE	FALSE	1.41	2.65737	-0.705
A0A5F9ZHC6	IAH1	isoamyl acetate hydrolyzing esterase 1 (putative) [Source:HGNC Symbol;Acc:HGNC:27696]	0.019345	FALSE	FALSE	1.64	3.11666	-0.82
A0A5F9ZHM8	ASL	argininosuccinate lyase [Source:HGNC Symbol;Acc:HGNC:746]	0.019345	FALSE	FALSE	1.64	3.11666	-0.82
P04424	ASL	argininosuccinate lyase [Source:HGNC Symbol;Acc:HGNC:746]	0.019345	FALSE	FALSE	1.64	3.11666	-0.82
A0A1W2PNX7	SCARB2	scavenger receptor class B member 2 [Source:HGNC Symbol;Acc:HGNC:1665]	0.0195153	FALSE	FALSE	1.53	2.88786	-0.767
B0YJC4	VIM	vimentin [Source:HGNC Symbol;Acc:HGNC:12692]	0.0201726	FALSE	FALSE	1.33	2.51403	-0.666
P08670	VIM	vimentin [Source:HGNC Symbol;Acc:HGNC:12692]	0.0201726	FALSE	FALSE	1.33	2.51403	-0.666
K7ER81	VAT1	vesicle amine transport 1 [Source:HGNC Symbol;Acc:HGNC:16919]	0.0206359	FALSE	FALSE	1.57	2.96905	-0.787
B1AKZ5	PEA15	proliferation and apoptosis adaptor protein 15 [Source:HGNC Symbol;Acc:HGNC:8822]	0.0212714	FALSE	FALSE	1.33	2.51403	-0.665
B0QY60	SUN2	Sad1 and UNC84 domain containing 2 [Source:HGNC Symbol;Acc:HGNC:14210]	0.0223138	FALSE	FALSE	1.18	2.26577	-0.589
P07711	CTSL	cathepsin L [Source:HGNC Symbol;Acc:HGNC:2537]	0.0224783	FALSE	FALSE	1.15	2.21914	-0.573
O00203	AP3B1	adaptor related protein complex 3 subunit beta 1 [Source:HGNC Symbol;Acc:HGNC:566]	0.022566	FALSE	FALSE	1.97	3.91768	-0.986
A0A6Q8PFR8	NDRG1	N-myc downstream regulated 1 [Source:HGNC Symbol;Acc:HGNC:7679]	0.022744	FALSE	FALSE	1.17	2.25012	-0.587
E5RG99	NDRG1	N-myc downstream regulated 1 [Source:HGNC Symbol;Acc:HGNC:7679]	0.022744	FALSE	FALSE	1.17	2.25012	-0.587
A0A590UJA4	NNT	nicotinamide nucleotide transhydrogenase [Source:HGNC Symbol;Acc:HGNC:7863]	0.0229836	FALSE	FALSE	1.29	2.44528	-0.643
A0A590UKC7	NNT	nicotinamide nucleotide transhydrogenase [Source:HGNC Symbol;Acc:HGNC:7863]	0.0229836	FALSE	FALSE	1.29	2.44528	-0.643
D6RAI5	NNT	nicotinamide nucleotide transhydrogenase [Source:HGNC Symbol;Acc:HGNC:7863]	0.0229836	FALSE	FALSE	1.29	2.44528	-0.643
D6RCR6	NNT	nicotinamide nucleotide transhydrogenase [Source:HGNC Symbol;Acc:HGNC:7863]	0.0229836	FALSE	FALSE	1.29	2.44528	-0.643
A0A0J9YYJ0	CNPY4	canopy FGF signaling regulator 4 [Source:HGNC Symbol;Acc:HGNC:28631]	0.0230856	FALSE	FALSE	1.32	2.49666	-0.661
Q8N129	CNPY4	canopy FGF signaling regulator 4 [Source:HGNC Symbol;Acc:HGNC:28631]	0.0230856	FALSE	FALSE	1.32	2.49666	-0.661
F8W776	SEC61A2	SEC61 translocon subunit alpha 2 [Source:HGNC Symbol;Acc:HGNC:17702]	0.0245194	FALSE	FALSE	2	4	-1
Q9H9S3	SEC61A2	SEC61 translocon subunit alpha 2 [Source:HGNC Symbol;Acc:HGNC:17702]	0.0245194	FALSE	FALSE	2	4	-1
O60493	SNX3	sorting nexin 3 [Source:HGNC Symbol;Acc:HGNC:11174]	0.0246728	FALSE	FALSE	1.45	2.73208	-0.723
H0YCR7	RNH1	ribonuclease/angiogenin inhibitor 1 [Source:HGNC Symbol;Acc:HGNC:10074]	0.0254677	FALSE	FALSE	1.58	2.9897	-0.791
A0A0D9SEN1	None	None	0.0261776	FALSE	FALSE	1.41	2.65737	-0.706
B4DLR2	FAP	fibroblast activation protein alpha [Source:HGNC Symbol;Acc:HGNC:3590]	0.0261776	FALSE	FALSE	1.41	2.65737	-0.706
Q12884	FAP	fibroblast activation protein alpha [Source:HGNC Symbol;Acc:HGNC:3590]	0.0261776	FALSE	FALSE	1.41	2.65737	-0.706
E9PBG7	CAMK2D	calcium/calmodulin dependent protein kinase II delta [Source:HGNC Symbol;Acc:HGNC:1462]	0.0262023	FALSE	FALSE	1.1	2.14355	-0.549
E9PF82	CAMK2D	calcium/calmodulin dependent protein kinase II delta [Source:HGNC Symbol;Acc:HGNC:1462]	0.0262023	FALSE	FALSE	1.1	2.14355	-0.549
D6R938	CAMK2D	calcium/calmodulin dependent protein kinase II delta [Source:HGNC Symbol;Acc:HGNC:1462]	0.0266116	FALSE	FALSE	1.02	2.02792	-0.51
Q13557	CAMK2D	calcium/calmodulin dependent protein kinase II delta [Source:HGNC Symbol;Acc:HGNC:1462]	0.0266116	FALSE	FALSE	1.02	2.02792	-0.51
C9J164	RAPH1	Ras association (RalGDS/AF-6) and pleckstrin homology domains 1 [Source:HGNC Symbol;Acc:HGNC:14436]	0.0271565	FALSE	FALSE	1.58	2.9897	-0.79
C9K0J5	RAPH1	Ras association (RalGDS/AF-6) and pleckstrin homology domains 1 [Source:HGNC Symbol;Acc:HGNC:14436]	0.0271565	FALSE	FALSE	1.58	2.9897	-0.79
Q70E73	RAPH1	Ras association (RalGDS/AF-6) and pleckstrin homology domains 1 [Source:HGNC Symbol;Acc:HGNC:14436]	0.0271565	FALSE	FALSE	1.58	2.9897	-0.79
P22413	ENPP1	ectonucleotide pyrophosphatase/phosphodiesterase 1 [Source:HGNC Symbol;Acc:HGNC:3356]	0.0278533	FALSE	FALSE	1.09	2.12874	-0.544
H3BNP9	SQOR	sulfide quinone oxidoreductase [Source:HGNC Symbol;Acc:HGNC:20390]	0.0282909	FALSE	FALSE	1.29	2.44528	-0.644
Q9P265	DIP2B	disco interacting protein 2 homolog B [Source:HGNC Symbol;Acc:HGNC:29284]	0.0293771	FALSE	FALSE	1.9	3.73213	-0.948
B7Z2U2	TOM1L2	target of myb1 like 2 membrane trafficking protein [Source:HGNC Symbol;Acc:HGNC:11984]	0.0307773	FALSE	FALSE	1.09	2.12874	-0.546
A0A6Q8PF15	YARS1	tyrosyl-tRNA synthetase 1 [Source:HGNC Symbol;Acc:HGNC:12840]	0.0308355	FALSE	FALSE	1.81	3.50642	-0.906
H0YKV8	ANXA2	annexin A2 [Source:HGNC Symbol;Acc:HGNC:537]	0.0310875	FALSE	FALSE	1.07	2.09943	-0.533
H0YMD9	ANXA2	annexin A2 [Source:HGNC Symbol;Acc:HGNC:537]	0.0310875	FALSE	FALSE	1.07	2.09943	-0.533
A0A087WTI3	None	None	0.0312799	FALSE	FALSE	1.31	2.47942	-0.655
A0A087WXF6	None	None	0.0312799	FALSE	FALSE	1.31	2.47942	-0.655
F5GXJ1	NDUFS7	NADH:ubiquinone oxidoreductase core subunit S7 [Source:HGNC Symbol;Acc:HGNC:7714]	0.0312799	FALSE	FALSE	1.31	2.47942	-0.655
F5H5N1	NDUFS7	NADH:ubiquinone oxidoreductase core subunit S7 [Source:HGNC Symbol;Acc:HGNC:7714]	0.0312799	FALSE	FALSE	1.31	2.47942	-0.655
O75251	NDUFS7	NADH:ubiquinone oxidoreductase core subunit S7 [Source:HGNC Symbol;Acc:HGNC:7714]	0.0312799	FALSE	FALSE	1.31	2.47942	-0.655
A0A087X0A8	None	None	0.0314245	FALSE	FALSE	2	4	-1
H0YJP2	KTN1	kinectin 1 [Source:HGNC Symbol;Acc:HGNC:6467]	0.0318073	FALSE	FALSE	2.08	4.22807	-1.04
Q6UX07	DHRS13	dehydrogenase/reductase 13 [Source:HGNC Symbol;Acc:HGNC:28326]	0.0341916	FALSE	FALSE	1.28	2.42839	-0.638
H7C4W1	ITGB5	integrin subunit beta 5 [Source:HGNC Symbol;Acc:HGNC:6160]	0.0345126	FALSE	FALSE	1.15	2.21914	-0.577
P10301	RRAS	RAS related [Source:HGNC Symbol;Acc:HGNC:10447]	0.0368484	FALSE	FALSE	1.3	2.46229	-0.651
M0R0Y3	RUVBL2	RuvB like AAA ATPase 2 [Source:HGNC Symbol;Acc:HGNC:10475]	0.0369277	FALSE	FALSE	1.37	2.58471	-0.683
M0QX72	COLGALT1	collagen beta(1-O)galactosyltransferase 1 [Source:HGNC Symbol;Acc:HGNC:26182]	0.0374752	FALSE	FALSE	1.16	2.23457	-0.58
A0A1W2PS52	CSTB	cystatin B [Source:HGNC Symbol;Acc:HGNC:2482]	0.0408438	FALSE	FALSE	1.02	2.02792	-0.509
Q04446	GBE1	1,4-alpha-glucan branching enzyme 1 [Source:HGNC Symbol;Acc:HGNC:4180]	0.0412201	FALSE	FALSE	1.11	2.15846	-0.553
B7Z5P7	LPXN	leupaxin [Source:HGNC Symbol;Acc:HGNC:14061]	0.0416861	FALSE	FALSE	1.56	2.94854	-0.778
C9JJT5	ATP5MF-PTCD1	ATP5MF-PTCD1 readthrough [Source:HGNC Symbol;Acc:HGNC:38844]	0.0421426	FALSE	FALSE	1.18	2.26577	-0.591
C9JU26	ATP5MF	ATP synthase membrane subunit f [Source:HGNC Symbol;Acc:HGNC:848]	0.0421426	FALSE	FALSE	1.18	2.26577	-0.591
G3V325	ATP5MF-PTCD1	ATP5MF-PTCD1 readthrough [Source:HGNC Symbol;Acc:HGNC:38844]	0.0421426	FALSE	FALSE	1.18	2.26577	-0.591
P56134	ATP5MF	ATP synthase membrane subunit f [Source:HGNC Symbol;Acc:HGNC:848]	0.0421426	FALSE	FALSE	1.18	2.26577	-0.591
P06703	S100A6	S100 calcium binding protein A6 [Source:HGNC Symbol;Acc:HGNC:10496]	0.042346	FALSE	FALSE	1.1	2.14355	-0.55
R4GN98	S100A6	S100 calcium binding protein A6 [Source:HGNC Symbol;Acc:HGNC:10496]	0.042346	FALSE	FALSE	1.1	2.14355	-0.55
A0A087WWP1	IQGAP1	IQ motif containing GTPase activating protein 1 [Source:HGNC Symbol;Acc:HGNC:6110]	0.0435366	FALSE	FALSE	1.09	2.12874	-0.546
A0A2R8YEP4	BLVRB	biliverdin reductase B [Source:HGNC Symbol;Acc:HGNC:1063]	0.0439386	FALSE	FALSE	1.03	2.04202	-0.516
Q96E41	None	None	0.0439414	FALSE	FALSE	1.21	2.31338	-0.603
H0YNB8	ANXA2	annexin A2 [Source:HGNC Symbol;Acc:HGNC:537]	0.0461629	FALSE	FALSE	1	2	-0.5
Q96P63	SERPINB12	serpin family B member 12 [Source:HGNC Symbol;Acc:HGNC:14220]	0.0466301	FALSE	FALSE	2.21	4.62675	-1.11
B9ZVP7	RPL23	ribosomal protein L23 [Source:HGNC Symbol;Acc:HGNC:10316]	0.047045	FALSE	FALSE	1.24	2.36199	-0.62
C9JD32	RPL23	ribosomal protein L23 [Source:HGNC Symbol;Acc:HGNC:10316]	0.047045	FALSE	FALSE	1.24	2.36199	-0.62
A0A0D9SF54	SPTAN1	spectrin alpha, non-erythrocytic 1 [Source:HGNC Symbol;Acc:HGNC:11273]	0.0486779	FALSE	FALSE	1.46	2.75108	-0.729
A0A0D9SGF6	SPTAN1	spectrin alpha, non-erythrocytic 1 [Source:HGNC Symbol;Acc:HGNC:11273]	0.0486779	FALSE	FALSE	1.46	2.75108	-0.729
Q13813	SPTAN1	spectrin alpha, non-erythrocytic 1 [Source:HGNC Symbol;Acc:HGNC:11273]	0.0486779	FALSE	FALSE	1.46	2.75108	-0.729
A6PW80	EEF1A1	eukaryotic translation elongation factor 1 alpha 1 [Source:HGNC Symbol;Acc:HGNC:3189]	0.0494523	FALSE	FALSE	1.02	2.02792	-0.508
Q5JR01	EEF1A1	eukaryotic translation elongation factor 1 alpha 1 [Source:HGNC Symbol;Acc:HGNC:3189]	0.0494523	FALSE	FALSE	1.02	2.02792	-0.508

## Sheet: Down
Gene ID	converted_alias	Gene description	MDS_vs_non-MDS_p.val	significant	MDS_vs_non-MDS_significant	Exp. Log.ratio	non-MDS_centered	MDS_centered
Q5SYQ7	ALDH1A1	aldehyde dehydrogenase 1 family member A1 [Source:HGNC Symbol;Acc:HGNC:402]	1.7e-06	TRUE	TRUE	-3.54	0.0859714	1.77
Q5SYQ8	ALDH1A1	aldehyde dehydrogenase 1 family member A1 [Source:HGNC Symbol;Acc:HGNC:402]	1.7e-06	TRUE	TRUE	-3.54	0.0859714	1.77
Q5SYQ9	ALDH1A1	aldehyde dehydrogenase 1 family member A1 [Source:HGNC Symbol;Acc:HGNC:402]	1.7e-06	TRUE	TRUE	-3.54	0.0859714	1.77
K7ER02	CNN1	calponin 1 [Source:HGNC Symbol;Acc:HGNC:2155]	2.04e-06	TRUE	TRUE	-4.23	0.0532897	2.12
D6RAI6	FBLIM1	filamin binding LIM protein 1 [Source:HGNC Symbol;Acc:HGNC:24686]	7.57e-06	TRUE	TRUE	-3.01	0.124137	1.5
E7EN81	FBLIM1	filamin binding LIM protein 1 [Source:HGNC Symbol;Acc:HGNC:24686]	7.57e-06	TRUE	TRUE	-3.01	0.124137	1.5
E7EPI5	FBLIM1	filamin binding LIM protein 1 [Source:HGNC Symbol;Acc:HGNC:24686]	7.57e-06	TRUE	TRUE	-3.01	0.124137	1.5
E7EWE8	FBLIM1	filamin binding LIM protein 1 [Source:HGNC Symbol;Acc:HGNC:24686]	7.57e-06	TRUE	TRUE	-3.01	0.124137	1.5
Q8WUP2	FBLIM1	filamin binding LIM protein 1 [Source:HGNC Symbol;Acc:HGNC:24686]	7.57e-06	TRUE	TRUE	-3.01	0.124137	1.5
P40123	CAP2	cyclase associated actin cytoskeleton regulatory protein 2 [Source:HGNC Symbol;Acc:HGNC:20039]	1.23e-05	TRUE	TRUE	-2.46	0.181747	1.23
A0A087WZ15	None	None	1.81e-05	TRUE	TRUE	-2.53	0.173139	1.26
A0A087X0J3	None	None	1.81e-05	TRUE	TRUE	-2.53	0.173139	1.26
D6RE83	UCHL1	ubiquitin C-terminal hydrolase L1 [Source:HGNC Symbol;Acc:HGNC:12513]	4.7e-05	TRUE	TRUE	-2	0.25	1
P09936	UCHL1	ubiquitin C-terminal hydrolase L1 [Source:HGNC Symbol;Acc:HGNC:12513]	4.7e-05	TRUE	TRUE	-2	0.25	1
A0A0D9SFR4	PDLIM5	PDZ and LIM domain 5 [Source:HGNC Symbol;Acc:HGNC:17468]	5.22e-05	TRUE	TRUE	-2.43	0.185565	1.22
E9PDI2	CAP2	cyclase associated actin cytoskeleton regulatory protein 2 [Source:HGNC Symbol;Acc:HGNC:20039]	5.57e-05	TRUE	TRUE	-2.97	0.127627	1.48
B7Z7E1	CNN1	calponin 1 [Source:HGNC Symbol;Acc:HGNC:2155]	5.97e-05	TRUE	TRUE	-2.87	0.136787	1.43
P51911	CNN1	calponin 1 [Source:HGNC Symbol;Acc:HGNC:2155]	5.97e-05	TRUE	TRUE	-2.87	0.136787	1.43
Q9Y570	PPME1	protein phosphatase methylesterase 1 [Source:HGNC Symbol;Acc:HGNC:30178]	5.98e-05	TRUE	TRUE	-2.33	0.198884	1.17
H0YBI4	PDLIM5	PDZ and LIM domain 5 [Source:HGNC Symbol;Acc:HGNC:17468]	6.48e-05	TRUE	TRUE	-2.46	0.181747	1.23
D6R974	UCHL1	ubiquitin C-terminal hydrolase L1 [Source:HGNC Symbol;Acc:HGNC:12513]	6.83e-05	TRUE	TRUE	-2.56	0.169576	1.28
D6RF53	UCHL1	ubiquitin C-terminal hydrolase L1 [Source:HGNC Symbol;Acc:HGNC:12513]	7.4e-05	TRUE	TRUE	-2.59	0.166086	1.3
H0Y8Y3	PDLIM5	PDZ and LIM domain 5 [Source:HGNC Symbol;Acc:HGNC:17468]	7.67e-05	TRUE	TRUE	-2.81	0.142595	1.41
A0A0A0MSP3	PDLIM5	PDZ and LIM domain 5 [Source:HGNC Symbol;Acc:HGNC:17468]	8.29e-05	TRUE	TRUE	-3.47	0.0902456	1.74
Q96HC4	PDLIM5	PDZ and LIM domain 5 [Source:HGNC Symbol;Acc:HGNC:17468]	0.000101943	TRUE	TRUE	-2.72	0.151774	1.36
K7EQ72	CNN1	calponin 1 [Source:HGNC Symbol;Acc:HGNC:2155]	0.000102782	TRUE	TRUE	-2.74	0.149685	1.37
K7ERK4	CNN1	calponin 1 [Source:HGNC Symbol;Acc:HGNC:2155]	0.000120468	TRUE	TRUE	-2.67	0.157127	1.33
O95340	PAPSS2	3'-phosphoadenosine 5'-phosphosulfate synthase 2 [Source:HGNC Symbol;Acc:HGNC:8604]	0.00012513	TRUE	TRUE	-2.82	0.14161	1.41
B7Z385	CAP2	cyclase associated actin cytoskeleton regulatory protein 2 [Source:HGNC Symbol;Acc:HGNC:20039]	0.000133983	TRUE	TRUE	-3.18	0.110338	1.59
P00352	ALDH1A1	aldehyde dehydrogenase 1 family member A1 [Source:HGNC Symbol;Acc:HGNC:402]	0.000138505	TRUE	TRUE	-5.81	0.0178244	2.91
H0Y929	PDLIM5	PDZ and LIM domain 5 [Source:HGNC Symbol;Acc:HGNC:17468]	0.000141271	TRUE	TRUE	-2.12	0.230047	1.06
D6R956	UCHL1	ubiquitin C-terminal hydrolase L1 [Source:HGNC Symbol;Acc:HGNC:12513]	0.000158973	TRUE	TRUE	-1.97	0.255253	0.985
K7ESJ2	CNN1	calponin 1 [Source:HGNC Symbol;Acc:HGNC:2155]	0.000216039	TRUE	TRUE	-1.67	0.314253	0.835
K7ENC5	CNN1	calponin 1 [Source:HGNC Symbol;Acc:HGNC:2155]	0.000229523	TRUE	TRUE	-2.63	0.161544	1.32
H3BQC4	TGFB1I1	transforming growth factor beta 1 induced transcript 1 [Source:HGNC Symbol;Acc:HGNC:11767]	0.000911172	TRUE	TRUE	-2.01	0.248273	1
O43294	TGFB1I1	transforming growth factor beta 1 induced transcript 1 [Source:HGNC Symbol;Acc:HGNC:11767]	0.000911172	TRUE	TRUE	-2.01	0.248273	1
G3XAN4	TRAM1	translocation associated membrane protein 1 [Source:HGNC Symbol;Acc:HGNC:20568]	0.000931133	TRUE	TRUE	-3.13	0.114229	1.57
Q15629	TRAM1	translocation associated membrane protein 1 [Source:HGNC Symbol;Acc:HGNC:20568]	0.000931133	TRUE	TRUE	-3.13	0.114229	1.57
O15427	SLC16A3	solute carrier family 16 member 3 [Source:HGNC Symbol;Acc:HGNC:10924]	0.00107452	TRUE	TRUE	-1.89	0.269807	0.947
B0QYT4	RANGAP1	Ran GTPase activating protein 1 [Source:HGNC Symbol;Acc:HGNC:9854]	0.00140362	TRUE	TRUE	-1.36	0.389582	0.682
B0QYT5	RANGAP1	Ran GTPase activating protein 1 [Source:HGNC Symbol;Acc:HGNC:9854]	0.00140362	TRUE	TRUE	-1.36	0.389582	0.682
E9PP21	CSRP1	cysteine and glycine rich protein 1 [Source:HGNC Symbol;Acc:HGNC:2469]	0.00142973	TRUE	TRUE	-1.81	0.285191	0.904
P21291	CSRP1	cysteine and glycine rich protein 1 [Source:HGNC Symbol;Acc:HGNC:2469]	0.00142973	TRUE	TRUE	-1.81	0.285191	0.904
Q5TC01	ATP1A1	ATPase Na+/K+ transporting subunit alpha 1 [Source:HGNC Symbol;Acc:HGNC:799]	0.00146233	TRUE	TRUE	-1.88	0.271684	0.939
Q5TC02	ATP1A1	ATPase Na+/K+ transporting subunit alpha 1 [Source:HGNC Symbol;Acc:HGNC:799]	0.00146233	TRUE	TRUE	-1.88	0.271684	0.939
H3BSN4	TGFB1I1	transforming growth factor beta 1 induced transcript 1 [Source:HGNC Symbol;Acc:HGNC:11767]	0.00153184	TRUE	TRUE	-1.99	0.251739	0.994
H9KV75	ACTN1	actinin alpha 1 [Source:HGNC Symbol;Acc:HGNC:163]	0.00154158	TRUE	TRUE	-1.77	0.293209	0.885
P24844	MYL9	myosin light chain 9 [Source:HGNC Symbol;Acc:HGNC:15754]	0.00160528	TRUE	TRUE	-1.76	0.295248	0.88
P54652	HSPA2	heat shock protein family A (Hsp70) member 2 [Source:HGNC Symbol;Acc:HGNC:5235]	0.00193418	TRUE	TRUE	-1.79	0.289172	0.895
Q9HD26	GOPC	golgi associated PDZ and coiled-coil motif containing [Source:HGNC Symbol;Acc:HGNC:17643]	0.00199404	TRUE	TRUE	-2.26	0.208772	1.13
H0YD16	TOR1AIP1	torsin 1A interacting protein 1 [Source:HGNC Symbol;Acc:HGNC:29456]	0.00200373	TRUE	TRUE	-2.01	0.248273	1
Q5T4U5	ACADM	acyl-CoA dehydrogenase medium chain [Source:HGNC Symbol;Acc:HGNC:89]	0.00214128	TRUE	TRUE	-1.29	0.408951	0.644
C9IZ41	ZYX	zyxin [Source:HGNC Symbol;Acc:HGNC:13200]	0.00214261	TRUE	TRUE	-2.15	0.225313	1.07
F8WDB9	CAP2	cyclase associated actin cytoskeleton regulatory protein 2 [Source:HGNC Symbol;Acc:HGNC:20039]	0.0022271	TRUE	TRUE	-2.82	0.14161	1.41
F5H836	PXN	paxillin [Source:HGNC Symbol;Acc:HGNC:9718]	0.00228736	FALSE	FALSE	-1.89	0.269807	0.943
B5MCB5	CRABP1	cellular retinoic acid binding protein 1 [Source:HGNC Symbol;Acc:HGNC:2338]	0.00232188	FALSE	FALSE	-1.84	0.279322	0.918
P29762	CRABP1	cellular retinoic acid binding protein 1 [Source:HGNC Symbol;Acc:HGNC:2338]	0.00232188	FALSE	FALSE	-1.84	0.279322	0.918
P48681	NES	nestin [Source:HGNC Symbol;Acc:HGNC:7756]	0.00263539	FALSE	FALSE	-1.46	0.363493	0.729
P0DN79	None	None	0.00266117	FALSE	FALSE	-1.82	0.283221	0.911
P35520	CBS	cystathionine beta-synthase [Source:HGNC Symbol;Acc:HGNC:1550]	0.00266117	FALSE	FALSE	-1.82	0.283221	0.911
Q8NFQ8	TOR1AIP2	torsin 1A interacting protein 2 [Source:HGNC Symbol;Acc:HGNC:24055]	0.00273262	FALSE	FALSE	-2.39	0.190782	1.19
E5RK64	VAPB	VAMP associated protein B and C [Source:HGNC Symbol;Acc:HGNC:12649]	0.00276378	FALSE	FALSE	-1.38	0.384219	0.688
H0YDU3	TOR1AIP1	torsin 1A interacting protein 1 [Source:HGNC Symbol;Acc:HGNC:29456]	0.00278578	FALSE	FALSE	-1.92	0.264255	0.962
E5RFF5	SLC39A14	solute carrier family 39 member 14 [Source:HGNC Symbol;Acc:HGNC:20858]	0.00320051	FALSE	FALSE	-1.73	0.301452	0.863
P07996	THBS1	thrombospondin 1 [Source:HGNC Symbol;Acc:HGNC:11785]	0.00334631	FALSE	FALSE	-1.65	0.31864	0.823
F8WDY6	ALDH7A1	aldehyde dehydrogenase 7 family member A1 [Source:HGNC Symbol;Acc:HGNC:877]	0.00380739	FALSE	FALSE	-1.56	0.339151	0.78
A0A1B0GTU4	PXN	paxillin [Source:HGNC Symbol;Acc:HGNC:9718]	0.00382657	FALSE	FALSE	-1.31	0.403321	0.655
F5GZ78	PXN	paxillin [Source:HGNC Symbol;Acc:HGNC:9718]	0.00382657	FALSE	FALSE	-1.31	0.403321	0.655
P49023	PXN	paxillin [Source:HGNC Symbol;Acc:HGNC:9718]	0.00382657	FALSE	FALSE	-1.31	0.403321	0.655
P14923	JUP	junction plakoglobin [Source:HGNC Symbol;Acc:HGNC:6207]	0.00425314	FALSE	FALSE	-1.77	0.293209	0.883
A0A3B3ITA2	CLIP1	CAP-Gly domain containing linker protein 1 [Source:HGNC Symbol;Acc:HGNC:10461]	0.00440087	FALSE	FALSE	-1.73	0.301452	0.864
F5H6A0	CLIP1	CAP-Gly domain containing linker protein 1 [Source:HGNC Symbol;Acc:HGNC:10461]	0.00440087	FALSE	FALSE	-1.73	0.301452	0.864
A0A1B0GU60	PXN	paxillin [Source:HGNC Symbol;Acc:HGNC:9718]	0.00443155	FALSE	FALSE	-1.15	0.450625	0.575
A0A6Q8PGI1	CALD1	caldesmon 1 [Source:HGNC Symbol;Acc:HGNC:1441]	0.00445353	FALSE	FALSE	-1.92	0.264255	0.962
E7EX44	CALD1	caldesmon 1 [Source:HGNC Symbol;Acc:HGNC:1441]	0.00466266	FALSE	FALSE	-1.95	0.258816	0.975
Q05682	CALD1	caldesmon 1 [Source:HGNC Symbol;Acc:HGNC:1441]	0.00466266	FALSE	FALSE	-1.95	0.258816	0.975
A8MZG1	THBS1	thrombospondin 1 [Source:HGNC Symbol;Acc:HGNC:11785]	0.00488168	FALSE	FALSE	-1.79	0.289172	0.897
K7EM16	VASP	vasodilator stimulated phosphoprotein [Source:HGNC Symbol;Acc:HGNC:12652]	0.00497236	FALSE	FALSE	-1.85	0.277392	0.925
A0A6Q8PFA7	AIFM1	apoptosis inducing factor mitochondria associated 1 [Source:HGNC Symbol;Acc:HGNC:8768]	0.00554345	FALSE	FALSE	-1.89	0.269807	0.947
A0A6Q8PFE1	AIFM1	apoptosis inducing factor mitochondria associated 1 [Source:HGNC Symbol;Acc:HGNC:8768]	0.00554345	FALSE	FALSE	-1.89	0.269807	0.947
A0A6Q8PFM5	AIFM1	apoptosis inducing factor mitochondria associated 1 [Source:HGNC Symbol;Acc:HGNC:8768]	0.00554345	FALSE	FALSE	-1.89	0.269807	0.947
A0A6Q8PFQ8	AIFM1	apoptosis inducing factor mitochondria associated 1 [Source:HGNC Symbol;Acc:HGNC:8768]	0.00554345	FALSE	FALSE	-1.89	0.269807	0.947
A0A6Q8PFS4	AIFM1	apoptosis inducing factor mitochondria associated 1 [Source:HGNC Symbol;Acc:HGNC:8768]	0.00554345	FALSE	FALSE	-1.89	0.269807	0.947
A0A6Q8PG15	AIFM1	apoptosis inducing factor mitochondria associated 1 [Source:HGNC Symbol;Acc:HGNC:8768]	0.00554345	FALSE	FALSE	-1.89	0.269807	0.947
A0A6Q8PHC0	AIFM1	apoptosis inducing factor mitochondria associated 1 [Source:HGNC Symbol;Acc:HGNC:8768]	0.00554345	FALSE	FALSE	-1.89	0.269807	0.947
A0A6Q8PHJ9	AIFM1	apoptosis inducing factor mitochondria associated 1 [Source:HGNC Symbol;Acc:HGNC:8768]	0.00554345	FALSE	FALSE	-1.89	0.269807	0.947
O95831	AIFM1	apoptosis inducing factor mitochondria associated 1 [Source:HGNC Symbol;Acc:HGNC:8768]	0.00554345	FALSE	FALSE	-1.89	0.269807	0.947
P29966	LINC03014	long intergenic non-protein coding RNA 3014 [Source:HGNC Symbol;Acc:HGNC:56142]	0.00558354	FALSE	FALSE	-2.54	0.171943	1.27
A0A1B0GW65	ALDH7A1	aldehyde dehydrogenase 7 family member A1 [Source:HGNC Symbol;Acc:HGNC:877]	0.00561299	FALSE	FALSE	-1.75	0.297302	0.877
F8WD33	ALDH7A1	aldehyde dehydrogenase 7 family member A1 [Source:HGNC Symbol;Acc:HGNC:877]	0.00561299	FALSE	FALSE	-1.75	0.297302	0.877
Q15942	ZYX	zyxin [Source:HGNC Symbol;Acc:HGNC:13200]	0.00566879	FALSE	FALSE	-1.58	0.334482	0.79
E5RI90	C1orf198	chromosome 1 open reading frame 198 [Source:HGNC Symbol;Acc:HGNC:25900]	0.00617685	FALSE	FALSE	-1.64	0.320856	0.82
E7ESS4	ICAM1	intercellular adhesion molecule 1 [Source:HGNC Symbol;Acc:HGNC:5344]	0.00626317	FALSE	FALSE	-2.63	0.161544	1.31
Q9BS40	LXN	latexin [Source:HGNC Symbol;Acc:HGNC:13347]	0.00628562	FALSE	FALSE	-2.15	0.225313	1.07
B4E1E0	CTPS1	CTP synthase 1 [Source:HGNC Symbol;Acc:HGNC:2519]	0.00651622	FALSE	FALSE	-1.98	0.25349	0.988
I3L192	BSG	basigin (Ok blood group) [Source:HGNC Symbol;Acc:HGNC:1116]	0.00684128	FALSE	FALSE	-1.45	0.366021	0.726
R4GMX5	BSG	basigin (Ok blood group) [Source:HGNC Symbol;Acc:HGNC:1116]	0.00684128	FALSE	FALSE	-1.45	0.366021	0.726
A0A0A0MSK5	TOR1AIP1	torsin 1A interacting protein 1 [Source:HGNC Symbol;Acc:HGNC:29456]	0.00732264	FALSE	FALSE	-1.64	0.320856	0.821
Q8IYW5	RNF168	ring finger protein 168 [Source:HGNC Symbol;Acc:HGNC:26661]	0.00760382	FALSE	FALSE	-1.63	0.323088	0.814
E9PND2	CSRP1	cysteine and glycine rich protein 1 [Source:HGNC Symbol;Acc:HGNC:2469]	0.00760482	FALSE	FALSE	-3.53	0.0865693	1.76
P46060	RANGAP1	Ran GTPase activating protein 1 [Source:HGNC Symbol;Acc:HGNC:9854]	0.00772275	FALSE	FALSE	-1.59	0.332171	0.795
Q9NR12	PDLIM7	PDZ and LIM domain 7 [Source:HGNC Symbol;Acc:HGNC:22958]	0.00773761	FALSE	FALSE	-1.25	0.420448	0.625
G3V359	APEX1	apurinic/apyrimidinic endodeoxyribonuclease 1 [Source:HGNC Symbol;Acc:HGNC:587]	0.00875663	FALSE	FALSE	-2.46	0.181747	1.23
G3V5M0	APEX1	apurinic/apyrimidinic endodeoxyribonuclease 1 [Source:HGNC Symbol;Acc:HGNC:587]	0.00875663	FALSE	FALSE	-2.46	0.181747	1.23
H3BT58	COTL1	coactosin like F-actin binding protein 1 [Source:HGNC Symbol;Acc:HGNC:18304]	0.00897148	FALSE	FALSE	-1.01	0.496546	0.504
Q14019	COTL1	coactosin like F-actin binding protein 1 [Source:HGNC Symbol;Acc:HGNC:18304]	0.00897148	FALSE	FALSE	-1.01	0.496546	0.504
H7C3R3	ZYX	zyxin [Source:HGNC Symbol;Acc:HGNC:13200]	0.00904207	FALSE	FALSE	-1.84	0.279322	0.919
A0A3B3ITK0	THBS2	thrombospondin 2 [Source:HGNC Symbol;Acc:HGNC:11786]	0.00920765	FALSE	FALSE	-1.27	0.41466	0.636
P35442	THBS2	thrombospondin 2 [Source:HGNC Symbol;Acc:HGNC:11786]	0.00920765	FALSE	FALSE	-1.27	0.41466	0.636
H0Y2Y8	ZYX	zyxin [Source:HGNC Symbol;Acc:HGNC:13200]	0.00928075	FALSE	FALSE	-1.49	0.356013	0.743
P35754	GLRX	glutaredoxin [Source:HGNC Symbol;Acc:HGNC:4330]	0.00943442	FALSE	FALSE	-1.44	0.368567	0.718
F8W7T0	TES	testin LIM domain protein [Source:HGNC Symbol;Acc:HGNC:14620]	0.00962803	FALSE	FALSE	-1.34	0.395021	0.672
P27695	APEX1	apurinic/apyrimidinic endodeoxyribonuclease 1 [Source:HGNC Symbol;Acc:HGNC:587]	0.00996785	FALSE	FALSE	-1.36	0.389582	0.682
H0YHM6	ALDH7A1	aldehyde dehydrogenase 7 family member A1 [Source:HGNC Symbol;Acc:HGNC:877]	0.010211	FALSE	FALSE	-2.07	0.238159	1.03
Q8NHV4	NEDD1	NEDD1 gamma-tubulin ring complex targeting factor [Source:HGNC Symbol;Acc:HGNC:7723]	0.0103854	FALSE	FALSE	-2.07	0.238159	1.03
P46108	CRK	CRK proto-oncogene, adaptor protein [Source:HGNC Symbol;Acc:HGNC:2362]	0.0104505	FALSE	FALSE	-1.46	0.363493	0.728
P32455	GBP1	guanylate binding protein 1 [Source:HGNC Symbol;Acc:HGNC:4182]	0.0105416	FALSE	FALSE	-1.13	0.456916	0.566
Q9P0J7	KCMF1	potassium channel modulatory factor 1 [Source:HGNC Symbol;Acc:HGNC:20589]	0.0105758	FALSE	FALSE	-1.03	0.48971	0.513
A0A0J9YWK1	ALDH7A1	aldehyde dehydrogenase 7 family member A1 [Source:HGNC Symbol;Acc:HGNC:877]	0.0108243	FALSE	FALSE	-1.24	0.423373	0.62
A0A0J9YWM6	ALDH7A1	aldehyde dehydrogenase 7 family member A1 [Source:HGNC Symbol;Acc:HGNC:877]	0.0108243	FALSE	FALSE	-1.24	0.423373	0.62
A0A2R8Y5C3	CTNNB1	catenin beta 1 [Source:HGNC Symbol;Acc:HGNC:2514]	0.0118821	FALSE	FALSE	-1.11	0.463294	0.557
A0A2R8Y750	CTNNB1	catenin beta 1 [Source:HGNC Symbol;Acc:HGNC:2514]	0.0118821	FALSE	FALSE	-1.11	0.463294	0.557
Q9HC07	TMEM165	transmembrane protein 165 [Source:HGNC Symbol;Acc:HGNC:30760]	0.0121217	FALSE	FALSE	-1.43	0.371131	0.717
H0Y5W8	SBF1	SET binding factor 1 [Source:HGNC Symbol;Acc:HGNC:10542]	0.0122552	FALSE	FALSE	-2.11	0.231647	1.05
O95248	SBF1	SET binding factor 1 [Source:HGNC Symbol;Acc:HGNC:10542]	0.0122552	FALSE	FALSE	-2.11	0.231647	1.05
H7C3D3	ZYX	zyxin [Source:HGNC Symbol;Acc:HGNC:13200]	0.0125707	FALSE	FALSE	-1.3	0.406126	0.652
A0A087X2B5	BSG	basigin (Ok blood group) [Source:HGNC Symbol;Acc:HGNC:1116]	0.0126644	FALSE	FALSE	-1.1	0.466516	0.548
P35613	BSG	basigin (Ok blood group) [Source:HGNC Symbol;Acc:HGNC:1116]	0.0126644	FALSE	FALSE	-1.1	0.466516	0.548
Q96N66	MBOAT7	membrane bound O-acyltransferase domain containing 7 [Source:HGNC Symbol;Acc:HGNC:15505]	0.0134778	FALSE	FALSE	-1.43	0.371131	0.713
P13645	KRT10	keratin 10 [Source:HGNC Symbol;Acc:HGNC:6413]	0.0136439	FALSE	FALSE	-1.18	0.441351	0.592
Q96AC1	FERMT2	FERM domain containing kindlin 2 [Source:HGNC Symbol;Acc:HGNC:15767]	0.0153096	FALSE	FALSE	-1.06	0.479632	0.532
Q9H425	C1orf198	chromosome 1 open reading frame 198 [Source:HGNC Symbol;Acc:HGNC:25900]	0.0153118	FALSE	FALSE	-1.22	0.429283	0.61
B1AHL2	FBLN1	fibulin 1 [Source:HGNC Symbol;Acc:HGNC:3600]	0.0160873	FALSE	FALSE	-1.39	0.381565	0.694
E5RJ41	CTNNA1	catenin alpha 1 [Source:HGNC Symbol;Acc:HGNC:2509]	0.0162338	FALSE	FALSE	-1.8	0.287175	0.902
Q8TC94	ACTL9	actin like 9 [Source:HGNC Symbol;Acc:HGNC:28494]	0.0163502	FALSE	FALSE	-1.48	0.358489	0.74
F8VVF2	ALDH7A1	aldehyde dehydrogenase 7 family member A1 [Source:HGNC Symbol;Acc:HGNC:877]	0.0163703	FALSE	FALSE	-1.21	0.432269	0.607
Q00653	NFKB2	nuclear factor kappa B subunit 2 [Source:HGNC Symbol;Acc:HGNC:7795]	0.0165252	FALSE	FALSE	-1.39	0.381565	0.696
F8VXK0	FKBP11	FKBP prolyl isomerase 11 [Source:HGNC Symbol;Acc:HGNC:18624]	0.0167198	FALSE	FALSE	-2.02	0.246558	1.01
J3KN11	FKBP11	FKBP prolyl isomerase 11 [Source:HGNC Symbol;Acc:HGNC:18624]	0.0167198	FALSE	FALSE	-2.02	0.246558	1.01
B4DEY6	LMCD1	LIM and cysteine rich domains 1 [Source:HGNC Symbol;Acc:HGNC:6633]	0.0167756	FALSE	FALSE	-1.48	0.358489	0.739
H0YC95	CTNND1	catenin delta 1 [Source:HGNC Symbol;Acc:HGNC:2515]	0.017463	FALSE	FALSE	-1.24	0.423373	0.618
P20933	AGA	aspartylglucosaminidase [Source:HGNC Symbol;Acc:HGNC:318]	0.0176937	FALSE	FALSE	-1.34	0.395021	0.672
E9PK06	EEF1D	eukaryotic translation elongation factor 1 delta [Source:HGNC Symbol;Acc:HGNC:3211]	0.0184803	FALSE	FALSE	-1.22	0.429283	0.608
Q9NZU5	LMCD1	LIM and cysteine rich domains 1 [Source:HGNC Symbol;Acc:HGNC:6633]	0.0204548	FALSE	FALSE	-1.39	0.381565	0.697
F8WDG7	PTK7	protein tyrosine kinase 7 (inactive) [Source:HGNC Symbol;Acc:HGNC:9618]	0.0206466	FALSE	FALSE	-1.68	0.312083	0.839
A7XZE4	TPM2	tropomyosin 2 [Source:HGNC Symbol;Acc:HGNC:12011]	0.0206722	FALSE	FALSE	-1.31	0.403321	0.655
P39060	COL18A1	collagen type XVIII alpha 1 chain [Source:HGNC Symbol;Acc:HGNC:2195]	0.0207979	FALSE	FALSE	-1.39	0.381565	0.696
Q9UGI8	TES	testin LIM domain protein [Source:HGNC Symbol;Acc:HGNC:14620]	0.0209957	FALSE	FALSE	-1.27	0.41466	0.635
D6RJC9	UBA5	ubiquitin like modifier activating enzyme 5 [Source:HGNC Symbol;Acc:HGNC:23230]	0.023953	FALSE	FALSE	-1.93	0.262429	0.963
Q86X91	PTK7	protein tyrosine kinase 7 (inactive) [Source:HGNC Symbol;Acc:HGNC:9618]	0.0240754	FALSE	FALSE	-1.46	0.363493	0.729
A0A0C4DGK8	APEX1	apurinic/apyrimidinic endodeoxyribonuclease 1 [Source:HGNC Symbol;Acc:HGNC:587]	0.0241716	FALSE	FALSE	-1.93	0.262429	0.964
G3V3C7	APEX1	apurinic/apyrimidinic endodeoxyribonuclease 1 [Source:HGNC Symbol;Acc:HGNC:587]	0.0241716	FALSE	FALSE	-1.93	0.262429	0.964
G3V3M6	APEX1	apurinic/apyrimidinic endodeoxyribonuclease 1 [Source:HGNC Symbol;Acc:HGNC:587]	0.0241716	FALSE	FALSE	-1.93	0.262429	0.964
G3V5D9	APEX1	apurinic/apyrimidinic endodeoxyribonuclease 1 [Source:HGNC Symbol;Acc:HGNC:587]	0.0241716	FALSE	FALSE	-1.93	0.262429	0.964
G3V5Q1	APEX1	apurinic/apyrimidinic endodeoxyribonuclease 1 [Source:HGNC Symbol;Acc:HGNC:587]	0.0241716	FALSE	FALSE	-1.93	0.262429	0.964
A0A6Q8PFW2	AIFM1	apoptosis inducing factor mitochondria associated 1 [Source:HGNC Symbol;Acc:HGNC:8768]	0.0246586	FALSE	FALSE	-1.57	0.336808	0.787
C9IYS1	LMCD1	LIM and cysteine rich domains 1 [Source:HGNC Symbol;Acc:HGNC:6633]	0.0249932	FALSE	FALSE	-1.41	0.376312	0.704
H7C3D2	LMCD1	LIM and cysteine rich domains 1 [Source:HGNC Symbol;Acc:HGNC:6633]	0.0249932	FALSE	FALSE	-1.41	0.376312	0.704
A0A669KB05	CTNND1	catenin delta 1 [Source:HGNC Symbol;Acc:HGNC:2515]	0.0250981	FALSE	FALSE	-1.63	0.323088	0.817
A0A669KB62	CTNND1	catenin delta 1 [Source:HGNC Symbol;Acc:HGNC:2515]	0.0250981	FALSE	FALSE	-1.63	0.323088	0.817
P46976	GYG1	glycogenin 1 [Source:HGNC Symbol;Acc:HGNC:4699]	0.0259462	FALSE	FALSE	-1.25	0.420448	0.627
H7BXV5	COL18A1	collagen type XVIII alpha 1 chain [Source:HGNC Symbol;Acc:HGNC:2195]	0.0260076	FALSE	FALSE	-1.32	0.400535	0.658
A0A0U1RRM6	ENAH	ENAH actin regulator [Source:HGNC Symbol;Acc:HGNC:18271]	0.026818	FALSE	FALSE	-1.18	0.441351	0.59
G3V3J0	FERMT2	FERM domain containing kindlin 2 [Source:HGNC Symbol;Acc:HGNC:15767]	0.0270456	FALSE	FALSE	-1.08	0.473029	0.542
C9JRP1	SLC4A7	solute carrier family 4 member 7 [Source:HGNC Symbol;Acc:HGNC:11033]	0.0275659	FALSE	FALSE	-1.45	0.366021	0.724
E9PFN4	SLC4A7	solute carrier family 4 member 7 [Source:HGNC Symbol;Acc:HGNC:11033]	0.0275659	FALSE	FALSE	-1.45	0.366021	0.724
H0Y827	FKBP10	FKBP prolyl isomerase 10 [Source:HGNC Symbol;Acc:HGNC:18169]	0.0289253	FALSE	FALSE	-1.03	0.48971	0.514
Q5TCU3	TPM2	tropomyosin 2 [Source:HGNC Symbol;Acc:HGNC:12011]	0.0291149	FALSE	FALSE	-1.31	0.403321	0.656
P02533	KRT14	keratin 14 [Source:HGNC Symbol;Acc:HGNC:6416]	0.0294458	FALSE	FALSE	-1.11	0.463294	0.553
H0YCG1	SF3B2	splicing factor 3b subunit 2 [Source:HGNC Symbol;Acc:HGNC:10769]	0.030765	FALSE	FALSE	-2.59	0.166086	1.29
G3XAI2	LAMB1	laminin subunit beta 1 [Source:HGNC Symbol;Acc:HGNC:6486]	0.0315374	FALSE	FALSE	-1.16	0.447513	0.579
P07942	LAMB1	laminin subunit beta 1 [Source:HGNC Symbol;Acc:HGNC:6486]	0.0315374	FALSE	FALSE	-1.16	0.447513	0.579
A8K7I4	CLCA1	chloride channel accessory 1 [Source:HGNC Symbol;Acc:HGNC:2015]	0.0317016	FALSE	FALSE	-1.55	0.34151	0.775
M0QYG1	KHSRP	KH-type splicing regulatory protein [Source:HGNC Symbol;Acc:HGNC:6316]	0.0321402	FALSE	FALSE	-1.28	0.411796	0.638
M0R0C6	KHSRP	KH-type splicing regulatory protein [Source:HGNC Symbol;Acc:HGNC:6316]	0.0321402	FALSE	FALSE	-1.28	0.411796	0.638
A0A0A0MTE2	LMO7	LIM domain 7 [Source:HGNC Symbol;Acc:HGNC:6646]	0.0328553	FALSE	FALSE	-1.73	0.301452	0.867
E9PMS6	LMO7	LIM domain 7 [Source:HGNC Symbol;Acc:HGNC:6646]	0.0328553	FALSE	FALSE	-1.73	0.301452	0.867
E9PMT2	LMO7	LIM domain 7 [Source:HGNC Symbol;Acc:HGNC:6646]	0.0328553	FALSE	FALSE	-1.73	0.301452	0.867
F8WD26	LMO7	LIM domain 7 [Source:HGNC Symbol;Acc:HGNC:6646]	0.0328553	FALSE	FALSE	-1.73	0.301452	0.867
J3KP06	LMO7	LIM domain 7 [Source:HGNC Symbol;Acc:HGNC:6646]	0.0328553	FALSE	FALSE	-1.73	0.301452	0.867
Q8WWI1	LMO7	LIM domain 7 [Source:HGNC Symbol;Acc:HGNC:6646]	0.0328553	FALSE	FALSE	-1.73	0.301452	0.867
A0A590UJS4	NIPBL	NIPBL cohesin loading factor [Source:HGNC Symbol;Acc:HGNC:28862]	0.0329045	FALSE	FALSE	-1.55	0.34151	0.773
Q6KC79	NIPBL	NIPBL cohesin loading factor [Source:HGNC Symbol;Acc:HGNC:28862]	0.0329045	FALSE	FALSE	-1.55	0.34151	0.773
O95571	ETHE1	ETHE1 persulfide dioxygenase [Source:HGNC Symbol;Acc:HGNC:23287]	0.0338575	FALSE	FALSE	-1.03	0.48971	0.515
Q6Y7W6	GIGYF2	GRB10 interacting GYF protein 2 [Source:HGNC Symbol;Acc:HGNC:11960]	0.034083	FALSE	FALSE	-1.16	0.447513	0.581
E7EM57	G6PD	glucose-6-phosphate dehydrogenase [Source:HGNC Symbol;Acc:HGNC:4057]	0.034171	FALSE	FALSE	-1.56	0.339151	0.782
E7EUI8	G6PD	glucose-6-phosphate dehydrogenase [Source:HGNC Symbol;Acc:HGNC:4057]	0.034171	FALSE	FALSE	-1.56	0.339151	0.782
E9PD92	G6PD	glucose-6-phosphate dehydrogenase [Source:HGNC Symbol;Acc:HGNC:4057]	0.034171	FALSE	FALSE	-1.56	0.339151	0.782
A0A669KAX4	CUL4B	cullin 4B [Source:HGNC Symbol;Acc:HGNC:2555]	0.0345139	FALSE	FALSE	-1.33	0.397768	0.667
K4DI93	CUL4B	cullin 4B [Source:HGNC Symbol;Acc:HGNC:2555]	0.0345139	FALSE	FALSE	-1.33	0.397768	0.667
Q13620	CUL4B	cullin 4B [Source:HGNC Symbol;Acc:HGNC:2555]	0.0345139	FALSE	FALSE	-1.33	0.397768	0.667
E9PCX2	AKR1B1	aldo-keto reductase family 1 member B [Source:HGNC Symbol;Acc:HGNC:381]	0.0348885	FALSE	FALSE	-1.34	0.395021	0.668
E9PEF9	AKR1B1	aldo-keto reductase family 1 member B [Source:HGNC Symbol;Acc:HGNC:381]	0.0348885	FALSE	FALSE	-1.34	0.395021	0.668
P15121	AKR1B1	aldo-keto reductase family 1 member B [Source:HGNC Symbol;Acc:HGNC:381]	0.0348885	FALSE	FALSE	-1.34	0.395021	0.668
A0A0U1RQM8	QARS1	glutaminyl-tRNA synthetase 1 [Source:HGNC Symbol;Acc:HGNC:9751]	0.0368216	FALSE	FALSE	-1.29	0.408951	0.643
A0A0U1RQU2	QARS1	glutaminyl-tRNA synthetase 1 [Source:HGNC Symbol;Acc:HGNC:9751]	0.0368216	FALSE	FALSE	-1.29	0.408951	0.643
F2Z2V6	QARS1	glutaminyl-tRNA synthetase 1 [Source:HGNC Symbol;Acc:HGNC:9751]	0.0368216	FALSE	FALSE	-1.29	0.408951	0.643
V9GY93	TMEM165	transmembrane protein 165 [Source:HGNC Symbol;Acc:HGNC:30760]	0.0374143	FALSE	FALSE	-1.17	0.444421	0.587
A0A0A0MRA5	HNRNPUL1	heterogeneous nuclear ribonucleoprotein U like 1 [Source:HGNC Symbol;Acc:HGNC:17011]	0.0379452	FALSE	FALSE	-1.36	0.389582	0.678
B7Z4B8	HNRNPUL1	heterogeneous nuclear ribonucleoprotein U like 1 [Source:HGNC Symbol;Acc:HGNC:17011]	0.0379452	FALSE	FALSE	-1.36	0.389582	0.678
Q9BUJ2	HNRNPUL1	heterogeneous nuclear ribonucleoprotein U like 1 [Source:HGNC Symbol;Acc:HGNC:17011]	0.0379452	FALSE	FALSE	-1.36	0.389582	0.678
E9PMP7	LMO7	LIM domain 7 [Source:HGNC Symbol;Acc:HGNC:6646]	0.0381406	FALSE	FALSE	-1.62	0.325335	0.808
H0Y424	LMO7	LIM domain 7 [Source:HGNC Symbol;Acc:HGNC:6646]	0.0381406	FALSE	FALSE	-1.62	0.325335	0.808
A0A075B743	SRGAP2	SLIT-ROBO Rho GTPase activating protein 2 [Source:HGNC Symbol;Acc:HGNC:19751]	0.0393878	FALSE	FALSE	-1.08	0.473029	0.541
A0A075B7C8	None	None	0.0393878	FALSE	FALSE	-1.08	0.473029	0.541
A0A286YEY3	SRGAP2B	SLIT-ROBO Rho GTPase activating protein 2B [Source:HGNC Symbol;Acc:HGNC:35237]	0.0393878	FALSE	FALSE	-1.08	0.473029	0.541
O75044	SRGAP2	SLIT-ROBO Rho GTPase activating protein 2 [Source:HGNC Symbol;Acc:HGNC:19751]	0.0393878	FALSE	FALSE	-1.08	0.473029	0.541
P0DJJ0	SRGAP2C	SLIT-ROBO Rho GTPase activating protein 2C [Source:HGNC Symbol;Acc:HGNC:30584]	0.0393878	FALSE	FALSE	-1.08	0.473029	0.541
M0QXB5	ETHE1	ETHE1 persulfide dioxygenase [Source:HGNC Symbol;Acc:HGNC:23287]	0.0399754	FALSE	FALSE	-1.02	0.493116	0.509
M0QY80	ETHE1	ETHE1 persulfide dioxygenase [Source:HGNC Symbol;Acc:HGNC:23287]	0.0399754	FALSE	FALSE	-1.02	0.493116	0.509
E5RHW4	ERLIN2	ER lipid raft associated 2 [Source:HGNC Symbol;Acc:HGNC:1356]	0.0400816	FALSE	FALSE	-1.15	0.450625	0.574
A0A6Q8PF87	AIFM1	apoptosis inducing factor mitochondria associated 1 [Source:HGNC Symbol;Acc:HGNC:8768]	0.0404139	FALSE	FALSE	-1.41	0.376312	0.703
A0A6Q8PFN1	AIFM1	apoptosis inducing factor mitochondria associated 1 [Source:HGNC Symbol;Acc:HGNC:8768]	0.0404139	FALSE	FALSE	-1.41	0.376312	0.703
A0A590UJ22	None	None	0.0437415	FALSE	FALSE	-1.51	0.351111	0.754
A0A590UJG5	None	None	0.0437415	FALSE	FALSE	-1.51	0.351111	0.754
A0A590UJI6	None	None	0.0437415	FALSE	FALSE	-1.51	0.351111	0.754
A0A590UJJ0	None	None	0.0437415	FALSE	FALSE	-1.51	0.351111	0.754
A0A590UJQ2	None	None	0.0437415	FALSE	FALSE	-1.51	0.351111	0.754
A0A590UJQ9	GNAS	GNAS complex locus [Source:HGNC Symbol;Acc:HGNC:4392]	0.0437415	FALSE	FALSE	-1.51	0.351111	0.754
A0A590UJR6	None	None	0.0437415	FALSE	FALSE	-1.51	0.351111	0.754
A0A590UJS2	GNAS	GNAS complex locus [Source:HGNC Symbol;Acc:HGNC:4392]	0.0437415	FALSE	FALSE	-1.51	0.351111	0.754
A0A590UK28	GNAS	GNAS complex locus [Source:HGNC Symbol;Acc:HGNC:4392]	0.0437415	FALSE	FALSE	-1.51	0.351111	0.754
A0A590UKA4	None	None	0.0437415	FALSE	FALSE	-1.51	0.351111	0.754
A0A590UKB4	None	None	0.0437415	FALSE	FALSE	-1.51	0.351111	0.754
S4R3E3	None	None	0.0437415	FALSE	FALSE	-1.51	0.351111	0.754
S4R3J5	DNAJC8	DnaJ heat shock protein family (Hsp40) member C8 [Source:HGNC Symbol;Acc:HGNC:15470]	0.0442911	FALSE	FALSE	-1.06	0.479632	0.53
P43652	AFM	afamin [Source:HGNC Symbol;Acc:HGNC:316]	0.0445078	FALSE	FALSE	-1.13	0.456916	0.564
F5GZR9	SLC3A2	solute carrier family 3 member 2 [Source:HGNC Symbol;Acc:HGNC:11026]	0.0450712	FALSE	FALSE	-1.09	0.469761	0.546
Q5T0R9	MYH11	myosin heavy chain 11 [Source:HGNC Symbol;Acc:HGNC:7569]	0.0451021	FALSE	FALSE	-1.27	0.41466	0.637
P35749	None	None	0.0455482	FALSE	FALSE	-1.15	0.450625	0.577
A0A087WYS0	EEF1D	eukaryotic translation elongation factor 1 delta [Source:HGNC Symbol;Acc:HGNC:3211]	0.0469495	FALSE	FALSE	-1.01	0.496546	0.506
E9PK72	EEF1D	eukaryotic translation elongation factor 1 delta [Source:HGNC Symbol;Acc:HGNC:3211]	0.0486669	FALSE	FALSE	-1.07	0.476319	0.534
E9PKK3	AGA	aspartylglucosaminidase [Source:HGNC Symbol;Acc:HGNC:318]	0.0486669	FALSE	FALSE	-1.07	0.476319	0.534
H0Y9C7	TPM1	tropomyosin 1 [Source:HGNC Symbol;Acc:HGNC:12010]	0.0488089	FALSE	FALSE	-1.04	0.486327	0.521
Q6ZN40	H1-5	H1.5 linker histone, cluster member [Source:HGNC Symbol;Acc:HGNC:4719]	0.0495657	FALSE	FALSE	-1.28	0.411796	0.641
P16401	LINC02055	long intergenic non-protein coding RNA 2055 [Source:HGNC Symbol;Acc:HGNC:52895]	0.0497528	FALSE	FALSE	-1.53	0.346277	0.764
