# Supplementary material for: Multi-Omics Approach Reveals Genes and Pathways Affected in Miller-Dieker Syndrome
Source: Mol Neurobiol. 2024 Nov 7;62(4):5073–94. doi: 10.1007/s12035-024-04532-7 (PMC11880102; doi:10.1007/s12035-024-04532-7)
Supplement: Supplementary file 3 — Supplementary file3 (XLSX 2.30 MB) [file 12035_2024_4532_MOESM3_ESM.xlsx]

## Sheet: BP up RNA
Enrichment FDR	nGenes	Pathway Genes	Fold Enrichment	Pathway	URL	Genes
0.000274063	7	16	9.8745	Reg. of norepinephrine secretion	http://amigo.geneontology.org/amigo/term/GO:0014061	STX1A GHSR CRH ADRA2A KCNB1 P2RY1 ADRA2C
0.000385832	7	17	9.29365	Norepinephrine secretion	http://amigo.geneontology.org/amigo/term/GO:0048243	STX1A GHSR CRH ADRA2A KCNB1 P2RY1 ADRA2C
0.00147041	6	15	9.02812	Neg. reg. of catecholamine secretion	http://amigo.geneontology.org/amigo/term/GO:0033604	GHSR SYT4 CRH ADRA2A P2RY1 ADRA2C
0.00600476	5	13	8.68088	Adult heart development	http://amigo.geneontology.org/amigo/term/GO:0007512	APLNR SCUBE1 BMP10 HAND2 APELA
0.0286613	4	12	7.52343	Telencephalon regionalization	http://amigo.geneontology.org/amigo/term/GO:0021978	PAX6 LHX2 SHH EMX2
0.0286613	4	12	7.52343	Lateral sprouting from an epithelium	http://amigo.geneontology.org/amigo/term/GO:0060601	FGFR2 FGF10 SHH NOG
0.00479707	6	19	7.12746	Pos. reg. of calcium ion-dependent exocytosis	http://amigo.geneontology.org/amigo/term/GO:0045956	CACNA1G SYT7 STX1A SYT4 KCNB1 CDK5
0.0007646	8	26	6.94471	Norepinephrine transport	http://amigo.geneontology.org/amigo/term/GO:0015874	SLC6A2 STX1A GHSR CRH ADRA2A KCNB1 P2RY1 ADRA2C
0.0352924	4	13	6.94471	Rostrocaudal neural tube patterning	http://amigo.geneontology.org/amigo/term/GO:0021903	PAX6 FGF8 EN1 SOX17
0.0352924	4	13	6.94471	Reg. of skeletal muscle fiber development	http://amigo.geneontology.org/amigo/term/GO:0048742	MYF6 MYOG MYOD1 ACTN3
0.0431584	4	14	6.44866	Adenohypophysis development	http://amigo.geneontology.org/amigo/term/GO:0021984	FGF8 DUOX2 WNT4 PITX2
0.020673	5	18	6.26953	Progesterone metabolic proc.	http://amigo.geneontology.org/amigo/term/GO:0042448	AFP CYP17A1 AKR1C2 AKR1C1 AKR1C3
0.00960706	6	22	6.15554	Cellular response to prostaglandin stimulus	http://amigo.geneontology.org/amigo/term/GO:0071379	TNFSF4 PTGER2 AKR1C2 P2RY6 GNG2 AKR1C3
0.00429838	7	26	6.07662	Thyroid gland development	http://amigo.geneontology.org/amigo/term/GO:0030878	FGF10 HOXA3 FGF8 HOXB3 HOXD3 DUOX2 SHH
0.0114896	6	23	5.8879	Cyclic nucleotide biosynthetic proc.	http://amigo.geneontology.org/amigo/term/GO:0009190	GUCY2C ADCY2 ADCY7 GUCY2D ADCY8 NPR1
0.0114896	6	23	5.8879	Cyclic purine nucleotide metabolic proc.	http://amigo.geneontology.org/amigo/term/GO:0052652	GUCY2C ADCY2 ADCY7 GUCY2D ADCY8 NPR1
0.0114896	6	23	5.8879	Pos. reg. of alcohol biosynthetic proc.	http://amigo.geneontology.org/amigo/term/GO:1902932	NTSR1 BMP6 WNT4 CYP7A1 P2RY1 P2RY6
0.00022989	11	43	5.7738	Reg. of calcium ion-dependent exocytosis	http://amigo.geneontology.org/amigo/term/GO:0017158	CACNA1G SYT7 SYT13 TRIM9 SYT17 STX1A SYT4 SYT6 ADRA2A KCNB1 CDK5
0.0135767	6	24	5.64257	CAMP metabolic proc.	http://amigo.geneontology.org/amigo/term/GO:0046058	ADCY2 PDE4C PDE10A ADCY7 ADCY8 PDE7B
0.00344961	8	33	5.47159	Salivary gland development	http://amigo.geneontology.org/amigo/term/GO:0007431	PAX6 FGFR2 FGF10 FGF8 TFCP2L1 LAMA5 NFIB SHH

## Sheet: BP down RNA
Enrichment FDR	nGenes	Pathway Genes	Fold Enrichment	Pathway	URL	Genes
0.00177521	6	14	9.09657	Pos. reg. of monocyte chemotactic protein-1 production	http://amigo.geneontology.org/amigo/term/GO:0071639	OAS1 OAS3 IL1B SYK NOD2 CLEC7A
0.00073853	7	17	8.73984	Pos. reg. of granulocyte macrophage colony-stimulating factor production	http://amigo.geneontology.org/amigo/term/GO:0032725	ISL1 IL12B CD80 IL1B IL23R SYK RASGRP1
0.000437278	8	21	8.08584	Reg. of platelet aggregation	http://amigo.geneontology.org/amigo/term/GO:0090330	PRKCQ CEACAM1 ADAMTS18 F11R DMTN SYK C1QTNF1 LYN
0.00316767	6	16	7.9595	Morphogenesis of an epithelial bud	http://amigo.geneontology.org/amigo/term/GO:0060572	BMP7 WNT2 RDH10 BMP4 AR SOSTDC1
0.0013802	7	19	7.81986	Granulocyte macrophage colony-stimulating factor production	http://amigo.geneontology.org/amigo/term/GO:0032604	ISL1 IL12B CD80 IL1B IL23R SYK RASGRP1
0.0267544	4	11	7.7183	Nephric duct morphogenesis	http://amigo.geneontology.org/amigo/term/GO:0072178	GATA3 EPHA4 BMP4 EPHA7
0.0103392	5	14	7.58047	Dendritic cell cytokine production	http://amigo.geneontology.org/amigo/term/GO:0002371	JAK3 BST2 TLR4 NOD2 CLEC7A
0.0103392	5	14	7.58047	Reg. of dendritic cell cytokine production	http://amigo.geneontology.org/amigo/term/GO:0002730	JAK3 BST2 TLR4 NOD2 CLEC7A
0.0103392	5	14	7.58047	Presynaptic membrane organization	http://amigo.geneontology.org/amigo/term/GO:0097090	NLGN4X NLGN4Y IL1RAPL1 NRXN1 CNTN2
0.0133533	5	15	7.07511	Glomerular mesangium development	http://amigo.geneontology.org/amigo/term/GO:0072109	BMP7 BMP4 SERPINB7 CD34 GPR4
0.0344732	4	12	7.07511	Interleukin-2-mediated signaling pathway	http://amigo.geneontology.org/amigo/term/GO:0038110	IL2RB JAK3 PTK2B SYK
0.0344732	4	12	7.07511	Branching involved in prostate gland morphogenesis	http://amigo.geneontology.org/amigo/term/GO:0060442	BMP7 HOXA13 BMP4 HOXB13
0.0344732	4	12	7.07511	Postsynaptic membrane assembly	http://amigo.geneontology.org/amigo/term/GO:0097104	NLGN4X NLGN4Y CDH2 NRXN1
6.58631e-05	11	33	7.07511	Neuronal action potential	http://amigo.geneontology.org/amigo/term/GO:0019228	SCN4A CACNA1I SCN1A SCN3A GRIK2 SCN11A SCN9A SCN5A SCN10A CACNA1H KCNMB2
0.00654498	6	19	6.70273	Monocyte chemotactic protein-1 production	http://amigo.geneontology.org/amigo/term/GO:0071605	OAS1 OAS3 IL1B SYK NOD2 CLEC7A
0.0428295	4	13	6.53087	Surfactant homeostasis	http://amigo.geneontology.org/amigo/term/GO:0043129	ADGRF5 OAS1 CTSH SFTPD
0.0428295	4	13	6.53087	Reg. of ribonuclease activity	http://amigo.geneontology.org/amigo/term/GO:0060700	OAS1 OAS3 OAS2 OASL
0.0428295	4	13	6.53087	Cellular response to interleukin-2	http://amigo.geneontology.org/amigo/term/GO:0071352	IL2RB JAK3 PTK2B SYK
0.0428295	4	13	6.53087	Presynaptic membrane assembly	http://amigo.geneontology.org/amigo/term/GO:0097105	NLGN4X NLGN4Y IL1RAPL1 NRXN1
0.0428295	4	13	6.53087	Reg. of cell proliferation involved in kidney development	http://amigo.geneontology.org/amigo/term/GO:1901722	BMP7 GATA3 BMP4 SERPINB7

## Sheet: CC up RNA
Enrichment FDR	nGenes	Pathway Genes	Fold Enrichment	Pathway	URL	Genes
0.00151425	7	24	6.583	Myosin filament	http://amigo.geneontology.org/amigo/term/GO:0032982	MYH13 MYBPC2 MYH1 MYH2 MYBPH MYH15 MYH4
0.0397687	4	16	5.64257	Muscle myosin complex	http://amigo.geneontology.org/amigo/term/GO:0005859	MYH13 MYH1 MYH2 MYH4
0.0233626	5	22	5.12961	Photoreceptor disc membrane	http://amigo.geneontology.org/amigo/term/GO:0097381	GRK7 OPN4 OPN1SW GUCY2D SPTBN5
0.0268063	5	23	4.90659	Connexin complex	http://amigo.geneontology.org/amigo/term/GO:0005922	GJB6 GJB7 GJB2 GJB3 GJB4
0.0157018	6	28	4.83649	Neuronal cell body membrane	http://amigo.geneontology.org/amigo/term/GO:0032809	CD22 SLC6A2 ADCY8 KCNB1 TACR3 GABRA5
0.0219225	6	31	4.36844	Cell body membrane	http://amigo.geneontology.org/amigo/term/GO:0044298	CD22 SLC6A2 ADCY8 KCNB1 TACR3 GABRA5
0.0011056	13	79	3.7141	Intrinsic component of presynaptic membrane	http://amigo.geneontology.org/amigo/term/GO:0098889	SYT7 CDH10 HTR2A STX1A PCDH17 GRIK4 CNTN5 GPM6A ADCY8 NTNG1 P2RY1 ERBB4 GABRA5
0.00209157	12	74	3.66005	GABA-ergic synapse	http://amigo.geneontology.org/amigo/term/GO:0098982	CDH10 IGSF9B GABRA4 PCDH17 SLITRK3 CNTN5 ACAN LRFN5 GAP43 ERBB4 GABRA5 GABRD
0.00467098	11	70	3.54676	Integral component of presynaptic membrane	http://amigo.geneontology.org/amigo/term/GO:0099056	SYT7 CDH10 HTR2A STX1A PCDH17 GRIK4 GPM6A ADCY8 P2RY1 ERBB4 GABRA5
0.000651878	15	97	3.49025	Basement membrane	http://amigo.geneontology.org/amigo/term/GO:0005604	COL17A1 LAMB4 FGF9 SMOC2 TGFBI LAMA5 TMEFF2 DST ACAN LAD1 NTNG1 FREM1 COL8A2 SMOC1 EGFL6
0.0146443	9	59	3.44293	Myosin complex	http://amigo.geneontology.org/amigo/term/GO:0016459	MYH13 MYO16 MYO3B MYH1 MYH2 MYO18B MYH15 MYO5A MYH4
4.62074e-05	22	153	3.2454	Integral component of synaptic membrane	http://amigo.geneontology.org/amigo/term/GO:0099699	SYT7 CDH10 CACNG4 HTR2A STX1A GABRA4 PCDH17 GHSR SLITRK3 SYT6 CHRND NTRK3 GRIK4 GPM6A ADCY8 LRFN5 P2RY1 CHRNA9 ERBB4 ADRA2C GABRA5 GABRD
1.64886e-05	24	167	3.24364	Intrinsic component of synaptic membrane	http://amigo.geneontology.org/amigo/term/GO:0099240	SYT7 CDH10 CACNG4 HTR2A STX1A GABRA4 PCDH17 GHSR SLITRK3 SYT6 CHRND NTRK3 GRIK4 CNTN5 GPM6A ADCY8 NTNG1 LRFN5 P2RY1 CHRNA9 ERBB4 ADRA2C GABRA5 GABRD
5.04714e-05	23	167	3.10848	Perikaryon	http://amigo.geneontology.org/amigo/term/GO:0043204	PTPRN NGFR NTSR1 DRP2 RCVRN PDE10A OPN4 PCSK2 RNF112 PRPH ADCYAP1 CNGA3 CRH KCNB1 CDK5 TMEM100 RBFOX3 CTNND2 GAP43 CDK5R1 TH SORCS2 RTN4RL1
0.0175352	10	74	3.05004	Integral component of postsynaptic specialization membrane	http://amigo.geneontology.org/amigo/term/GO:0099060	CDH10 CACNG4 GABRA4 SLITRK3 CHRND LRFN5 CHRNA9 ERBB4 ADRA2C GABRA5
0.0130132	12	94	2.88131	Voltage-gated potassium channel complex	http://amigo.geneontology.org/amigo/term/GO:0008076	KCNN4 KCNA7 STX1A KCNMB1 KCNJ6 KCNB1 KCNF1 HCN1 KCNG3 KCNIP1 KCNA4 KCNQ3
0.00470222	15	119	2.845	Integral component of postsynaptic membrane	http://amigo.geneontology.org/amigo/term/GO:0099055	CDH10 CACNG4 HTR2A GABRA4 PCDH17 SLITRK3 CHRND NTRK3 GRIK4 LRFN5 CHRNA9 ERBB4 ADRA2C GABRA5 GABRD
2.68399e-10	56	446	2.83394	Collagen-containing extracellular matrix	http://amigo.geneontology.org/amigo/term/GO:0062023	VCAN LTBP1 COL23A1 COL17A1 FGFR2 FGF10 LAMB4 PDGFB ANGPT4 FGF9 CBLN1 COMP OGN SMOC2 SERPINC1 APOA1 TGFBI SLPI NDP F13A1 COL21A1 OMD FGL2 LAMA5 ADAMTS8 SERPINE2 DPT LEFTY2 TMEFF2 SFRP2 HAPLN1 NCAM1 ITIH2 DST ACAN LAD1 NTNG1 SHH FREM1 MBL2 ANGPTL4 SOST FGG COL8A2 LRRC15 FGFBP3 CLEC14A ANGPTL5 THSD4 COL14A1 COL25A1 MFAP5 SMOC1 EGFL6 COL6A6 ANXA8
0.0103835	13	104	2.82129	Potassium channel complex	http://amigo.geneontology.org/amigo/term/GO:0034705	KCNN4 KCNA7 STX1A KCNMB1 GRIK4 KCNJ6 KCNB1 KCNF1 HCN1 KCNG3 KCNIP1 KCNA4 KCNQ3
7.48222e-14	75	600	2.82129	Extracellular matrix	http://amigo.geneontology.org/amigo/term/GO:0031012	VCAN LTBP1 COL23A1 CCN5 COL17A1 FGFR2 FGF10 EPYC LAMB4 IGFALS PDGFB ANGPT4 FGF9 CBLN1 COMP OGN SMOC2 SERPINC1 APOA1 TGFBI SLPI NDP F13A1 COL21A1 OMD FGL2 LRRC17 LAMA5 CHI3L1 CD180 ADAMTS8 SERPINE2 MMP7 MMP27 MMP13 DPT LEFTY2 TMEFF2 SFRP2 HAPLN1 NCAM1 ITIH2 DST ADAMTSL3 ACAN LAD1 WNT4 NTNG1 PTX3 SHH FREM1 MBL2 OTOGL ANGPTL4 SOST COL22A1 LINGO1 FGG COL8A2 LRRC15 NDNF FGFBP3 CLEC14A ADAMTSL1 RTN4RL1…

## Sheet: CC down RNA
Enrichment FDR	nGenes	Pathway Genes	Fold Enrichment	Pathway	URL	Genes
4.25994e-06	9	17	11.2369	Voltage-gated sodium channel complex	http://amigo.geneontology.org/amigo/term/GO:0001518	SCN4A CACNA1I SCN1A SCN3A SCN11A SCN9A SCN5A SCN10A CACNA1H
1.15081e-05	10	26	8.16359	Sodium channel complex	http://amigo.geneontology.org/amigo/term/GO:0034706	SCN4A CACNA1I SCN1A SCN3A GRIK2 SCN11A SCN9A SCN5A SCN10A CACNA1H
0.00905696	5	16	6.63291	Dynactin complex	http://amigo.geneontology.org/amigo/term/GO:0005869	ACTL8 ACTA1 ACTL7B ACTG2 ACTL7A
0.0268518	4	13	6.53087	L-type voltage-gated calcium channel complex	http://amigo.geneontology.org/amigo/term/GO:1990454	CACNG7 CACNG6 CACNG8 NOS1AP
0.0111987	5	17	6.24274	T cell receptor complex	http://amigo.geneontology.org/amigo/term/GO:0042101	CEACAM1 ZAP70 SKAP1 CD3G SYK
0.00429876	10	55	3.85915	Intrinsic component of postsynaptic density membrane	http://amigo.geneontology.org/amigo/term/GO:0099146	CACNG7 PLPPR4 CHRM3 EPHA7 GRIA1 SORCS3 CLSTN2 NETO1 RGS7BP DCC
0.00802425	9	51	3.74565	Integral component of postsynaptic density membrane	http://amigo.geneontology.org/amigo/term/GO:0099061	CACNG7 PLPPR4 CHRM3 EPHA7 GRIA1 SORCS3 CLSTN2 NETO1 DCC
0.0169765	8	47	3.61282	Voltage-gated calcium channel complex	http://amigo.geneontology.org/amigo/term/GO:0005891	CACNA1I CACNA1F CACNG7 CACNG6 CACNG8 RYR1 CACNA1H NOS1AP
2.29563e-05	21	125	3.56585	Intrinsic component of postsynaptic membrane	http://amigo.geneontology.org/amigo/term/GO:0098936	CNTN1 SLC8A3 CACNG7 EPHA4 PLPPR4 FLRT3 SLC6A6 CHRM3 EPHA7 PCDH8 GLRA1 GRIA1 SORCS3 CLSTN2 NETO1 CDH2 KCND3 KCNA3 CNTN2 RGS7BP DCC
0.00172051	13	78	3.53755	Intrinsic component of postsynaptic specialization membrane	http://amigo.geneontology.org/amigo/term/GO:0098948	CACNG7 PLPPR4 CHRM3 EPHA7 GLRA1 GRIA1 SORCS3 CLSTN2 NETO1 CDH2 KCND3 RGS7BP DCC
0.0209395	8	49	3.46536	Excitatory synapse	http://amigo.geneontology.org/amigo/term/GO:0060076	IGSF11 NLGN4X GRIA1 KCNJ3 NLGN4Y NETO1 SPTBN2 GRIN1
0.00357304	12	74	3.44194	Integral component of postsynaptic specialization membrane	http://amigo.geneontology.org/amigo/term/GO:0099060	CACNG7 PLPPR4 CHRM3 EPHA7 GLRA1 GRIA1 SORCS3 CLSTN2 NETO1 CDH2 KCND3 DCC
8.84101e-06	26	167	3.30454	Intrinsic component of synaptic membrane	http://amigo.geneontology.org/amigo/term/GO:0099240	CNTN1 SLC8A3 CACNG7 EPHA4 PLPPR4 CNR1 FLRT3 SLC6A6 CHRM3 HTR1B EPHA7 PCDH8 GLRA1 GRIA1 SORCS3 CLSTN2 KCNJ3 NETO1 CDH2 KCND3 KCNA3 NRXN1 CNTN2 SCN10A RGS7BP DCC
0.00562989	12	79	3.2241	Intrinsic component of presynaptic membrane	http://amigo.geneontology.org/amigo/term/GO:0098889	CNTN1 EPHA4 CNR1 CHRM3 HTR1B GLRA1 KCNJ3 CDH2 KCNA3 NRXN1 SCN10A RGS7BP
0.000407605	18	119	3.21055	Integral component of postsynaptic membrane	http://amigo.geneontology.org/amigo/term/GO:0099055	SLC8A3 CACNG7 EPHA4 PLPPR4 FLRT3 SLC6A6 CHRM3 EPHA7 PCDH8 GLRA1 GRIA1 SORCS3 CLSTN2 NETO1 CDH2 KCND3 KCNA3 DCC
4.61941e-05	23	153	3.19074	Integral component of synaptic membrane	http://amigo.geneontology.org/amigo/term/GO:0099699	SLC8A3 CACNG7 EPHA4 PLPPR4 CNR1 FLRT3 SLC6A6 CHRM3 HTR1B EPHA7 PCDH8 GLRA1 GRIA1 SORCS3 CLSTN2 KCNJ3 NETO1 CDH2 KCND3 KCNA3 NRXN1 SCN10A DCC
0.0368233	8	54	3.14449	T-tubule	http://amigo.geneontology.org/amigo/term/GO:0030315	KCNN2 CACNG7 CACNG6 CACNG8 SCN1A KCNJ3 SCN5A NOS1AP
0.00320009	14	95	3.12794	Postsynaptic density membrane	http://amigo.geneontology.org/amigo/term/GO:0098839	CACNG7 EPHA4 PLPPR4 CHRM3 EPHA7 CACNG8 NLGN4X GRIA1 SORCS3 CLSTN2 NLGN4Y NETO1 RGS7BP DCC
0.0180778	10	70	3.03219	Integral component of presynaptic membrane	http://amigo.geneontology.org/amigo/term/GO:0099056	EPHA4 CNR1 CHRM3 HTR1B GLRA1 KCNJ3 CDH2 KCNA3 NRXN1 SCN10A
0.00141882	17	121	2.98207	Postsynaptic specialization membrane	http://amigo.geneontology.org/amigo/term/GO:0099634	CACNG7 EPHA4 PLPPR4 CHRM3 EPHA7 CACNG8 GLRA1 NLGN4X GRIA1 SORCS3 CLSTN2 NLGN4Y NETO1 CDH2 KCND3 RGS7BP DCC

## Sheet: MF up RNA
Enrichment FDR	nGenes	Pathway Genes	Fold Enrichment	Pathway	URL	Genes
0.0257636	4	12	7.52343	Alditol:NADP+ 1-oxidoreductase activity	http://amigo.geneontology.org/amigo/term/GO:0004032	AKR1C2 AKR1C1 AKR1C3 AKR1B15
0.00319395	7	25	6.31968	Phosphorus-oxygen lyase activity	http://amigo.geneontology.org/amigo/term/GO:0016849	CD38 GUCY2C ADCY2 ADCY7 GUCY2D ADCY8 NPR1
0.0226156	5	19	5.93955	Protein-hormone receptor activity	http://amigo.geneontology.org/amigo/term/GO:0016500	MCHR1 LGR6 RXFP2 LGR5 FSHR
0.010722	6	23	5.8879	Cyclase activity	http://amigo.geneontology.org/amigo/term/GO:0009975	GUCY2C ADCY2 ADCY7 GUCY2D ADCY8 NPR1
0.0312795	5	21	5.37388	Sialyltransferase activity	http://amigo.geneontology.org/amigo/term/GO:0008373	ST8SIA5 ST8SIA1 ST8SIA4 ST6GALNAC5 ST8SIA2
0.00041488	11	48	5.17236	Neuropeptide receptor activity	http://amigo.geneontology.org/amigo/term/GO:0008188	GAL NTSR1 TACR1 GPR83 MCHR1 HCRTR2 NPFFR1 SSTR5 TACR3 NMUR1 SORCS2
0.0441097	5	23	4.90659	Gap junction channel activity	http://amigo.geneontology.org/amigo/term/GO:0005243	GJB6 GJB7 GJB2 GJB3 GJB4
0.0163866	7	35	4.51406	Neuropeptide receptor binding	http://amigo.geneontology.org/amigo/term/GO:0071855	GAL ASIP EDN3 ADCYAP1 CRH APLN APELA
0.0221712	8	48	3.76172	E-box binding	http://amigo.geneontology.org/amigo/term/GO:0070888	MYF6 TCF21 MYOG MYOD1 HAND2 NEUROG2 SCRT2 SCX
0.0144848	9	55	3.69332	Scavenger receptor activity	http://amigo.geneontology.org/amigo/term/GO:0005044	ENDOU MEGF10 TMPRSS15 TMPRSS5 SCARA5 CD163 TMPRSS2 ENPP1 CFI
0.0495558	7	45	3.51094	Extracellular matrix structural constituent conferring tensile strength	http://amigo.geneontology.org/amigo/term/GO:0030020	COL23A1 COL17A1 COL21A1 COL8A2 COL14A1 COL25A1 COL6A6
5.78844e-06	25	161	3.5047	Peptide receptor activity	http://amigo.geneontology.org/amigo/term/GO:0001653	GAL GUCY2C BDKRB1 NTSR1 TACR1 CCRL2 GPR83 MCHR1 GUCY2D RXFP2 APLNR HCRTR2 LGR5 NPFFR1 CXCR5 SSTR5 MC4R NPR1 TACR3 FSHR FPR1 RXFP1 NMUR1 CMKLR1 SORCS2
1.79676e-06	28	184	3.43461	Heparin binding	http://amigo.geneontology.org/amigo/term/GO:0008201	MPO LTF CCN5 FGFR2 FGF10 SERPIND1 RSPO4 FGF9 COMP APOA5 SMOC2 SERPINC1 PGF CXCL6 LGR6 ADAMTS8 SERPINE2 MMP7 RSPO3 CXCL13 PCOLCE2 SOST NDNF FGFBP3 LPL RTN4RL1 COL25A1 SMOC1
0.0341437	8	53	3.40684	Peptide hormone binding	http://amigo.geneontology.org/amigo/term/GO:0017046	GUCY2C PRLR GHSR RXFP2 HCRTR2 MC4R NPR1 FSHR
0.0104579	11	73	3.401	Clathrin binding	http://amigo.geneontology.org/amigo/term/GO:0030276	SYT7 SYT13 EPN3 SYT17 NCALD AP1M2 SYT4 SYT6 STON2 NSG2 DNER
0.00173044	15	101	3.35202	Cytokine receptor activity	http://amigo.geneontology.org/amigo/term/GO:0004896	CRLF1 IL21R PRLR IL1RL1 CCRL2 CNTFR IL13RA2 IL22RA1 IL17RD CXCR5 IL31RA IL20RB CMKLR1 IFNLR1 CRLF2
3.8797e-05	23	157	3.30648	G protein-coupled peptide receptor activity	http://amigo.geneontology.org/amigo/term/GO:0008528	GAL BDKRB1 NTSR1 TACR1 CCRL2 GPR83 MCHR1 RXFP2 APLNR HCRTR2 LGR5 NPFFR1 CXCR5 SSTR5 MC4R NPR1 TACR3 FSHR FPR1 RXFP1 NMUR1 CMKLR1 SORCS2
0.0136813	11	77	3.22433	Extracellular ligand-gated ion channel activity	http://amigo.geneontology.org/amigo/term/GO:0005230	P2RX7 GABRA4 CHRND HTR3B GRIK4 CHRNA9 CHRNA7 GABRA5 GABRD P2RX2 GABRQ
0.010722	12	86	3.14934	Cargo receptor activity	http://amigo.geneontology.org/amigo/term/GO:0038024	CUBN ENDOU ILDR1 MEGF10 TMPRSS15 ITGB2 TMPRSS5 SCARA5 CD163 TMPRSS2 ENPP1 CFI
1.55587e-06	34	253	3.03316	Glycosaminoglycan binding	http://amigo.geneontology.org/amigo/term/GO:0005539	MPO LTF VCAN CCN5 FGFR2 FGF10 EPYC TREM2 SERPIND1 RSPO4 FGF9 COMP APOA5 SMOC2 SERPINC1 PGF CXCL6 LGR6 ADAMTS8 SERPINE2 MMP7 HAPLN1 RSPO3 CXCL13 ACAN PCOLCE2 SHH SOST NDNF FGFBP3 LPL RTN4RL1 COL25A1 SMOC1

## Sheet: MF down RNA
Enrichment FDR	nGenes	Pathway Genes	Fold Enrichment	Pathway	URL	Genes
0.00375166	5	11	9.64788	Phospholipase A1 activity	http://amigo.geneontology.org/amigo/term/GO:0008970	LIPG PLAAT1 PLAAT4 PLA1A PLAAT5
0.00856016	5	13	8.16359	Small molecule sensor activity	http://amigo.geneontology.org/amigo/term/GO:0140299	NOX4 EFHD1 NDUFS2 TMEM63C EFCAB9
6.91428e-05	9	24	7.9595	Voltage-gated sodium channel activity	http://amigo.geneontology.org/amigo/term/GO:0005248	SCN4A CACNA1I SCN1A SCN3A SCN11A SCN9A SCN5A SCN10A CACNA1H
0.00321762	6	16	7.9595	Metalloendopeptidase inhibitor activity	http://amigo.geneontology.org/amigo/term/GO:0008191	LXN FETUB RARRES1 BST2 WFIKKN2 SPOCK3
0.0244548	5	17	6.24274	Mechanosensitive ion channel activity	http://amigo.geneontology.org/amigo/term/GO:0008381	TMC1 TMC8 KCNK4 FAM155A TMEM150C
0.0148168	6	22	5.78873	Inward rectifier potassium channel activity	http://amigo.geneontology.org/amigo/term/GO:0005242	ABCC9 KCNJ8 KCNK1 KCNJ1 KCNJ16 KCNJ3
0.0369853	5	19	5.58561	Lipid phosphatase activity	http://amigo.geneontology.org/amigo/term/GO:0042577	PLPPR5 PLPPR4 EPHX2 PLPP2 PLPP4
0.0424615	5	20	5.30633	Retinoic acid binding	http://amigo.geneontology.org/amigo/term/GO:0001972	CYP26A1 CYP26C1 SERPINA5 UGT1A1 UGT1A8
0.0424615	5	20	5.30633	Cyclosporin A binding	http://amigo.geneontology.org/amigo/term/GO:0016018	PPIAL4G PPIAL4D PPIAL4A PPIAL4H PPIAL4E
0.000526315	11	46	5.07562	Sodium channel activity	http://amigo.geneontology.org/amigo/term/GO:0005272	SCN4A CACNA1I KCNK1 SCN1A SCN3A GRIK2 SCN11A SCN9A SCN5A SCN10A CACNA1H
0.0182604	7	32	4.64304	Receptor antagonist activity	http://amigo.geneontology.org/amigo/term/GO:0048019	WFIKKN2 MTRNR2L8 MTRNR2L10 MTRNR2L3 MTRNR2L12 MTRNR2L11 MTRNR2L13
0.00321998	10	48	4.42194	Voltage-gated calcium channel activity	http://amigo.geneontology.org/amigo/term/GO:0005245	CACNA1I CACNA1F CACNG7 CNR1 CACNG6 HTR1B CACNG8 TMC1 RYR1 CACNA1H
0.0424615	7	39	3.80967	Retinoid binding	http://amigo.geneontology.org/amigo/term/GO:0005501	CYP26A1 RBP2 CYP26C1 SERPINA5 UGT1A1 UGT1A8 RBP3
0.0424615	7	39	3.80967	Isoprenoid binding	http://amigo.geneontology.org/amigo/term/GO:0019840	CYP26A1 RBP2 CYP26C1 SERPINA5 UGT1A1 UGT1A8 RBP3
6.72503e-09	36	211	3.62138	Voltage-gated ion channel activity	http://amigo.geneontology.org/amigo/term/GO:0005244	SCN4A ABCC9 CACNA1I CACNA1F CACNG7 CNR1 PTK2B KCNJ8 CACNG6 ANO1 HTR1B KCNK1 KCNH5 CACNG8 SCN1A KCNJ1 SCN3A KCNJ16 CLIC6 LRRC38 KCNT2 KCNJ3 KCNK5 TMC1 SCN11A SCN9A KCNK3 KCND3 KCNH6 GRIN1 KCNA3 KCNK4 SCN5A SCN10A RYR1 CACNA1H
0.0360472	8	47	3.61282	Oxidoreductase activity, acting on paired donors, with incorporation or reductio	http://amigo.geneontology.org/amigo/term/GO:0016709	NOS2 FMO3 FMO1 FMO4 FMO2 CYP26A1 CYP2E1 CYP7B1
3.80168e-06	25	148	3.58536	Voltage-gated cation channel activity	http://amigo.geneontology.org/amigo/term/GO:0022843	ABCC9 CACNA1I CACNA1F CACNG7 CNR1 PTK2B KCNJ8 CACNG6 HTR1B KCNK1 KCNH5 CACNG8 KCNJ1 KCNJ16 LRRC38 KCNT2 KCNJ3 TMC1 KCNK3 KCND3 KCNH6 GRIN1 KCNA3 RYR1 CACNA1H
0.0377936	8	48	3.53755	Non-membrane spanning protein tyrosine kinase activity	http://amigo.geneontology.org/amigo/term/GO:0004715	TXK JAK3 ZAP70 PTK2B SLA SYK LCK LYN
0.00321762	14	88	3.37676	Hormone binding	http://amigo.geneontology.org/amigo/term/GO:0042562	CALCRL GLP2R ADCYAP1R1 LRP2 SULT2B1 CTSH EBI3 VIPR2 CRHR2 HCRTR1 AMHR2 SLC40A1 ALDH1A1 AR
0.0377936	9	59	3.23776	Monocarboxylic acid transmembrane transporter activity	http://amigo.geneontology.org/amigo/term/GO:0008028	CEACAM1 SLCO1A2 ABCG2 SLC6A6 CD36 SLC27A2 SLC10A6 SLC16A12 SLC16A14

## Sheet: KEGG up RNA
Enrichment FDR	nGenes	Pathway Genes	Fold Enrichment	Pathway	URL	Genes
0.0126684	9	51	3.98299	Ovarian steroidogenesis	http://www.genome.jp/kegg-bin/show_pathway?hsa04913	ADCY2 ADCY7 CYP19A1 CYP1B1 CYP17A1 BMP6 ADCY8 FSHR AKR1C3
0.00247853	14	89	3.55038	GABAergic synapse	http://www.genome.jp/kegg-bin/show_pathway?hsa04727	SLC38A5 ADCY2 GABRA4 SLC6A12 PLCL1 ADCY7 GAD1 ADCY8 KCNJ6 GNG8 GABRA5 GNG2 GABRD GABRQ
0.0126684	12	84	3.22433	Complement and coagulation cascades	http://www.genome.jp/kegg-bin/show_pathway?hsa04610	C8B SERPIND1 BDKRB1 CFHR3 SERPINC1 F13A1 ITGB2 MBL2 FGG THBD CR1L CFI
0.00853689	13	91	3.22433	Morphine addiction	http://www.genome.jp/kegg-bin/show_pathway?hsa05032	ADCY2 PDE4C GABRA4 PDE10A ADCY7 ADCY8 KCNJ6 GNG8 PDE7B GABRA5 GNG2 GABRD GABRQ
0.0331967	11	85	2.92086	Taste transduction	http://www.genome.jp/kegg-bin/show_pathway?hsa04742	TRPM5 GABRA4 GRM4 HTR3B ADCY8 P2RY1 TAS1R2 GABRA5 P2RX2 TAS2R39 PKD1L3
4.15505e-08	45	350	2.9019	Neuroactive ligand-receptor interaction	http://www.genome.jp/kegg-bin/show_pathway?hsa04080	GAL P2RX7 BDKRB1 NTSR1 PDYN HTR2A GABRA4 PRLR TACR1 GHSR GPR83 EDN3 GRM4 PTGER2 SLURP1 MCHR1 RXFP2 GRP APLNR CHRND HCRTR2 ADCYAP1 HTR2C CRH NPFFR1 GRIK4 ADRA2A SSTR5 MC4R TACR3 P2RY1 FSHR TRH FPR1 APLN RXFP1 NMUR1 P2RY6 CHRNA9 ADRA2C GABRA5 GABRD P2RX2 APELA GABRQ
0.017554	13	103	2.84868	Protein digestion and absorption	http://www.genome.jp/kegg-bin/show_pathway?hsa04974	SLC7A9 COL17A1 KCNN4 XPNPEP2 COL21A1 COL22A1 COL8A2 COL14A1 COL25A1 COL6A6 PGA4 PGA3 PGA5
5.13352e-06	36	294	2.76371	Cytokine-cytokine receptor interaction	http://www.genome.jp/kegg-bin/show_pathway?hsa04060	CCL26 TNFRSF1B NGFR CXCL2 IL21R TNFSF8 PRLR IL1RL1 TNFSF4 TNFSF10 CNTFR IL13RA2 ACVR1C CXCL6 TNFSF9 CD70 IL36G IL1RN IL33 BMPR1B TNFRSF11A IL22RA1 CXCL14 BMP6 CXCL13 IL34 CXCR5 BMP10 IL31RA IL13 IL16 IL20RB IFNW1 IFNLR1 CRLF2 IFNA13
0.00826551	19	166	2.58335	Wnt signaling pathway	http://www.genome.jp/kegg-bin/show_pathway?hsa04310	WNT16 CAMK2B TLE2 NFATC2 RSPO4 SFRP5 LGR6 MMP7 LGR5 TLE3 WNT9A SFRP2 RSPO3 DKK2 WNT4 SOX17 SOST CTNND2 FZD8
0.000846579	27	240	2.53916	Calcium signaling pathway	http://www.genome.jp/kegg-bin/show_pathway?hsa04020	CD38 CACNA1G CAMK2B FGFR2 FGF10 ADCY2 P2RX7 PDGFB BDKRB1 NTSR1 TNNC2 HTR2A FGF9 FGF21 FGF8 TACR1 CASQ2 ADCY7 KDR NTRK3 HTR2C ADCY8 FGF18 TACR3 ERBB4 P2RX2 NTRK1
0.013869	21	210	2.25703	Rap1 signaling pathway	http://www.genome.jp/kegg-bin/show_pathway?hsa04015	NGFR FGFR2 FGF10 ADCY2 PDGFB ANGPT4 FGF9 FGF21 FGF8 SIPA1L2 PGF ADCY7 KDR VAV3 RASGRP3 ADCY8 TIAM1 FGF18 ITGB2 P2RY1 FPR1

## Sheet: KEGG down RNA
Enrichment FDR	nGenes	Pathway Genes	Fold Enrichment	Pathway	URL	Genes
0.00510062	13	69	3.99897	Drug metabolism	http://www.genome.jp/kegg-bin/show_pathway?hsa00982	FMO3 FMO1 GSTO2 FMO4 FMO2 CYP2E1 ALDH3B2 UGT1A6 UGT2B7 GSTA3 ADH1A UGT1A1 UGT1A8
0.00697968	12	68	3.74565	Retinol metabolism	http://www.genome.jp/kegg-bin/show_pathway?hsa00830	HSD17B6 CYP26A1 RDH10 CYP3A7 ALDH1A1 UGT1A6 CYP2S1 UGT2B7 CYP26C1 ADH1A UGT1A1 UGT1A8
0.0255678	10	61	3.47956	Steroid hormone biosynthesis	http://www.genome.jp/kegg-bin/show_pathway?hsa00140	HSD17B6 HSD17B2 SULT2B1 CYP2E1 CYP3A7 UGT1A6 UGT2B7 UGT1A1 UGT1A8 SRD5A2
0.0440424	8	49	3.46536	Malaria	http://www.genome.jp/kegg-bin/show_pathway?hsa05144	ICAM1 CD40 CSF3 CCL2 IL1B CD36 IL6 TLR4
0.0440424	10	74	2.86829	Metabolism of xenobiotics by cytochrome P450	http://www.genome.jp/kegg-bin/show_pathway?hsa00980	GSTO2 CYP2E1 ALDH3B2 UGT1A6 CYP2S1 UGT2B7 GSTA3 ADH1A UGT1A1 UGT1A8
0.0255678	14	104	2.85726	NF-kappa B signaling pathway	http://www.genome.jp/kegg-bin/show_pathway?hsa04064	PRKCQ ICAM1 BLNK CD40 ZAP70 IL1B LBP TLR4 SYK PRKCB CCL13 LCK CARD11 LYN
0.0440424	11	85	2.74681	Taste transduction	http://www.genome.jp/kegg-bin/show_pathway?hsa04742	ENTPD2 PDE1B TAS2R3 CHRM3 HTR1B SCN3A KCNK5 PRKACG SCN9A TAS2R1 GNAT3
0.04209	13	102	2.70519	Amoebiasis	http://www.genome.jp/kegg-bin/show_pathway?hsa05146	NOS2 LAMA3 COL4A4 IL12B IL1B IL6 TLR4 CD1D CSF2 PRKACG PRKCB SERPINB13 SERPINB10
0.0440424	12	97	2.62581	Circadian entrainment	http://www.genome.jp/kegg-bin/show_pathway?hsa04713	ADCYAP1R1 GNAO1 CACNA1I GUCY1A2 GRIA1 KCNJ3 GUCY1A1 PRKACG PRKCB GRIN1 RYR1 CACNA1H
0.00587574	26	232	2.3787	Coronavirus disease	http://www.genome.jp/kegg-bin/show_pathway?hsa05171	OAS1 CSF3 CCL2 OAS3 OAS2 C7 IL12B IFIH1 IFNA8 IL1B C3 MASP1 RPS4Y1 MAS1 IL6 TLR4 CASP1 MMP3 MX1 NLRP3 CSF2 SYK RPL10L PRKCB CXCL10 MX2
0.0255678	19	171	2.35837	Influenza A	http://www.genome.jp/kegg-bin/show_pathway?hsa05164	OAS1 ICAM1 CCL2 OAS3 OAS2 IL12B IFIH1 IFNA8 IL1B IL6 TLR4 TMPRSS4 CASP1 TMPRSS11D MX1 NLRP3 PRKCB CXCL10 MX2
0.0440424	15	139	2.2905	Measles	http://www.genome.jp/kegg-bin/show_pathway?hsa05162	OAS1 CD209 IL2RB JAK3 OAS3 OAS2 IL12B IFIH1 IFNA8 IL1B IL6 TLR4 MX1 CD3G MX2
0.0440424	16	149	2.27923	Cell adhesion molecules	http://www.genome.jp/kegg-bin/show_pathway?hsa04514	CNTN1 NRXN3 CDH3 ICAM1 CD40 ICAM2 CD86 CD80 IGSF11 NLGN4X F11R NLGN4Y CD34 NRXN1 CNTN2 L1CAM
0.0440424	21	219	2.03531	CAMP signaling pathway	http://www.genome.jp/kegg-bin/show_pathway?hsa04024	CFTR ADRB1 ADCYAP1R1 RAPGEF4 CACNA1F VIPR2 CRHR2 NPY EDN2 TNNI3 ATP1A4 HTR1B CGA PAK1 GRIA1 NPY1R PRKACG GRIN1 HCAR1 CNGA1 SUCNR1
0.0440424	22	240	1.94565	Calcium signaling pathway	http://www.genome.jp/kegg-bin/show_pathway?hsa04020	NOS2 FLT4 ADRB1 ERBB3 FGF20 P2RX5 CACNA1I SLC8A3 CACNA1F FLT1 PTK2B PDE1B CHRM3 HTR2B NTRK2 FGF17 PRKACG VEGFD PRKCB GRIN1 RYR1 CACNA1H
0.0440424	30	350	1.81931	Neuroactive ligand-receptor interaction	http://www.genome.jp/kegg-bin/show_pathway?hsa04080	ADRB1 CALCRL GLP2R ADCYAP1R1 P2RX5 VIPR2 CRHR2 RLN2 NMU CNR1 HCRTR1 NPY C3 EDN2 MAS1 CHRM3 HTR1B CGA HTR2B GLRA1 GRIA1 NPY1R GRIK2 KISS1 TAC4 GRIN1 GRM8 FPR3 PATE4 INSL3

## Sheet: IPA
Gene Symbol	Entrenz gene ID	Expr p-value	Expr Fold Change	Entrez Gene Name	Location	Type(s)	Drug(s)
NSFP1	NSFP1		-25.322	N-ethylmaleimide-sensitive factor pseudogene 1	Other	other
ZNF697	ZNF697		-24.258	zinc finger protein 697	Other	other
DNAAF4-CCPG1	DNAAF4-CCPG1		-22.411	DNAAF4-CCPG1 readthrough (NMD candidate)	Other	other
TRIM6-TRIM34	TRIM6-TRIM34		-21.446	TRIM6-TRIM34 readthrough	Cytoplasm	other
USP9Y	USP9Y	3.12e-55	-16.009	ubiquitin specific peptidase 9 Y-linked	Cytoplasm	peptidase
ZFY	ZFY	8.76e-47	-14.688	zinc finger protein Y-linked	Nucleus	transcription regulator
KDM5D	KDM5D	8.82e-46	-14.53	lysine demethylase 5D	Nucleus	enzyme
DDX3Y	DDX3Y	6.26e-83	-13.974	DEAD-box helicase 3 Y-linked	Cytoplasm	enzyme
EIF1AY	EIF1AY	2.04e-42	-13.961	eukaryotic translation initiation factor 1A Y-linked	Other	translation regulator
RPS4Y1	RPS4Y1	6.87e-49	-13.814	ribosomal protein S4 Y-linked 1	Cytoplasm	other
TXLNGY	TXLNGY	9.99e-40	-13.493	taxilin gamma pseudogene, Y-linked	Other	other
SBSPON	SBSPON	1.81e-58	-13.485	somatomedin B and thrombospondin type 1 domain containing	Extracellular Space	other
UTY	UTY	1.97e-39	-13.441	ubiquitously transcribed tetratricopeptide repeat containing, Y-linked	Nucleus	enzyme
EPHA5	EPHA5	1.34e-37	-13.146	EPH receptor A5	Plasma Membrane	kinase
NRXN3	NRXN3	7.63e-35	-12.706	neurexin 3	Plasma Membrane	transporter
PGM5	PGM5	8.85e-50	-12.419	phosphoglucomutase 5	Cytoplasm	enzyme
KCNJ3	KCNJ3	5e-33	-12.349	potassium inwardly rectifying channel subfamily J member 3	Plasma Membrane	ion channel
GJA5	GJA5	2.13e-32	-12.132	gap junction protein alpha 5	Plasma Membrane	transporter
PDE8B	PDE8B	5.7e-26	-11.972	phosphodiesterase 8B	Cytoplasm	enzyme	ketotifen
FAM162B	FAM162B	2.91e-30	-11.958	family with sequence similarity 162 member B	Other	other
OLFM4	OLFM4	3e-31	-11.941	olfactomedin 4	Extracellular Space	other
TMEM181	TMEM181	0.000102	-11.916	transmembrane protein 181	Other	other
NLGN4Y	NLGN4Y	1.99e-33	-11.821	neuroligin 4 Y-linked	Plasma Membrane	enzyme
SCN3A	SCN3A	9.01e-30	-11.77	sodium voltage-gated channel alpha subunit 3	Plasma Membrane	ion channel	riluzole, zonisamide
ASB5	ASB5	2.42e-41	-11.487	ankyrin repeat and SOCS box containing 5	Nucleus	transcription regulator
RGS7BP	RGS7BP	8.62e-25	-10.769	regulator of G protein signaling 7 binding protein	Cytoplasm	other
GRIP1	GRIP1	5.86e-24	-10.469	glutamate receptor interacting protein 1	Plasma Membrane	transcription regulator
PSPHP1	PSPHP1	1.89e-46	-10.41	phosphoserine phosphatase pseudogene 1	Other	other
ISL1	ISL1	2.81e-23	-10.373	ISL LIM homeobox 1	Nucleus	transcription regulator
SLC38A11	SLC38A11	4.43e-45	-10.242	solute carrier family 38 member 11	Other	transporter
HOXB13	HOXB13	8.6e-23	-10.158	homeobox B13	Nucleus	transcription regulator
RPSAP58	RPSAP58	0	-10.064	ribosomal protein SA pseudogene 58	Other	other
TPD52	TPD52	4.94e-42	-9.965	tumor protein D52	Cytoplasm	other
ALDH1A1	ALDH1A1	0	-9.893	aldehyde dehydrogenase 1 family member A1	Cytoplasm	enzyme	disulfiram, chlorpropamide
ADAMTS19	ADAMTS19	4.23e-20	-9.737	ADAM metallopeptidase with thrombospondin type 1 motif 19	Extracellular Space	peptidase
NRK	NRK	3.96e-20	-9.703	Nik related kinase	Other	kinase
SMCO3	SMCO3	3.06e-20	-9.702	single-pass membrane protein with coiled-coil domains 3	Other	other
CNTNAP3B	CNTNAP3B	2.24e-20	-9.674	contactin associated protein family member 3B	Other	other
EPHA7	EPHA7	9.26e-20	-9.574	EPH receptor A7	Plasma Membrane	kinase
TRBC2	TRBC2	2.28e-20	-9.553	T cell receptor beta constant 2	Other	other
TTTY14	TTTY14	3.21e-19	-9.237	testis-specific transcript, Y-linked 14	Other	other
HTR1B	HTR1B	3.82e-19	-9.215	5-hydroxytryptamine receptor 1B	Plasma Membrane	G-protein coupled receptor	caffeine/ergotamine, asenapine, donitriptan, naproxen/sumatriptan, vortioxetine, sumatriptan, eletriptan, frovatriptan, almotriptan, fenfluramine, dihydroergotamine, ergotamine, naratriptan, zolmitriptan, rizatriptan
PCDH8	PCDH8	1.11e-20	-9.069	protocadherin 8	Plasma Membrane	other
NETO1	NETO1	1.05e-34	-9.058	neuropilin and tolloid like 1	Extracellular Space	other
HOTAIR	HOTAIR	3.62e-14	-9.021	HOX transcript antisense RNA	Other	other
BEND3P1	BEND3P1	3.59e-20	-8.955	BEN domain containing 3 pseudogene 1	Other	other
CTTNBP2	CTTNBP2	2.33e-17	-8.893	cortactin binding protein 2	Cytoplasm	other
NCKAP5-AS2	NCKAP5-AS2	9.93e-17	-8.753	NCKAP5 antisense RNA 2	Other	other
TVP23C-CDRT4	TVP23C-CDRT4	1.87e-17	-8.697	TVP23C-CDRT4 readthrough	Other	other
CSMD1	CSMD1	9.8e-16	-8.665	CUB and Sushi multiple domains 1	Plasma Membrane	other
LINC00643	LINC00643	7.03e-15	-8.616	long intergenic non-protein coding RNA 643	Other	other
C3	C3	1.27e-15	-8.404	complement C3	Extracellular Space	peptidase	IgG, pegcetacoplan
IGF2-AS	IGF2-AS	2.3e-15	-8.36	IGF2 antisense RNA	Cytoplasm	other
GYG2P1	GYG2P1	3.88e-15	-8.357	glycogenin 2 pseudogene 1	Other	other
SOX5	SOX5	1.09e-14	-8.325	SRY-box transcription factor 5	Nucleus	transcription regulator
OTOF	OTOF	3.73e-14	-8.245	otoferlin	Plasma Membrane	other
MILR1	MILR1	6.39e-15	-8.173	mast cell immunoglobulin like receptor 1	Other	other
SLITRK6	SLITRK6	1.02e-43	-8.12	SLIT and NTRK like family member 6	Plasma Membrane	other	sirtratumab vedotin
EYA4	EYA4	3.37e-14	-8.084	EYA transcriptional coactivator and phosphatase 4	Cytoplasm	phosphatase
KCNN2	KCNN2	2.47e-33	-8.056	potassium calcium-activated channel subfamily N member 2	Plasma Membrane	ion channel
ICA1	ICA1	3.69e-14	-8.048	islet cell autoantigen 1	Cytoplasm	other
SERPINB10	SERPINB10	2.34e-14	-8.027	serpin family B member 10	Cytoplasm	other
TLL1	TLL1	2.56e-26	-8.02	tolloid like 1	Extracellular Space	peptidase
ANO1	ANO1	1.39e-13	-8.017	anoctamin 1	Plasma Membrane	ion channel	crofelemer
KRT83	KRT83	3.21e-05	-8.001	keratin 83	Cytoplasm	other
KCNA3	KCNA3	1.91e-14	-7.976	potassium voltage-gated channel subfamily A member 3	Plasma Membrane	ion channel	dalfampridine
ECEL1P2	ECEL1P2	8e-14	-7.975	endothelin converting enzyme like 1 pseudogene 2	Other	other
BPI	BPI	1.51e-13	-7.887	bactericidal permeability increasing protein	Plasma Membrane	transporter
C5orf46	C5orf46	8.13e-14	-7.885	chromosome 5 open reading frame 46	Cytoplasm	other
TMSB4Y	TMSB4Y	3.24e-12	-7.795	thymosin beta 4 Y-linked	Cytoplasm	other
IGF1	IGF1	1.02e-18	-7.78	insulin like growth factor 1	Extracellular Space	growth factor	MEDI-573, BI 836845
ICAM5	ICAM5	6.99e-29	-7.672	intercellular adhesion molecule 5	Plasma Membrane	other
SCN5A	SCN5A	5.54e-06	-7.665	sodium voltage-gated channel alpha subunit 5	Plasma Membrane	ion channel	bupivacaine/lidocaine, ranolazine, epinephrine/prilocaine, epinephrine/lidocaine, aprindine, fosphenytoin, encainide, dextromethorphan/quinidine, ajmaline, amiodarone, flecainide, procainamide, mexiletine, carbamazepine, phenytoin, dibucaine, mephenytoin, prilocaine, disopyramide, lidocaine, riluzole, quinidine, tocainide, propafenone, moricizine, oxcarbazepine, zonisamide, lidocaine/prilocaine, …
GPR78	GPR78	2.34e-09	-7.633	G protein-coupled receptor 78	Plasma Membrane	G-protein coupled receptor
LINC00689	LINC00689	1.74e-10	-7.631	long intergenic non-protein coding RNA 689	Other	other
APOB	APOB	4.69e-11	-7.553	apolipoprotein B	Extracellular Space	transporter	mipomersen
PCLO	PCLO	2.54e-23	-7.405	piccolo presynaptic cytomatrix protein	Cytoplasm	transporter
KCNJ3	AC061961.1	3.35e-12	-7.402	potassium inwardly rectifying channel subfamily J member 3	Plasma Membrane	ion channel
VAX1	VAX1	2.6e-11	-7.384	ventral anterior homeobox 1	Nucleus	transcription regulator
CEACAMP10	CEACAMP10	2.45e-16	-7.336		Other	other
MAPK15	MAPK15	8.48e-11	-7.3	mitogen-activated protein kinase 15	Cytoplasm	kinase
KRT81	KRT81	0	-7.288	keratin 81	Cytoplasm	other
OSTN-AS1	OSTN-AS1	6.14e-11	-7.247	OSTN antisense RNA 1	Other	other
UPB1	UPB1	4.39e-10	-7.23	beta-ureidopropionase 1	Cytoplasm	enzyme
PRKY	PRKY	6.77e-77	-7.168	protein kinase Y-linked (pseudogene)	Other	kinase
ERP27	ERP27	3.92e-11	-7.164	endoplasmic reticulum protein 27	Other	other
CLIC6	CLIC6	4.29e-20	-7.156	chloride intracellular channel 6	Plasma Membrane	ion channel
TCIM	TCIM	0	-7.102	transcriptional and immune response regulator	Nucleus	other
PRAC2	PRAC2	6.78e-09	-6.969	PRAC2 small nuclear protein	Other	other
CEACAMP11	CEACAMP11	1.45e-10	-6.961	CEA cell adhesion molecule pseudogene 11	Other	other
LINC01446	LINC01446	2.7e-09	-6.953	long intergenic non-protein coding RNA 1446	Other	other
LOC100420587	AC005394.2	4.66e-10	-6.883	SHC binding and spindle associated 1 pseudogene	Other	other
LINC02844	LINC02844	2.67e-09	-6.874	long intergenic non-protein coding RNA 2844	Other	other
FGF11	FGF11	2.77e-07	-6.869	fibroblast growth factor 11	Extracellular Space	growth factor
ANOS2P	ANOS2P	4.76e-10	-6.833	anosmin 2, pseudogene	Other	other
HOXC13	HOXC13	2.58e-15	-6.819	homeobox C13	Nucleus	transcription regulator
A2M	A2M	7.35e-19	-6.81	alpha-2-macroglobulin	Extracellular Space	transporter
ABCA8	ABCA8	6.58e-13	-6.809	ATP binding cassette subfamily A member 8	Plasma Membrane	transporter
BCORP1	BCORP1	4.19e-10	-6.791	BCL6 corepressor pseudogene 1	Other	other
DISP1	DISP1	7.34e-08	-6.775	dispatched RND transporter family member 1	Plasma Membrane	transporter
INMT	INMT	8.94e-61	-6.724	indolethylamine N-methyltransferase	Cytoplasm	enzyme
TEPP	TEPP	1.44e-09	-6.689	testis, prostate and placenta expressed	Other	other
NPPB	NPPB	0.000399	-6.677	natriuretic peptide B	Extracellular Space	other
RARB	RARB	1.5e-72	-6.667	retinoic acid receptor beta	Nucleus	ligand-dependent nuclear receptor	etretinate, daunorubicin/tretinoin, idarubicin/tretinoin, doxorubicin/tretinoin, adapalene, theophylline/tretinoin/valproic acid, isotretinoin, AGN 190299, tazarotene, acitretin, halobetasol propionate/tazarotene, tretinoin, tamibarotene, alitretinoin, fenretinide, mitoxantrone/tretinoin
BEX1	BEX1	5.72e-21	-6.637	brain expressed X-linked 1	Other	other
TMEM252	TMEM252	2.38e-09	-6.63	transmembrane protein 252	Other	other
SYT16	SYT16	2.3e-20	-6.6	synaptotagmin 16	Other	transporter
C7	C7	1.64e-09	-6.599	complement C7	Extracellular Space	other
CDH26	CDH26	1.57e-09	-6.586	cadherin 26	Plasma Membrane	other
B4GALNT2	B4GALNT2	4.25e-09	-6.583	beta-1,4-N-acetyl-galactosaminyltransferase 2	Cytoplasm	enzyme
L1CAM	L1CAM	0	-6.577	L1 cell adhesion molecule	Plasma Membrane	other
SORCS3	SORCS3	5.8e-07	-6.533	sortilin related VPS10 domain containing receptor 3	Nucleus	transporter
SLC10A6	SLC10A6	5.91e-09	-6.521	solute carrier family 10 member 6	Plasma Membrane	transporter
CNGA1	CNGA1	4.35e-07	-6.466	cyclic nucleotide gated channel subunit alpha 1	Plasma Membrane	ion channel
STMN2	STMN2	1.1e-218	-6.417	stathmin 2	Plasma Membrane	other
SH3GL2	SH3GL2	4.03e-57	-6.412	SH3 domain containing GRB2 like 2, endophilin A1	Plasma Membrane	enzyme
GCNT2	GCNT2	2.62e-10	-6.409	glucosaminyl (N-acetyl) transferase 2 (I blood group)	Cytoplasm	enzyme
CCNA1	CCNA1	0.000698	-6.406	cyclin A1	Nucleus	other
CYYR1-AS1	CYYR1-AS1	4.15e-07	-6.402	CYYR1 antisense RNA 1	Other	other
LRRC71	LRRC71	0.000773	-6.398	leucine rich repeat containing 71	Other	other
CNTNAP3	CNTNAP3	8.03e-08	-6.398	contactin associated protein family member 3	Extracellular Space	other
SLC38A3	SLC38A3	6.5e-08	-6.329	solute carrier family 38 member 3	Plasma Membrane	transporter
RELN	RELN	2.11e-54	-6.302	reelin	Extracellular Space	peptidase
USP32P2	USP32P2	7.02e-08	-6.286	ubiquitin specific peptidase 32 pseudogene 2	Other	other
HPSE2	HPSE2	0.000982	-6.281	heparanase 2 (inactive)	Plasma Membrane	enzyme
GLP2R	GLP2R	6.33e-06	-6.275	glucagon like peptide 2 receptor	Plasma Membrane	G-protein coupled receptor	teduglutide, apraglutide
FEM1A	AC005523.2		-6.262	fem-1 homolog A	Nucleus	transcription regulator
KLHL34	KLHL34	9.54e-08	-6.258	kelch like family member 34	Extracellular Space	other
ANOS1	ANOS1	1.29e-07	-6.251	anosmin 1	Extracellular Space	other
KRT18	KRT18	0	-6.209	keratin 18	Cytoplasm	other
SDR42E1	SDR42E1	9.66e-20	-6.204	short chain dehydrogenase/reductase family 42E, member 1	Other	enzyme
EML5	EML5	1.28e-22	-6.194	EMAP like 5	Cytoplasm	other
LINC01362	LINC01362	0.00105	-6.185	long intergenic non-protein coding RNA 1362	Other	other
HORMAD1	HORMAD1	2.52e-07	-6.177	HORMA domain containing 1	Nucleus	other
PACSIN1	PACSIN1	1.14e-07	-6.172	protein kinase C and casein kinase substrate in neurons 1	Cytoplasm	kinase
TENM4	AP002957.1	4.56e-07	-6.158	teneurin transmembrane protein 4	Plasma Membrane	other
SRD5A2	SRD5A2	1.58e-07	-6.15	steroid 5 alpha-reductase 2	Cytoplasm	enzyme	dutasteride/tamsulosin, azelaic acid, finasteride, dutasteride
IGF2	IGF2	4.1e-126	-6.15	insulin like growth factor 2	Extracellular Space	growth factor	MEDI-573, BI 836845
CERS4	CERS4	1.4e-99	-6.149	ceramide synthase 4	Cytoplasm	transcription regulator
LOC105370921	AC104041.1	4.56e-06	-6.147	uncharacterized LOC105370921	Other	other
PLA2G3	PLA2G3	4.72e-07	-6.144	phospholipase A2 group III	Extracellular Space	enzyme
RGS21	AL390957.1	1.17e-07	-6.129	regulator of G protein signaling 21	Plasma Membrane	enzyme
TINAGL1	TINAGL1	1.6e-170	-6.102	tubulointerstitial nephritis antigen like 1	Extracellular Space	transporter
LINC01695	LINC01695	4.73e-07	-6.088	long intergenic non-protein coding RNA 1695	Other	other
CALML3-AS1	CALML3-AS1	9.49e-08	-6.08	CALML3 antisense RNA 1	Other	other
NLGN4X	NLGN4X	2.11e-89	-6.053	neuroligin 4 X-linked	Plasma Membrane	enzyme
MMEL1	MMEL1	0.00143	-6.031	membrane metalloendopeptidase like 1	Cytoplasm	peptidase
MYO1G	MYO1G	7.61e-07	-6.028	myosin IG	Cytoplasm	other
RPL36A-HNRNPH2	RPL36A-HNRNPH2		-5.969	RPL36A-HNRNPH2 readthrough	Other	other
GBP4	GBP4	4.1e-162	-5.955	guanylate binding protein 4	Cytoplasm	enzyme
FMO3	FMO3	0.00258	-5.952	flavin containing dimethylaniline monoxygenase 3	Cytoplasm	enzyme
CACNG7	CACNG7	2.01e-16	-5.939	calcium voltage-gated channel auxiliary subunit gamma 7	Plasma Membrane	ion channel
HOXC11	HOXC11	2.3e-132	-5.938	homeobox C11	Nucleus	transcription regulator
TBX4	TBX4	1.99e-82	-5.926	T-box transcription factor 4	Nucleus	transcription regulator
ASXL2	ASXL2		-5.915	ASXL transcriptional regulator 2	Extracellular Space	other
STRA6	STRA6	4.07e-45	-5.911	signaling receptor and transporter of retinol STRA6	Plasma Membrane	transporter
IGSF23	IGSF23	3.06e-07	-5.891	immunoglobulin superfamily member 23	Other	other
FGF20	FGF20	4.51e-06	-5.888	fibroblast growth factor 20	Extracellular Space	growth factor
CNTNAP3P2	CNTNAP3P2	0.00186	-5.855	CNTNAP3 pseudogene 2	Other	other
FAM20A	FAM20A	9.73e-62	-5.849	FAM20A golgi associated secretory pathway pseudokinase	Extracellular Space	other
TTTY10	TTTY10	1.16e-06	-5.845	testis-specific transcript, Y-linked 10	Other	other
PRKCG	PRKCG	8.48e-07	-5.83	protein kinase C gamma	Cytoplasm	kinase	ingenol mebutate
HBD	HBD	5.21e-07	-5.827	hemoglobin subunit delta	Other	transporter
KRT39	KRT39	1.75e-06	-5.827	keratin 39	Cytoplasm	other
SLA	SLA	3.5e-05	-5.793	Src like adaptor	Plasma Membrane	other
LARGE2	LARGE2	0.00315	-5.78	LARGE xylosyl- and glucuronyltransferase 2	Cytoplasm	enzyme
SHC2	SHC2	8.35e-39	-5.768	SHC adaptor protein 2	Cytoplasm	other
SYCE1	SYCE1	2.64e-48	-5.753	synaptonemal complex central element protein 1	Nucleus	other
CDX1	CDX1	2.83e-06	-5.738	caudal type homeobox 1	Nucleus	transcription regulator
CLUL1	CLUL1	1.42e-47	-5.732	clusterin like 1	Extracellular Space	other
EPHA5-AS1	EPHA5-AS1	1.91e-05	-5.722	EPHA5 antisense RNA 1	Other	other
FNDC1	FNDC1	3.29e-13	-5.721	fibronectin type III domain containing 1	Plasma Membrane	other	AGS-8M4
SBK2	SBK2	7.27e-06	-5.699	SH3 domain binding kinase family member 2	Other	other
TMEM156	TMEM156	0.00263	-5.682	transmembrane protein 156	Other	other
ARHGAP28	ARHGAP28	1e-107	-5.68	Rho GTPase activating protein 28	Cytoplasm	other
LOC107984928	AL450043.1	1.6e-05	-5.661	uncharacterized LOC107984928	Other	other
LRCOL1	LRCOL1	4.79e-05	-5.658	leucine rich colipase like 1	Other	other
EXPH5	EXPH5	9.25e-77	-5.614	exophilin 5	Cytoplasm	other
PCDH8P1	PCDH8P1	6.57e-05	-5.612	protocadherin 8 pseudogene 1	Other	other
NRTN	NRTN	1.35e-05	-5.561	neurturin	Extracellular Space	growth factor
CSF2	CSF2	1.81e-06	-5.551	colony stimulating factor 2	Extracellular Space	cytokine
TRBJ2-3	TRBJ2-3	1.63e-06	-5.545	T cell receptor beta joining 2-3	Other	other
SEMA6A-AS1	SEMA6A-AS1	3.79e-05	-5.544	SEMA6A antisense RNA 1	Other	other
PKLR	PKLR	0.0692	-5.5	pyruvate kinase L/R	Cytoplasm	kinase
LYVE1	LYVE1	0.000627	-5.488	lymphatic vessel endothelial hyaluronan receptor 1	Plasma Membrane	transmembrane receptor
MYO10	MYO10	1.85e-18	-5.487	myosin X	Cytoplasm	enzyme
PEAR1	PEAR1	7.63e-11	-5.485	platelet endothelial aggregation receptor 1	Plasma Membrane	other
PARP8	PARP8	1.54e-54	-5.468	poly(ADP-ribose) polymerase family member 8	Other	enzyme
VIPR2	VIPR2	0.0696	-5.446	vasoactive intestinal peptide receptor 2	Plasma Membrane	G-protein coupled receptor
CCL5	CCL5	7.74e-06	-5.442	C-C motif chemokine ligand 5	Extracellular Space	cytokine
PRAL	PRAL	0.00448	-5.432		Other	other
KRT37	KRT37	1.67e-05	-5.428	keratin 37	Cytoplasm	other
CNTNAP3C	CNTNAP3C	2e-05	-5.412	contactin associated protein family member 3C	Other	other
CPA5	CPA5	2.15e-05	-5.401	carboxypeptidase A5	Extracellular Space	peptidase
SUSD2	SUSD2	1e-142	-5.391	sushi domain containing 2	Extracellular Space	other
KLK1	KLK1	0.007	-5.387	kallikrein 1	Cytoplasm	peptidase
SCN1A	SCN1A	7.07e-06	-5.379	sodium voltage-gated channel alpha subunit 1	Plasma Membrane	ion channel	articaine/epinephrine, articaine, chloroprocaine, epinephrine/prilocaine, epinephrine/lidocaine, phenacemide, fosphenytoin, phentermine/topiramate, phenytoin, prilocaine, lamotrigine, lidocaine, riluzole, penicillin G/procaine, phenazopyridine, zonisamide, ropivacaine, procaine, lidocaine/prilocaine, permethrin, topiramate
SIGLEC1	SIGLEC1	0.00995	-5.37	sialic acid binding Ig like lectin 1	Plasma Membrane	other
NIPAL4	NIPAL4	4e-221	-5.367	NIPA like domain containing 4	Other	other
CACNG6	CACNG6	0.00864	-5.356	calcium voltage-gated channel auxiliary subunit gamma 6	Plasma Membrane	ion channel
LINC01602	LINC01602	0.000216	-5.334	long intergenic non-protein coding RNA 1602	Other	other
GGTLC4P	GGTLC4P	0.0793	-5.33	gamma-glutamyltransferase light chain 4 pseudogene	Other	other
GDF7	GDF7	5.22e-22	-5.326	growth differentiation factor 7	Extracellular Space	growth factor
GBP1P1	GBP1P1	0.0793	-5.315	guanylate binding protein 1 pseudogene 1	Other	other
KCNN1	KCNN1	0.000144	-5.312	potassium calcium-activated channel subfamily N member 1	Plasma Membrane	ion channel
AJAP1	AJAP1	5.37e-80	-5.302	adherens junctions associated protein 1	Plasma Membrane	other
MDS2	MDS2	0.0867	-5.293	myelodysplastic syndrome 2 translocation associated	Extracellular Space	other
PGM5P4	PGM5P4	1.16e-05	-5.291	phosphoglucomutase 5 pseudogene 4	Other	other
DENND1C	DENND1C	0.00796	-5.284	DENN domain containing 1C	Cytoplasm	other
MCC	AC079465.1	0.00721	-5.273	MCC regulator of WNT signaling pathway	Cytoplasm	other
TXLNGY	AC009977.1	3.19e-05	-5.271	taxilin gamma pseudogene, Y-linked	Other	other
DPP4-DT	DPP4-DT	0.0794	-5.271	DPP4 divergent transcript	Other	other
LOC107985832	AC009315.1	0.00964	-5.271	uncharacterized LOC107985832	Other	other
UGT1A6	UGT1A6	0.086	-5.247	UDP glucuronosyltransferase family 1 member A6	Cytoplasm	enzyme
SLC7A2	SLC7A2	1.85e-10	-5.244	solute carrier family 7 member 2	Plasma Membrane	transporter
ANAPC1P4	ANAPC1P4		-5.244	ANAPC1 pseudogene 4	Other	other
LINC01694	LINC01694	0.00583	-5.241		Other	other
ALOX5AP	ALOX5AP	0.00714	-5.227	arachidonate 5-lipoxygenase activating protein	Plasma Membrane	other
BOK-AS1	BOK-AS1	0.000129	-5.222	BOK antisense RNA 1	Other	other
CHMP4C	CHMP4C	4.49e-24	-5.217	charged multivesicular body protein 4C	Cytoplasm	other
GPRIN2	GPRIN2	5.06e-05	-5.215	G protein regulated inducer of neurite outgrowth 2	Other	other
STXBP2	STXBP2	0	-5.207	syntaxin binding protein 2	Plasma Membrane	transporter
PGM5P4-AS1	PGM5P4-AS1	6.76e-11	-5.189	PGM5P4 antisense RNA 1	Other	other
LINC00652	LINC00652	6.51e-05	-5.187	long intergenic non-protein coding RNA 652	Other	other
EYA1	EYA1	5.72e-16	-5.166	EYA transcriptional coactivator and phosphatase 1	Nucleus	phosphatase
ERO1A	ERO1A	0.000123	-5.154	endoplasmic reticulum oxidoreductase 1 alpha	Cytoplasm	enzyme
UGT1A9 (includes others)	UGT1A8	0.0913	-5.136	UDP glucuronosyltransferase family 1 member A9	Cytoplasm	enzyme
C1orf115	C1orf115	3.7e-119	-5.135	chromosome 1 open reading frame 115	Other	other
CPA6	CPA6	0.0929	-5.132	carboxypeptidase A6	Extracellular Space	peptidase
OR10Y1P	OR10Y1P	8.64e-07	-5.125	olfactory receptor family 10 subfamily Y member 1 pseudogene	Other	other
SHROOM2P1	SHROOM2P1	0.00983	-5.104	shroom family member 2 pseudogene 1	Other	other
ADGRD1	ADGRD1	0	-5.079	adhesion G protein-coupled receptor D1	Plasma Membrane	G-protein coupled receptor
HOXC-AS3	HOXC-AS3	3.65e-08	-5.076	HOXC cluster antisense RNA 3	Other	other
LMNTD1	LMNTD1	8.68e-19	-5.073	lamin tail domain containing 1	Nucleus	other
ZNF101P2	ZNF101P2	0.0967	-5.06	zinc finger protein 101 pseudogene 2	Other	other
CORIN	CORIN	4.7e-258	-5.055	corin, serine peptidase	Plasma Membrane	peptidase
SRGN	SRGN	0	-5.054	serglycin	Cytoplasm	other
TUNAR	TUNAR	5.39e-06	-5.051	TCL1 upstream neural differentiation-associated RNA	Other	other
ADAMTS16	ADAMTS16	0.0969	-5.038	ADAM metallopeptidase with thrombospondin type 1 motif 16	Extracellular Space	other
FABP2	FABP2	3.46e-05	-5.034	fatty acid binding protein 2	Cytoplasm	transporter
CARD11	CARD11	5.14e-05	-5.024	caspase recruitment domain family member 11	Cytoplasm	kinase
CYP2S1	CYP2S1	1.84e-13	-5.012	cytochrome P450 family 2 subfamily S member 1	Cytoplasm	enzyme
PLEK	PLEK	0.0997	-5.011	pleckstrin	Cytoplasm	other
LINC01597	LINC01597	0.0178	-5.006	long intergenic non-protein coding RNA 1597	Other	other
LINC01771	LINC01771	0.000135	-4.997	long intergenic non-protein coding RNA 1771	Other	other
HIP1	HIP1		-4.991	huntingtin interacting protein 1	Cytoplasm	other
SCN10A	SCN10A	0.1	-4.989	sodium voltage-gated channel alpha subunit 10	Plasma Membrane	ion channel	bupivacaine/meloxicam, bupivacaine/epinephrine, bupivacaine/lidocaine, chloroprocaine, lacosamide, epinephrine/lidocaine, benzocaine, levobupivacaine, dyclonine, mepivacaine, proxymetacaine, bupivacaine/sufentanil, bupivacaine, dibucaine, lidocaine, riluzole, ropivacaine, procaine, lidocaine/prilocaine
LPAL2	LPAL2	0.00904	-4.989	lipoprotein(a) like 2, pseudogene	Other	other
LINC02315	LINC02315	0.0109	-4.977	long intergenic non-protein coding RNA 2315	Other	other
KRTAP5-AS1	KRTAP5-AS1	2.3e-09	-4.974	KRTAP5-1/KRTAP5-2 antisense RNA 1	Other	other
NIPAL1	NIPAL1	4.3e-124	-4.965	NIPA like domain containing 1	Cytoplasm	other
MAN1A2P1	MAN1A2P1	0.0142	-4.962	mannosidase alpha class 1A member 2 pseudogene 1	Other	other
LRRC10B	LRRC10B	0.0149	-4.957	leucine rich repeat containing 10B	Other	other
RTP3	RTP3	0.0108	-4.949	receptor transporter protein 3	Cytoplasm	other
RNU6ATAC18P	RNU6ATAC18P	0.00258	-4.936		Other	other
LINC02125	LINC02125	0.0114	-4.93	long intergenic non-protein coding RNA 2125	Other	other
RPSAP53	RPSAP53	5.52e-14	-4.913	ribosomal protein SA pseudogene 53	Other	other
HOXC13-AS	HOXC13-AS	5.5e-36	-4.895	HOXC13 antisense RNA	Other	other
SLC27A2	SLC27A2	8.69e-20	-4.895	solute carrier family 27 member 2	Cytoplasm	transporter
CCNJL	CCNJL	5.56e-57	-4.882	cyclin J like	Other	other
FLT1	FLT1	5.6e-116	-4.863	fms related receptor tyrosine kinase 1	Plasma Membrane	kinase	sitravatinib, tivozanib, nintedanib, regorafenib/sunitinib, lucitanib, cabozantinib/tyrosine kinase inhibitor, imatinib/sorafenib, fruquintinib, sorafenib, selpercatinib, lapatinib/pazopanib, lenvatinib, sorafenib/sulindac/sunitinib, cabozantinib/crizotinib, vandetanib, imatinib/sunitinib, bevacizumab/sorafenib, dexamethasone/lenalidomide/sorafenib, sunitinib, axitinib, CEP 7055, regorafenib, mot…
ADAMTS19-AS1	ADAMTS19-AS1	0.000476	-4.859	ADAMTS19 antisense RNA 1	Other	other
CCL11	CCL11	0.119	-4.856	C-C motif chemokine ligand 11	Extracellular Space	cytokine	bertilimumab
TXK	TXK	0.000102	-4.849	TXK tyrosine kinase	Cytoplasm	kinase
ADAMTSL2	ADAMTSL2	0.117	-4.838	ADAMTS like 2	Extracellular Space	other
RPSAP47	RPSAP47	4.2e-114	-4.838	ribosomal protein SA pseudogene 47	Other	other
PIK3CD	PIK3CD	3.6e-06	-4.836	phosphatidylinositol-4,5-bisphosphate 3-kinase catalytic subunit delta	Cytoplasm	kinase	SF 1126, PX-866, dactolisib, pictilisib, buparlisib, pilaralisib, idelalisib, duvelisib, copanlisib, idelalisib/rituximab, umbralisib, CLR457, ACP-319, ACP-196/ACP-319, bimiralisib, parsaclisib, tenalisib, dezapelisib, acalisib, GS-9901, PWT143, KA2237, idelalisib/ofatumumab, nemiralisib, SHC014748M, YY-20394, BGB-10188, theophylline, BR101801
ICAM2	ICAM2	6.94e-16	-4.835	intercellular adhesion molecule 2	Plasma Membrane	other
DNAH17-AS1	DNAH17-AS1	0.000747	-4.832	DNAH17 antisense RNA 1	Other	other
MAP3K2	MAP3K2		-4.824	mitogen-activated protein kinase kinase kinase 2	Cytoplasm	kinase
WFIKKN2	WFIKKN2	0.125	-4.823	WAP, follistatin/kazal, immunoglobulin, kunitz and netrin domain containing 2	Extracellular Space	other
ZFP30	ZFP30		-4.822	ZFP30 zinc finger protein	Nucleus	transcription regulator
SCN11A	SCN11A	0.118	-4.818	sodium voltage-gated channel alpha subunit 11	Plasma Membrane	ion channel	riluzole, zonisamide
LRRC61	LRRC61	3.03e-19	-4.813	leucine rich repeat containing 61	Other	other
RHOV	RHOV	0.000175	-4.812	ras homolog family member V	Plasma Membrane	enzyme
THAP12P8	THAP12P8	0.0284	-4.809	THAP domain containing 12 pseudogene 8	Other	other
LINC01291	LINC01291	1.07e-39	-4.78	long intergenic non-protein coding RNA 1291	Other	other
ACTBP6	ACTBP6	1.13e-09	-4.779	ACTB pseudogene 6	Other	other
MIA-RAB4B	MIA-RAB4B	0.16	-4.777	MIA-RAB4B readthrough (NMD candidate)	Other	other
SPATC1	SPATC1	0.0193	-4.771	spermatogenesis and centriole associated 1	Cytoplasm	other
DRC1	DRC1	0.127	-4.766	dynein regulatory complex subunit 1	Extracellular Space	other
XIRP2	XIRP2	0.0145	-4.764	xin actin binding repeat containing 2	Other	other
NMU	NMU	0.124	-4.752	neuromedin U	Extracellular Space	other
TSTD1	TSTD1	0.0171	-4.742	thiosulfate sulfurtransferase like domain containing 1	Cytoplasm	enzyme
RGS22	RGS22	0.000217	-4.742	regulator of G protein signaling 22	Cytoplasm	other
KRT7	KRT7	1.95e-16	-4.738	keratin 7	Cytoplasm	other
ART4	ART4	0.124	-4.733	ADP-ribosyltransferase 4 (inactive) (Dombrock blood group)	Nucleus	enzyme
TRPV6	TRPV6	0.0166	-4.727	transient receptor potential cation channel subfamily V member 6	Plasma Membrane	ion channel	SOR-C13
ETV3L	ETV3L	0.165	-4.726	ETS variant transcription factor 3 like	Other	other
SPHKAP	SPHKAP	1.4e-173	-4.72	SPHK1 interactor, AKAP domain containing	Cytoplasm	other
LINC02211	LINC02211	0.0165	-4.704		Other	other
LRGUK	LRGUK	0.167	-4.703	leucine rich repeats and guanylate kinase domain containing	Cytoplasm	other
LRRN1	LRRN1	2.74e-15	-4.703	leucine rich repeat neuronal 1	Other	other
CD1D	CD1D	0.0211	-4.698	CD1d molecule	Plasma Membrane	other
PGM5-AS1	PGM5-AS1	0.0158	-4.684	PGM5 antisense RNA 1	Other	other
TPTE2	TPTE2	0.00764	-4.671	transmembrane phosphoinositide 3-phosphatase and tensin homolog 2	Cytoplasm	phosphatase
CD200	CD200	0.132	-4.669	CD200 molecule	Plasma Membrane	other	samalizumab
LINC01587	LINC01587	0.0175	-4.661	long intergenic non-protein coding RNA 1587	Other	other
WASH9P	WASH9P	2.05e-09	-4.658	WAS protein family homolog 9, pseudogene	Other	other
SHOX	SHOX	4.79e-05	-4.654	short stature homeobox	Cytoplasm	transcription regulator
PPIAP84	PPIAP84	0.0254	-4.639		Other	other
KRT18P17	KRT18P17	3.3e-05	-4.635	keratin 18 pseudogene 17	Other	other
LINC00605	LINC00605	0.024	-4.634	long intergenic non-protein coding RNA 605	Other	other
PGM5P3-AS1	PGM5P3-AS1	2.96e-08	-4.632	PGM5P3 antisense RNA 1	Other	other
LINC02531	LINC02531	0.141	-4.623		Other	other
SPATA46	SPATA46	0.000957	-4.616	spermatogenesis associated 46	Nucleus	other
MGP	MGP	5.1e-225	-4.615	matrix Gla protein	Extracellular Space	other
FGD5P1	FGD5P1	0.000503	-4.613	FYVE, RhoGEF and PH domain containing 5 pseudogene 1	Other	other
PARP4P1	PARP4P1	0.000104	-4.611	poly(ADP-ribose) polymerase family member 4 pseudogene 1	Other	other
TRPC6	TRPC6	1.34e-07	-4.593	transient receptor potential cation channel subfamily C member 6	Plasma Membrane	ion channel
C1orf158	C1orf158	0.021	-4.593	chromosome 1 open reading frame 158	Other	other
KCTD9P2	KCTD9P2	0.0564	-4.592	potassium channel tetramerization domain containing 9 pseudogene 2	Other	other
NANOG	NANOG	0.0229	-4.592	Nanog homeobox	Nucleus	transcription regulator
CDKL4	CDKL4	0.177	-4.59	cyclin dependent kinase like 4	Nucleus	kinase
LINC01907	LINC01907	0.0252	-4.586	long intergenic non-protein coding RNA 1907	Other	other
LINC00668	LINC00668	0.028	-4.583	long intergenic non-protein coding RNA 668	Other	other
TFAP2A	TFAP2A	0	-4.574	transcription factor AP-2 alpha	Nucleus	transcription regulator
ZFR2	ZFR2	0.149	-4.567	zinc finger RNA binding protein 2	Other	other
LATS2-AS1	LATS2-AS1	0.0201	-4.562	LATS2 antisense RNA 1	Other	other
ACTR3C	AC006008.1	0.0253	-4.556	actin related protein 3C	Cytoplasm	other
CTRB2	CTRB2	0.00133	-4.541	chymotrypsinogen B2	Cytoplasm	peptidase
DHDH	DHDH	0.0254	-4.54	dihydrodiol dehydrogenase	Other	enzyme
OR10AB1P	OR10AB1P	0.0325	-4.531	olfactory receptor family 10 subfamily AB member 1 pseudogene	Other	other
ST6GAL1	ST6GAL1	6.3e-163	-4.529	ST6 beta-galactoside alpha-2,6-sialyltransferase 1	Cytoplasm	enzyme
KLRG2	KLRG2	0.151	-4.527	killer cell lectin like receptor G2	Other	other
EPHX2	EPHX2	6.38e-05	-4.523	epoxide hydrolase 2	Cytoplasm	enzyme
ZNRF4	ZNRF4	0.161	-4.519	zinc and ring finger 4	Cytoplasm	other
IP6K3	IP6K3	0.00038	-4.504	inositol hexakisphosphate kinase 3	Cytoplasm	kinase
IL1B	IL1B	2.34e-43	-4.499	interleukin 1 beta	Extracellular Space	cytokine	anakinra, rilonacept, canakinumab, gevokizumab, canakinumab/INS, canakinumab/colchicine, canakinumab/methotrexate, anakinra/methotrexate, gallium nitrate
SLC8A2	SLC8A2	0.0254	-4.495	solute carrier family 8 member A2	Cytoplasm	transporter
TDH	TDH	0.0251	-4.486	L-threonine dehydrogenase (pseudogene)	Cytoplasm	other
NUP210	NUP210	6.91e-06	-4.482	nucleoporin 210	Nucleus	transporter
C8orf34-AS1	C8orf34-AS1	0.154	-4.48	C8orf34 antisense RNA 1	Other	other
OR2S1P	OR2S1P	1.05e-10	-4.478	olfactory receptor family 2 subfamily S member 1 pseudogene	Other	other
KIF25	KIF25	0.151	-4.478	kinesin family member 25	Cytoplasm	enzyme
OR2W3	OR2W3	0.0232	-4.476	olfactory receptor family 2 subfamily W member 3	Plasma Membrane	G-protein coupled receptor
DUXAP8	DUXAP8	0.163	-4.475	double homeobox A pseudogene 8	Other	other
DDX43	DDX43	1.31e-12	-4.471	DEAD-box helicase 43	Other	enzyme
C1orf226	C1orf226	1.89e-56	-4.47	chromosome 1 open reading frame 226	Other	other
SCN1A-AS1	SCN1A-AS1	9.35e-05	-4.467	SCN1A and SCN9A antisense RNA 1	Other	other
ZFPM2	ZFPM2	2.06e-92	-4.461	zinc finger protein, FOG family member 2	Nucleus	transcription regulator
LETR1	LINC01197	0.00948	-4.456	lymphatic endothelial transcriptional regulator lncRNA 1	Other	other
ACTR3C	ACTR3C	2.04e-10	-4.447	actin related protein 3C	Cytoplasm	other
TUBA3E	TUBA3E	0.00159	-4.446	tubulin alpha 3e	Cytoplasm	other
IL12RB2	IL12RB2	0.0231	-4.445	interleukin 12 receptor subunit beta 2	Plasma Membrane	transmembrane receptor
GGT5	GGT5	1.8e-271	-4.445	gamma-glutamyltransferase 5	Plasma Membrane	enzyme
CKM	CKM	0.000106	-4.437	creatine kinase, M-type	Cytoplasm	kinase
MLC1	MLC1	2.94e-06	-4.435	modulator of VRAC current 1	Plasma Membrane	transporter
NLGN4Y-AS1	NLGN4Y-AS1	0.000992	-4.428	NLGN4Y antisense RNA 1	Other	other
KCNU1	KCNU1	0.17	-4.423	potassium calcium-activated channel subfamily U member 1	Plasma Membrane	ion channel
WNT3A	WNT3A	0.0288	-4.419	Wnt family member 3A	Extracellular Space	cytokine
ELOA2	ELOA2	0.164	-4.414	elongin A2	Nucleus	transcription regulator
C2CD4A	C2CD4A	0.161	-4.413	C2 calcium dependent domain containing 4A	Nucleus	other
GRIK2	AP002530.1	0.169	-4.411	glutamate ionotropic receptor kainate type subunit 2	Plasma Membrane	ion channel
TRBV12-4	TRBV12-4	2.71e-19	-4.408	T cell receptor beta variable 12-4	Other	other
TEKT5	TEKT5	0.166	-4.4	tektin 5	Nucleus	other
IGSF11	IGSF11	0.034	-4.397	immunoglobulin superfamily member 11	Plasma Membrane	other
TLR2	TLR2	0.0148	-4.391	toll like receptor 2	Plasma Membrane	transmembrane receptor	OM 174 lipid, tomaralimab
CCDC144NL	CCDC144NL	0.169	-4.372	CCDC144A N-terminal pseudogene	Other	other
PRKCB	PRKCB	0.0313	-4.369	protein kinase C beta	Cytoplasm	kinase	sotrastaurin, enzastaurin, ruboxistaurin, MS-553, ingenol mebutate
VPS53	AC015853.3	0.0301	-4.36	VPS53 subunit of GARP complex	Cytoplasm	other
OAS2	OAS2	3.61e-45	-4.358	2'-5'-oligoadenylate synthetase 2	Cytoplasm	enzyme
SYT9	SYT9	0.0311	-4.355	synaptotagmin 9	Plasma Membrane	transporter
LNCARSR	LNCARSR	0.0343	-4.347	lncRNA regulator of Akt signaling associated with HCC and RCC	Other	other
TPRXL	TPRXL	0.173	-4.346	tetrapeptide repeat homeobox like (pseudogene)	Other	other
MIR9-3HG	MIR9-3HG	0.0343	-4.344	MIR9-3 host gene	Other	other
ARHGAP20	ARHGAP20	2.5e-225	-4.343	Rho GTPase activating protein 20	Cytoplasm	other
CYP2J2	CYP2J2	0.169	-4.339	cytochrome P450 family 2 subfamily J member 2	Cytoplasm	enzyme
C4orf45	C4orf45	0.0347	-4.338	chromosome 4 open reading frame 45	Other	other
HERC2P4	HERC2P4	1.09e-07	-4.323	hect domain and RLD 2 pseudogene 4	Other	other
PLA1A	PLA1A	0.171	-4.319	phospholipase A1 member A	Extracellular Space	enzyme
ROCK2	ROCK2	8.64e-08	-4.299	Rho associated coiled-coil containing protein kinase 2	Cytoplasm	kinase	KD025
DUXAP9	DUXAP9	0.00135	-4.298	double homeobox A pseudogene 9	Other	other
MKRN3	MKRN3	1.17e-13	-4.293	makorin ring finger protein 3	Nucleus	enzyme
HHEX	HHEX	3.39e-86	-4.286	hematopoietically expressed homeobox	Nucleus	transcription regulator
RN7SL471P	RN7SL471P	0.000605	-4.286		Other	other
VIT	VIT	1e-278	-4.277	vitrin	Extracellular Space	other
CACNG8	CACNG8	2.25e-14	-4.276	calcium voltage-gated channel auxiliary subunit gamma 8	Plasma Membrane	ion channel
NPPA	NPPA	0.0388	-4.264	natriuretic peptide A	Extracellular Space	other
CYP17A1	CYP17A1	0.211	-4.263	cytochrome P450 family 17 subfamily A member 1	Cytoplasm	enzyme	abiraterone acetate, orteronel, abiraterone, CFG-920, seviteronel, abiraterone/prednisolone, ketoconazole, CYP17A1 inhibitor
RPL5P19	AL590814.2	0.211	-4.263	ribosomal protein L5 pseudogene 19	Other	other
RELCH	AC027514.1	0.0346	-4.262	RAB11 binding and LisH domain, coiled-coil and HEAT repeat containing	Cytoplasm	other
SAMD5	SAMD5	0	-4.252	sterile alpha motif domain containing 5	Cytoplasm	other
ABCG1	ABCG1	0.000528	-4.246	ATP binding cassette subfamily G member 1	Plasma Membrane	transporter
C10orf67	C10orf67	0.000186	-4.245	chromosome 10 open reading frame 67	Other	other
RSAD2	RSAD2	0.00123	-4.245	radical S-adenosyl methionine domain containing 2	Cytoplasm	enzyme
CASP16P	CASP16P	0.0347	-4.244	caspase 16, pseudogene	Other	other
ICAM4	ICAM4	3.55e-07	-4.242	intercellular adhesion molecule 4 (Landsteiner-Wiener blood group)	Plasma Membrane	other
MAP3K9	MAP3K9	6.21e-38	-4.24	mitogen-activated protein kinase kinase kinase 9	Cytoplasm	kinase
CDS1	CDS1	5.88e-05	-4.238	CDP-diacylglycerol synthase 1	Cytoplasm	enzyme
CCDC187	CCDC187	0.191	-4.228	coiled-coil domain containing 187	Other	other
CD19	CD19	0.202	-4.223	CD19 molecule	Plasma Membrane	transmembrane receptor	SWI019, TG-1801, combotox, HD37-dgRTA, blinatumomab, inebilizumab, MDX-1342 antibody, tafasitamab, SAR3419, DT2219ARL, anti-CD19/CD3 tetravalent antibody AFM11, denintuzumab mafodotin, DI-B4, XmAb5871, loncastuximab tesirine, AMG 562, RO7227166, blinatumomab/imatinib, blinatumomab/dasatinib, yttrium Y 90 anti-CD19 monoclonal antibody BU12, anti-CD19 monoclonal antibody, SGN-CD19B, lenalidomide/ta…
KRT18P39	KRT18P39	0.00252	-4.218	keratin 18 pseudogene 39	Other	other
BARHL1	BARHL1	0.0469	-4.214	BarH like homeobox 1	Nucleus	transcription regulator
SERPINB9P1	SERPINB9P1	6.59e-30	-4.209	serpin family B member 9 pseudogene 1	Other	other
POU6F2	POU6F2	0.184	-4.208	POU class 6 homeobox 2	Nucleus	transcription regulator
TOGARAM2	TOGARAM2	0.000113	-4.203	TOG array regulator of axonemal microtubules 2	Other	other
MIR3935	MIR3935	0.00233	-4.195	microRNA 3935	Cytoplasm	microRNA
KERA	KERA	0.0387	-4.192	keratocan	Extracellular Space	other
ENPP7P5	ENPP7P5	0.0629	-4.187		Other	other
LST1	LST1	0.198	-4.18	leukocyte specific transcript 1	Plasma Membrane	other
KRR1P1	KRR1P1	0.197	-4.176	KRR1 pseudogene 1	Other	other
INAVA	INAVA	0.000816	-4.169	innate immunity activator	Other	other
ZPLD1	ZPLD1	0.196	-4.153	zona pellucida like domain containing 1	Other	other
DNAH8	DNAH8	0.0419	-4.144	dynein axonemal heavy chain 8	Cytoplasm	enzyme
MYOZ1	MYOZ1	7.6e-99	-4.144	myozenin 1	Cytoplasm	other
EEF1A2	EEF1A2	0	-4.142	eukaryotic translation elongation factor 1 alpha 2	Cytoplasm	translation regulator
TRIM26BP	TRIM26BP	0.224	-4.141	tripartite motif containing 26B, pseudogene	Other	other
CDC37P2	CDC37P2	0.0439	-4.135	cell division cycle 37 pseudogene 2	Other	other
ADAMTS15	ADAMTS15	2e-128	-4.13	ADAM metallopeptidase with thrombospondin type 1 motif 15	Extracellular Space	peptidase
FBXO47	FBXO47	0.196	-4.13	F-box protein 47	Other	other
KRT18P1	KRT18P1	0.00539	-4.129	keratin 18 pseudogene 1	Other	other
KIAA0040	KIAA0040	5.1e-218	-4.121	KIAA0040	Other	other
MIR4482	MIR4482	9.7e-65	-4.108	microRNA 4482	Cytoplasm	microRNA
FCGR2A	FCGR2A	0.0441	-4.107	Fc fragment of IgG receptor IIa	Plasma Membrane	transmembrane receptor	IgG
SCGB3A2	SCGB3A2	0.0498	-4.107	secretoglobin family 3A member 2	Extracellular Space	other
LINC02228	LINC02228	0.000689	-4.104	long intergenic non-protein coding RNA 2228	Other	other
SLC25A14P1	SLC25A14P1	0.211	-4.1	solute carrier family 25 member 14 pseudogene 1	Other	other
HTRA4	HTRA4	0.199	-4.097	HtrA serine peptidase 4	Other	peptidase
SNCA	SNCA	2.25e-13	-4.096	synuclein alpha	Cytoplasm	enzyme
TLR4	TLR4	0	-4.094	toll like receptor 4	Plasma Membrane	transmembrane receptor	eritoran, resatorvid, OM 174 lipid, GSK1795091
EFHD1	EFHD1	7.9e-178	-4.094	EF-hand domain family member D1	Cytoplasm	other
ALPP	ALPP	0.203	-4.091	alkaline phosphatase, placental	Plasma Membrane	phosphatase	zinc sulfate
PTCHD3P2	PTCHD3P2	0.209	-4.09	patched domain containing 3 pseudogene 2	Other	other
GPR63	GPR63	5.1e-35	-4.087	G protein-coupled receptor 63	Plasma Membrane	G-protein coupled receptor
RASGRF1	RASGRF1	4.12e-21	-4.083	Ras protein specific guanine nucleotide releasing factor 1	Cytoplasm	other
TCEAL2	TCEAL2	0.000485	-4.083	transcription elongation factor A like 2	Other	other
LINC02864	LINC02864	0.0421	-4.082	long intergenic non-protein coding RNA 2864	Other	other
KRT8P18	KRT8P18	0.00347	-4.081	keratin 8 pseudogene 18	Other	other
KCTD19	KCTD19	0.205	-4.08	potassium channel tetramerization domain containing 19	Other	other
PLCXD2-AS1	PLCXD2-AS1	0.208	-4.079	PLCXD2 antisense RNA 1	Other	other
DTNA	AC022601.1	0.208	-4.075	dystrobrevin alpha	Plasma Membrane	other
CRISPLD2	CRISPLD2	1.14e-57	-4.074	cysteine rich secretory protein LCCL domain containing 2	Cytoplasm	other
TTC23L	TTC23L	0.0158	-4.07	tetratricopeptide repeat domain 23 like	Other	other
LINC01096	LINC01096	0.0503	-4.067	long intergenic non-protein coding RNA 1096	Other	other
KRT41P	KRT41P	0.0517	-4.06	keratin 41 pseudogene	Other	other
LOC100420587	AC005524.1	0.0444	-4.06	SHC binding and spindle associated 1 pseudogene	Other	other
USP17L2 (includes others)	USP17L1	0.0517	-4.059	ubiquitin specific peptidase 17 like family member 2	Nucleus	peptidase
IL1RAPL1	IL1RAPL1	9.07e-06	-4.058	interleukin 1 receptor accessory protein like 1	Plasma Membrane	transmembrane receptor
SLC24A3	SLC24A3	5.1e-143	-4.055	solute carrier family 24 member 3	Plasma Membrane	transporter
DMD	DMD	0	-4.045	dystrophin	Plasma Membrane	other	golodirsen
MRO	MRO	0.0422	-4.044	maestro	Nucleus	other
GTF2IP23	GTF2IP23	0.236	-4.041	general transcription factor IIi pseudogene 23	Other	other
LINC02056	LINC02056	0.236	-4.041	long intergenic non-protein coding RNA 2056	Other	other
LRRN3	LRRN3	5.5e-247	-4.039	leucine rich repeat neuronal 3	Extracellular Space	other
EMB	EMB	6.1e-118	-4.033	embigin	Plasma Membrane	other
LINC01828	LINC01828	0.000909	-4.033	long intergenic non-protein coding RNA 1828	Other	other
SEL1L2	SEL1L2	0.000736	-4.03	SEL1L2 adaptor subunit of ERAD E3 ligase	Other	other
LINC01460	LINC01460	0.0514	-4.027	long intergenic non-protein coding RNA 1460	Other	other
MFSD1P1	MFSD1P1	0.0514	-4.027	major facilitator superfamily domain containing 1 pseudogene 1	Other	other
LINC02519	LINC02519	7.83e-36	-4.024		Other	other
KRT43P	KRT43P	0.211	-4.021	keratin 43 pseudogene	Other	other
TMEM61	TMEM61	0.217	-4.02	transmembrane protein 61	Other	other
RN7SL23P	RN7SL23P	0.0515	-4.019		Other	other
NLRP3	NLRP3	0.0233	-4.019	NLR family pyrin domain containing 3	Cytoplasm	other	BMS-986299
LILRA6	LILRA6	0.000108	-4.017	leukocyte immunoglobulin like receptor A6	Plasma Membrane	other
AADACL4	AADACL4	0.215	-4.017	arylacetamide deacetylase like 4	Other	other
FDPSP4	FDPSP4	0.0015	-4.013	farnesyl diphosphate synthase pseudogene 4	Other	other
LINC02453	LINC02453	0.0523	-4.01	long intergenic non-protein coding RNA 2453	Other	other
DCLK3	DCLK3	0.216	-4.003	doublecortin like kinase 3	Cytoplasm	kinase
XK	XK	0.0517	-4.002	X-linked Kx blood group	Plasma Membrane	transporter	zanamivir
CD36	CD36	2.19e-72	-3.997	CD36 molecule	Plasma Membrane	transmembrane receptor
SLAIN1	SLAIN1	9.9e-06	-3.997	SLAIN motif family member 1	Other	other
IQCA1	IQCA1	8.21e-08	-3.994	IQ motif containing with AAA domain 1	Other	other
PRTN3	PRTN3	0.242	-3.993	proteinase 3	Extracellular Space	peptidase
HERC2P8	HERC2P8	0.00318	-3.99	hect domain and RLD 2 pseudogene 8	Other	other
CICP22	CICP22	0.00162	-3.987	capicua transcriptional repressor pseudogene 22	Other	other
KRT7-AS	KRT7-AS	2.52e-12	-3.983	KRT7 antisense RNA 1	Other	other
SLC30A2	SLC30A2	0.221	-3.979	solute carrier family 30 member 2	Plasma Membrane	transporter
MGAT3	MGAT3	6.74e-28	-3.979	beta-1,4-mannosyl-glycoprotein 4-beta-N-acetylglucosaminyltransferase	Cytoplasm	enzyme
HAL	HAL	0.233	-3.979	histidine ammonia-lyase	Cytoplasm	enzyme
LOC100420587	AC005307.1	0.216	-3.977	SHC binding and spindle associated 1 pseudogene	Other	other
KRT18P13	KRT18P13	0.00631	-3.971	keratin 18 pseudogene 13	Other	other
OAS1	OAS1	0.00606	-3.971	2'-5'-oligoadenylate synthetase 1	Cytoplasm	enzyme
EGFEM1P	EGFEM1P	0.052	-3.969	EGF like and EMI domain containing 1, pseudogene	Other	other
SLC22A16	SLC22A16	0.22	-3.968	solute carrier family 22 member 16	Plasma Membrane	transporter
TRBJ2-2P	TRBJ2-2P	0.00623	-3.964	T cell receptor beta joining 2-2P (non-functional)	Other	other
SAA1	SAA1	5.78e-06	-3.962	serum amyloid A1	Extracellular Space	transporter
BMP4	BMP4	2.5e-199	-3.961	bone morphogenetic protein 4	Extracellular Space	growth factor
KRT18P51	KRT18P51	0.00132	-3.961	keratin 18 pseudogene 51	Other	other
TNNI3	TNNI3	0.225	-3.952	troponin I3, cardiac type	Cytoplasm	transporter
RNVU1-21	RNVU1-21	0.225	-3.952	RNA, variant U1 small nuclear 21	Other	other
MX2	MX2	3.63e-39	-3.943	MX dynamin like GTPase 2	Nucleus	enzyme
LINC02603	LINC02603	0.226	-3.942	long intergenic non-protein coding RNA 2603	Other	other
WEE2	WEE2	0.229	-3.936	WEE2 oocyte meiosis inhibiting kinase	Cytoplasm	kinase
ACTG2	ACTG2	7.3e-140	-3.936	actin gamma 2, smooth muscle	Cytoplasm	other
ABCA13	ABCA13	3.67e-09	-3.933	ATP binding cassette subfamily A member 13	Extracellular Space	transporter
MIS18A	AP000265.1	0.234	-3.931	MIS18 kinetochore protein A	Nucleus	other
TCTE1	TCTE1	0.227	-3.931	t-complex-associated-testis-expressed 1	Other	other
ZFP92	ZFP92	5.18e-91	-3.931	ZFP92 zinc finger protein	Nucleus	transcription regulator
STPG2	STPG2	0.249	-3.929	sperm tail PG-rich repeat containing 2	Other	other
MIR5689HG	MIR5689HG	0.0629	-3.923	MIR5689 host gene	Other	other
ST20-MTHFS	ST20-MTHFS	0.00111	-3.918	ST20-MTHFS readthrough	Other	other
F11R	F11R	1.84e-42	-3.917	F11 receptor	Plasma Membrane	other
DOCK8	DOCK8	7.85e-06	-3.917	dedicator of cytokinesis 8	Cytoplasm	other
KIF12	KIF12	0.251	-3.915	kinesin family member 12	Cytoplasm	other
ZBTB44-DT	ZBTB44-DT	0.233	-3.91	ZBTB44 divergent transcript	Other	other
GSAP	GSAP	2.5e-73	-3.905	gamma-secretase activating protein	Cytoplasm	peptidase
FAM90A26 (includes others)	FAM90A20P	0.244	-3.901	family with sequence similarity 90 member A26	Other	other
CSRNP3	CSRNP3	3.5e-15	-3.9	cysteine and serine rich nuclear protein 3	Nucleus	transcription regulator
PNMA2	PNMA2	5.6e-151	-3.896	PNMA family member 2	Nucleus	transporter
RAMP2-AS1	RAMP2-AS1	0.000977	-3.893	RAMP2 antisense RNA 1	Other	other
LINC01934	LINC01934	0.234	-3.889	long intergenic non-protein coding RNA 1934	Other	other
GPR4	GPR4	1.74e-10	-3.885	G protein-coupled receptor 4	Plasma Membrane	G-protein coupled receptor
TP53TG3D (includes others)	TP53TG3	0.0183	-3.885	TP53 target 3D	Other	other
PRR29	PRR29	3.16e-05	-3.883	proline rich 29	Other	other
HSD17B2	HSD17B2	0.000309	-3.88	hydroxysteroid 17-beta dehydrogenase 2	Cytoplasm	enzyme
ACTN2	ACTN2	0.256	-3.877	actinin alpha 2	Nucleus	transcription regulator
CALR3	CALR3	0.256	-3.877	calreticulin 3	Cytoplasm	other
LINC02485	LINC02485	0.256	-3.877		Other	other
VWA3A	VWA3A	0.234	-3.876	von Willebrand factor A domain containing 3A	Other	other
DEFB109F	DEFB109F	9.87e-05	-3.866		Other	other
KIAA2012-AS1	KIAA2012-AS1	1.85e-12	-3.865	KIAA2012 antisense RNA 1	Other	other
LINC01065	LINC01065	0.239	-3.865	long intergenic non-protein coding RNA 1065	Other	other
SPINT1	SPINT1	1.28e-07	-3.86	serine peptidase inhibitor, Kunitz type 1	Extracellular Space	other
TBX20	TBX20	0.0678	-3.86	T-box transcription factor 20	Nucleus	transcription regulator
DEFB131A/DEFB131B	DEFB131B	0.0678	-3.86	defensin beta 131A	Extracellular Space	other
FOXO1	FOXO1	1.4e-194	-3.858	forkhead box O1	Nucleus	transcription regulator
KCNH5	KCNH5	1.75e-06	-3.857	potassium voltage-gated channel subfamily H member 5	Plasma Membrane	ion channel
HLA-DOA	HLA-DOA	0.0633	-3.852	major histocompatibility complex, class II, DO alpha	Plasma Membrane	transmembrane receptor
MYZAP	MYZAP	8.43e-14	-3.85	myocardial zonula adherens protein	Plasma Membrane	other
NOS1AP	NOS1AP	4.85e-29	-3.85	nitric oxide synthase 1 adaptor protein	Cytoplasm	other
LOC105374974	AL035401.1	0.238	-3.846	uncharacterized LOC105374974	Other	other
ACTL8	ACTL8	0.238	-3.846	actin like 8	Cytoplasm	other
LINC00028	LINC00028	0.238	-3.846	long intergenic non-protein coding RNA 28	Other	other
MOB3B	MOB3B	0.0681	-3.845	MOB kinase activator 3B	Other	other
CXCR5	CXCR5	0.249	-3.845	C-X-C motif chemokine receptor 5	Plasma Membrane	G-protein coupled receptor
XIAPP2	XIAPP2	0.249	-3.845	X-linked inhibitor of apoptosis pseudogene 2	Other	other
KRT89P	KRT89P	0.0145	-3.841	keratin 89 pseudogene	Other	other
GRAP2	GRAP2	0.261	-3.841	GRB2 related adaptor protein 2	Cytoplasm	other
HNF4A	HNF4A	0.0635	-3.836	hepatocyte nuclear factor 4 alpha	Nucleus	transcription regulator
SHANK2	SHANK2	2.1e-29	-3.831	SH3 and multiple ankyrin repeat domains 2	Plasma Membrane	other
SNX18P7	SNX18P7	3.72e-06	-3.821	sorting nexin 18 pseudogene 7	Other	other
HSD17B6	HSD17B6	9.9e-122	-3.82	hydroxysteroid 17-beta dehydrogenase 6	Other	enzyme	3-hydroxysteroid dehydrogenase inhibitor
ESPN	ESPN	0.244	-3.819	espin	Cytoplasm	other
GREP1	LINC00514	0.244	-3.819	glycine rich extracellular protein 1	Other	other
SH2D1B	SH2D1B	0.244	-3.819	SH2 domain containing 1B	Cytoplasm	other
ADAM21P1	ADAM21P1	0.00305	-3.816	ADAM metallopeptidase domain 21 pseudogene 1	Other	other
LINC00923	LINC00923	0.249	-3.809	long intergenic non-protein coding RNA 923	Other	other
INTS9-AS1	INTS9-AS1	0.246	-3.806	INTS9 antisense RNA 1	Other	other
LINC02884	AL445426.1	0.000517	-3.805		Other	other
SCN4A	SCN4A	0.265	-3.804	sodium voltage-gated channel alpha subunit 4	Plasma Membrane	ion channel	diclofenac/omeprazole, diclofenac/misoprostol, diclofenac, flecainide, riluzole, zonisamide
RERG	RERG	0.265	-3.804	RAS like estrogen regulated growth inhibitor	Nucleus	enzyme
STRIT1	STRIT1	0.253	-3.803	small transmembrane regulator of ion transport 1	Cytoplasm	other
SPTSSB	SPTSSB	0.0716	-3.8	serine palmitoyltransferase small subunit B	Cytoplasm	enzyme
LINC01664	LINC01664	0.258	-3.798	long intergenic non-protein coding RNA 1664	Other	other
ZP1	ZP1	0.267	-3.788	zona pellucida glycoprotein 1	Extracellular Space	other
C10orf105	C10orf105	7.2e-08	-3.786	chromosome 10 open reading frame 105	Other	other
KRT8P9	KRT8P9	0.0922	-3.785	keratin 8 pseudogene 9	Other	other
ADAMTS18	ADAMTS18	0.254	-3.777	ADAM metallopeptidase with thrombospondin type 1 motif 18	Extracellular Space	peptidase
ITPR1-DT	ITPR1-DT	0.254	-3.777	ITPR1 divergent transcript	Other	other
KRT18P11	KRT18P11	1.13e-06	-3.777	keratin 18 pseudogene 11	Other	other
MRPS36P5	MRPS36P5	0.0724	-3.761	mitochondrial ribosomal protein S36 pseudogene 5	Other	other
MOV10L1	MOV10L1	1.59e-22	-3.761	Mov10 like RISC complex RNA helicase 1	Nucleus	enzyme
GALNT3	GALNT3	1.44e-10	-3.758	polypeptide N-acetylgalactosaminyltransferase 3	Cytoplasm	enzyme
OOEP	OOEP	0.108	-3.737	oocyte expressed protein	Cytoplasm	other
HNF4G	HNF4G	0.255	-3.735	hepatocyte nuclear factor 4 gamma	Nucleus	transcription regulator
FUT1	FUT1	9.38e-09	-3.727	fucosyltransferase 1 (H blood group)	Cytoplasm	enzyme
CNTNAP5	CNTNAP5	0.276	-3.725	contactin associated protein family member 5	Other	other
FA2H	FA2H	0.276	-3.725	fatty acid 2-hydroxylase	Cytoplasm	enzyme
GPLD1	GPLD1	4.41e-45	-3.717	glycosylphosphatidylinositol specific phospholipase D1	Cytoplasm	enzyme
KCNJ8	KCNJ8	0	-3.715	potassium inwardly rectifying channel subfamily J member 8	Plasma Membrane	ion channel	gliquidone, thiamylal
OR51B5	OR51B5	0.258	-3.713	olfactory receptor family 51 subfamily B member 5	Plasma Membrane	other
KRT18P16	KRT18P16	0.022	-3.712	keratin 18 pseudogene 16	Other	other
DISP3	DISP3	0.0393	-3.711	dispatched RND transporter family member 3	Cytoplasm	other
CX3CR1	CX3CR1	5.3e-14	-3.706	C-X3-C motif chemokine receptor 1	Plasma Membrane	G-protein coupled receptor
PDLIM3	PDLIM3	0.000829	-3.704	PDZ and LIM domain 3	Cytoplasm	other
KRT18P23	KRT18P23	0.00129	-3.704	keratin 18 pseudogene 23	Other	other
KRT18P29	KRT18P29	3.02e-07	-3.703	keratin 18 pseudogene 29	Other	other
ZCCHC12	ZCCHC12	0.0302	-3.693	zinc finger CCHC-type containing 12	Nucleus	transcription regulator
LINC02235	LINC02235	0.268	-3.693		Other	other
KRT18P26	KRT18P26	0.0329	-3.692	keratin 18 pseudogene 26	Other	other
BZW1-AS1	BZW1-AS1	0.272	-3.69	BZW1 antisense RNA 1	Other	other
COX6B1P5	COX6B1P5	0.0826	-3.689	cytochrome c oxidase subunit 6B1 pseudogene 5	Other	other
ARSDP1	ARSDP1	0.00162	-3.684	arylsulfatase D pseudogene 1	Other	other
TRBJ2-1	TRBJ2-1	0.014	-3.682	T cell receptor beta joining 2-1	Other	other
TRBV12-3	TRBV12-3	8.78e-06	-3.682	T cell receptor beta variable 12-3	Plasma Membrane	other
OAS3	OAS3	3.5e-146	-3.681	2'-5'-oligoadenylate synthetase 3	Cytoplasm	enzyme
MITF	MITF	5.7e-196	-3.673	melanocyte inducing transcription factor	Nucleus	transcription regulator
LINC01582	LINC01582	0.268	-3.671	long intergenic non-protein coding RNA 1582	Other	other
PWWP3B	PWWP3B	0.283	-3.67	PWWP domain containing 3B	Cytoplasm	other
LINC00824	LINC00824	0.283	-3.67	long intergenic non-protein coding RNA 824	Other	other
RAPGEF4-AS1	RAPGEF4-AS1	0.283	-3.667	RAPGEF4 antisense RNA 1	Other	other
GPAT2P1	GPAT2P1	7.8e-47	-3.667	glycerol-3-phosphate acyltransferase 2 pseudogene 1	Other	other
SEPTIN7P9	SEPTIN7P9	0.272	-3.659	septin 7 pseudogene 9	Other	other
ISL2	ISL2	5.07e-88	-3.657	ISL LIM homeobox 2	Nucleus	transcription regulator
FAM228A	FAM228A	0.0143	-3.65	family with sequence similarity 228 member A	Other	other
ATP2B3	ATP2B3	0.281	-3.649	ATPase plasma membrane Ca2+ transporting 3	Plasma Membrane	transporter
LINC00968	LINC00968	0	-3.641	long intergenic non-protein coding RNA 968	Other	other
GLRA4	GLRA4	0.000619	-3.636	glycine receptor alpha 4 (pseudogene)	Plasma Membrane	ion channel
GK-AS1	GK-AS1	0.276	-3.632	GK antisense RNA 1	Other	other
RELCH	AC027514.2	0.276	-3.632	RAB11 binding and LisH domain, coiled-coil and HEAT repeat containing	Cytoplasm	other
RAPGEF4	RAPGEF4	7.54e-10	-3.63	Rap guanine nucleotide exchange factor 4	Cytoplasm	other
MIR3939	MIR3939	0.0926	-3.63	microRNA 3939	Cytoplasm	microRNA
TNF	TNF	0.00302	-3.628	tumor necrosis factor	Extracellular Space	cytokine	adalimumab/corticosteroid, adalimumab, etanercept, infliximab, certolizumab, golimumab, tumor necrosis factor receptor antagonist, afelimomab, infliximab/methotrexate, dexamethasone/thalidomide, dexamethasone/pomalidomide, cyclophosphamide/dexamethasone/thalidomide, golimumab/methotrexate, bortezomib/dexamethasone/thalidomide, rituximab/thalidomide, bortezomib/thalidomide, prednisone/thalidomide,…
KCNH6	KCNH6	0.289	-3.626	potassium voltage-gated channel subfamily H member 6	Plasma Membrane	ion channel
VSIG1	VSIG1	0.289	-3.626	V-set and immunoglobulin domain containing 1	Plasma Membrane	other
POM121L9P	POM121L9P	2.37e-10	-3.622	POM121 transmembrane nucleoporin like 9, pseudogene	Other	other
ALDH1L1	ALDH1L1	1.53e-07	-3.616	aldehyde dehydrogenase 1 family member L1	Cytoplasm	enzyme
LINC02432	LINC02432	6.86e-20	-3.615	long intergenic non-protein coding RNA 2432	Other	other
LINC00520	LINC00520	0.281	-3.613	long intergenic non-protein coding RNA 520	Other	other
IKZF1	IKZF1	0.281	-3.613	IKAROS family zinc finger 1	Nucleus	transcription regulator
SIPA1L3	AC011465.1	0.281	-3.613	signal induced proliferation associated 1 like 3	Extracellular Space	other
UNC93B2	UNC93B2	0.276	-3.613	unc-93 homolog B2 (pseudogene)	Other	other
KRTAP5-1	KRTAP5-1	0.287	-3.603	keratin associated protein 5-1	Cytoplasm	other
LOC102723831	AL138733.1	0.285	-3.593	uncharacterized LOC102723831	Other	other
SULT1A2	SULT1A2	0.285	-3.593	sulfotransferase family 1A member 2	Cytoplasm	enzyme
TNNI3K	TNNI3K	0.0317	-3.586	TNNI3 interacting kinase	Cytoplasm	kinase
CACNA1H	CACNA1H	9.06e-35	-3.581	calcium voltage-gated channel subunit alpha1 H	Plasma Membrane	ion channel	cinnarizine, flunarizine, mibefradil, bepridil, zonisamide, isradipine
FRG1BP	FRG1BP	0.00291	-3.579	FSHD region gene 1 family member B, pseudogene	Other	other
EREG	EREG	7.64e-87	-3.576	epiregulin	Extracellular Space	growth factor
SETP17	SETP17	0.297	-3.57	SET pseudogene 17	Other	other
SULT1C4	SULT1C4	0.287	-3.567	sulfotransferase family 1C member 4	Cytoplasm	enzyme
BTC	BTC	0.287	-3.567	betacellulin	Extracellular Space	growth factor
IFNB1	IFNB1	0.287	-3.567	interferon beta 1	Extracellular Space	cytokine
BMS1P21	BMS1P21	0.0229	-3.562	BMS1 pseudogene 21	Other	other
SH3TC1	SH3TC1	5.84e-07	-3.562	SH3 domain and tetratricopeptide repeats 1	Extracellular Space	other
LINC01238	LINC01238	0.000907	-3.56	long intergenic non-protein coding RNA 1238	Other	other
CD200R1	CD200R1	0.299	-3.555	CD200 receptor 1	Plasma Membrane	transmembrane receptor
ALKAL1	ALKAL1	0.299	-3.555	ALK and LTK ligand 1	Other	other
COL4A2-AS2	COL4A2-AS2	0.299	-3.555		Other	other
S100B	S100B	0.299	-3.555	S100 calcium binding protein B	Cytoplasm	other
PZP	PZP	0.0362	-3.551	PZP alpha-2-macroglobulin like	Extracellular Space	other
UMODL1	UMODL1	0.296	-3.541	uromodulin like 1	Cytoplasm	other
RASL11A	RASL11A	4.8e-223	-3.541	RAS like family 11 member A	Nucleus	other
FBXW12	FBXW12	0.301	-3.541	F-box and WD repeat domain containing 12	Cytoplasm	enzyme
LRRC55	LRRC55	0.293	-3.54	leucine rich repeat containing 55	Plasma Membrane	ion channel
PLD5	PLD5	3e-07	-3.539	phospholipase D family member 5	Other	other
GVINP1	GVINP1	1.22e-15	-3.539	GTPase, very large interferon inducible pseudogene 1	Other	other
HID1	HID1	3.31e-30	-3.535	HID1 domain containing	Plasma Membrane	other
ADH1A	ADH1A	0.302	-3.529	alcohol dehydrogenase 1A (class I), alpha polypeptide	Cytoplasm	enzyme	fomepizole
HMGN1P17	HMGN1P17	0.119	-3.525	high mobility group nucleosome binding domain 1 pseudogene 17	Other	other
KRT18P68	KRT18P68	0.0284	-3.52	keratin 18 pseudogene 68	Other	other
NOX4	NOX4	1.1e-143	-3.52	NADPH oxidase 4	Cytoplasm	enzyme	imipramine blue
NBPF4/NBPF6	NBPF6	0.296	-3.519	NBPF member 6	Other	other
SLC25A34-AS1	SLC25A34-AS1	0.295	-3.517	SLC25A34 and TMEM82 antisense RNA 1	Other	other
LINC02873	LINC02873	0.295	-3.517	long intergenic non-protein coding RNA 2873	Other	other
ERLNC1	ERLNC1	0.304	-3.516	estrogen receptor responsive lncRNA 1	Other	other
GALNT6	GALNT6		-3.512	polypeptide N-acetylgalactosaminyltransferase 6	Cytoplasm	enzyme
LINC01725	LINC01725	7.1e-28	-3.51	long intergenic non-protein coding RNA 1725	Other	other
MIR4502	MIR4502	0.0215	-3.509	microRNA 4502	Cytoplasm	microRNA
GPR21	GPR21	0.296	-3.507	G protein-coupled receptor 21	Plasma Membrane	G-protein coupled receptor
HEPN1	HEPN1	0.296	-3.507	hepatocellular carcinoma, down-regulated 1	Other	other
GAL3ST1	GAL3ST1	0.296	-3.507	galactose-3-O-sulfotransferase 1	Cytoplasm	enzyme
SERPINB3	SERPINB3	0.296	-3.507	serpin family B member 3	Cytoplasm	other
LINC01208	LINC01208	0.296	-3.507	long intergenic non-protein coding RNA 1208	Other	other
ZFAT	AC087045.2	0.296	-3.507	zinc finger and AT-hook domain containing	Nucleus	transcription regulator
C2CD4D	C2CD4D	0.0438	-3.506	C2 calcium dependent domain containing 4D	Other	other
PYCARD-AS1	PYCARD-AS1	0.304	-3.505	PYCARD antisense RNA 1	Other	other
AXDND1	AXDND1	0.00509	-3.504	axonemal dynein light chain domain containing 1	Extracellular Space	other
CUX2	CUX2	0.0386	-3.492	cut like homeobox 2	Nucleus	transcription regulator
LOC102723655 (includes others)	TP53TG3E	0.009	-3.49	TP53-target gene 3 protein	Other	other
DAPP1	DAPP1	0.309	-3.485	dual adaptor of phosphotyrosine and 3-phosphoinositides 1	Cytoplasm	other
F2RL3	F2RL3	0.308	-3.482	F2R like thrombin or trypsin receptor 3	Plasma Membrane	G-protein coupled receptor
GOLT1A	GOLT1A	0.0556	-3.48	golgi transport 1A	Cytoplasm	other
RARRES2P2	RARRES2P2	0.028	-3.479	retinoic acid receptor responder 2 pseudogene 2	Other	other
MAOB	MAOB	0.31	-3.476	monoamine oxidase B	Cytoplasm	enzyme	safinamide, ladostigil, rasagiline, MAO-B inhibitor, phentermine/topiramate, fenfluramine/phentermine, pargyline, methamphetamine, selegiline, dextroamphetamine, procainamide, tranylcypromine, phenelzine, isocarboxazid, phentermine, benzphetamine, levodopa/rasagiline
UGT1A4	UGT1A4	0.31	-3.476	UDP glucuronosyltransferase family 1 member A4	Cytoplasm	enzyme
NFAM1	NFAM1	0.31	-3.476	NFAT activating protein with ITAM motif 1	Plasma Membrane	transmembrane receptor
NLRP11	NLRP11	0.31	-3.476	NLR family pyrin domain containing 11	Extracellular Space	other
CCDC33	CCDC33	0.31	-3.476	coiled-coil domain containing 33	Cytoplasm	other
GNAO1	GNAO1	0.000902	-3.467	G protein subunit alpha o1	Plasma Membrane	enzyme
FAM138B	FAM138B	0.00771	-3.464	family with sequence similarity 138 member B	Other	other
RNVU1-27	RNVU1-27	0.108	-3.464		Other	other
KRT18P38	KRT18P38	0.00629	-3.458	keratin 18 pseudogene 38	Other	other
LLGL2	LLGL2	2.8e-14	-3.457	LLGL scribble cell polarity complex component 2	Cytoplasm	other
PLA2G4E-AS1	PLA2G4E-AS1	0.313	-3.457	PLA2G4E antisense RNA 1	Other	other
RASGEF1B	RASGEF1B	0.313	-3.457	RasGEF domain family member 1B	Other	other
HEMGN	HEMGN	0.313	-3.457	hemogen	Nucleus	other
OVCH1	OVCH1	0.313	-3.457	ovochymase 1	Other	other
CDH22	AL031687.1	0.304	-3.455	cadherin 22	Plasma Membrane	other
MRPL9P1	MRPL9P1	0.304	-3.455	mitochondrial ribosomal protein L9 pseudogene 1	Other	other
EHF	EHF	0.304	-3.455	ETS homologous factor	Nucleus	transcription regulator
FAM241B	FAM241B	2.46e-16	-3.454	family with sequence similarity 241 member B	Other	other
RPL10P6	RPL10P6	3.08e-30	-3.454	ribosomal protein L10 pseudogene 6	Other	other
KCTD16	KCTD16	3.9e-241	-3.451	potassium channel tetramerization domain containing 16	Plasma Membrane	other
TRPA1	TRPA1	1.22e-07	-3.423	transient receptor potential cation channel subfamily A member 1	Plasma Membrane	transporter
CTAGE9 (includes others)	CTAGE4	5.04e-33	-3.422	CTAGE family member 9	Other	other
HELLPAR	HELLPAR	6.24e-10	-3.419	HELLP associated long non-coding RNA	Other	other
RPL23AP20	RPL23AP20	0.317	-3.412	ribosomal protein L23a pseudogene 20	Other	other
FAM201A	FAM201A	0.317	-3.412	family with sequence similarity 201 member A	Other	other
POM121L7P	POM121L7P	0.317	-3.412	POM121 transmembrane nucleoporin like 7 pseudogene	Other	other
NXPH2	NXPH2	0.317	-3.412	neurexophilin 2	Extracellular Space	other
TMEM239	TMEM239	0.312	-3.403	transmembrane protein 239	Other	other
STX17-AS1	STX17-AS1	0.312	-3.403	STX17 antisense RNA 1	Other	other
MS4A6E	MS4A6E	0.312	-3.403	membrane spanning 4-domains A6E	Other	other
EBI3	EBI3	0.000217	-3.394	Epstein-Barr virus induced 3	Extracellular Space	cytokine
SFRP4	SFRP4	1.16e-21	-3.389	secreted frizzled related protein 4	Plasma Membrane	transmembrane receptor
LINC02109	LINC02109	0.32	-3.389	long intergenic non-protein coding RNA 2109	Other	other
C3orf20	C3orf20	0.00162	-3.382	chromosome 3 open reading frame 20	Cytoplasm	other
SLC12A7	SLC12A7	2.28e-70	-3.378	solute carrier family 12 member 7	Plasma Membrane	transporter
HSD3BP5	HSD3BP5	1.45e-07	-3.374	hydroxy-delta-5-steroid dehydrogenase, 3 beta, pseudogene 5	Other	other
RNF148	RNF148	0.0568	-3.372	ring finger protein 148	Extracellular Space	enzyme
SYNGR4	SYNGR4	0.326	-3.362	synaptogyrin 4	Plasma Membrane	other
CFTR	CFTR	0.326	-3.362	CF transmembrane conductance regulator	Plasma Membrane	ion channel	crofelemer, ivacaftor, lumacaftor, ivacaftor/lumacaftor, tezacaftor, ivacaftor/tezacaftor, elexacaftor, elexacaftor/ivacaftor/tezacaftor
DTX1	DTX1	0.326	-3.362	deltex E3 ubiquitin ligase 1	Nucleus	transcription regulator
MS4A4A	MS4A4A	0.326	-3.362	membrane spanning 4-domains A4A	Cytoplasm	other
LINC01698	LINC01698	0.326	-3.362	long intergenic non-protein coding RNA 1698	Other	other
TMPRSS4	TMPRSS4	0.326	-3.362	transmembrane serine protease 4	Cytoplasm	peptidase
RBMXL2	RBMXL2	0.326	-3.362	RBMX like 2	Nucleus	other
C5orf47	C5orf47	0.326	-3.362	chromosome 5 open reading frame 47	Other	other
LINC01087	LINC01087	0.326	-3.362	long intergenic non-protein coding RNA 1087	Other	other
GDA	GDA	0.325	-3.359	guanine deaminase	Cytoplasm	enzyme
TMEM63C	TMEM63C	0.325	-3.359	transmembrane protein 63C	Plasma Membrane	ion channel
LINC01018	LINC01018	4.98e-13	-3.357	long intergenic non-protein coding RNA 1018	Other	other
MIR6826	MIR6826	0.147	-3.356	microRNA 6826	Other	microRNA
ST8SIA3	ST8SIA3	0.329	-3.347	ST8 alpha-N-acetyl-neuraminide alpha-2,8-sialyltransferase 3	Cytoplasm	enzyme
LINC01555	LINC01555	0.329	-3.347	long intergenic non-protein coding RNA 1555	Other	other
MTMR8	MTMR8	0.329	-3.347	myotubularin related protein 8	Nucleus	phosphatase
SLC16A10	SLC16A10	0.329	-3.347	solute carrier family 16 member 10	Plasma Membrane	transporter
LINC00924	LINC00924	0.329	-3.347	long intergenic non-protein coding RNA 924	Other	other
SLAMF6	SLAMF6	0.329	-3.347	SLAM family member 6	Plasma Membrane	transmembrane receptor	SGN-CD352A
OPRM1	OPRM1	0.329	-3.347	opioid receptor mu 1	Plasma Membrane	G-protein coupled receptor	O-demethyltramadol, etorphine, acetaminophen/hydrocodone, fentanyl, nalmefene, hydromorphone, morphine, acetaminophen/caffeine/dihydrocodeine, naltrexone/oxycodone, levo-alpha-acetylmethadol, pentazocine, codeine, acetaminophen/butalbital/caffeine/codeine, piritramide, brompheniramine/codeine/phenylpropanolamine, ethylmorphine, aspirin/hydrocodone, bupropion/naltrexone, oxycodone, butorphanol, di…
CNGB1	CNGB1	0.327	-3.347	cyclic nucleotide gated channel subunit beta 1	Plasma Membrane	ion channel
OR52K3P	OR52K3P	0.327	-3.347	olfactory receptor family 52 subfamily K member 3 pseudogene	Other	other
ALG1L2	ALG1L2	0.0158	-3.342	ALG1 chitobiosyldiphosphodolichol beta-mannosyltransferase like 2	Other	other
RPL7P17	RPL7P17	0.204	-3.339	ribosomal protein L7 pseudogene 17	Other	other
WTAPP1	WTAPP1	1.21e-22	-3.336	Wilms tumor 1 associated protein pseudogene 1	Other	other
FYB1	FYB1	0.331	-3.328	FYN binding protein 1	Nucleus	other
FAM155A	FAM155A	1.2e-137	-3.327	family with sequence similarity 155 member A	Other	other
MIR4645	MIR4645	0.0513	-3.323	microRNA 4645	Cytoplasm	microRNA
P4HA3-AS1	P4HA3-AS1	0.331	-3.321	P4HA3 antisense RNA 1	Other	other
ZSCAN5B	ZSCAN5B	0.331	-3.321	zinc finger and SCAN domain containing 5B	Other	other
ANKS6	AL807776.1	0.331	-3.321	ankyrin repeat and sterile alpha motif domain containing 6	Cytoplasm	other
NKG7	NKG7	0.331	-3.321	natural killer cell granule protein 7	Plasma Membrane	other
APBA2	AC127522.1	0.331	-3.321	amyloid beta precursor protein binding family A member 2	Cytoplasm	transporter
P2RY8	P2RY8	0.331	-3.321	P2Y receptor family member 8	Plasma Membrane	G-protein coupled receptor
mir-671	MIR671	0.00949	-3.32	microRNA 671	Cytoplasm	microRNA
KCNK1	KCNK1	2.01e-94	-3.314	potassium two pore domain channel subfamily K member 1	Plasma Membrane	ion channel
LINC01489	LINC01489	0.333	-3.307	long intergenic non-protein coding RNA 1489	Other	other
LINC02691	LINC02691	0.333	-3.307	long intergenic non-protein coding RNA 2691	Other	other
HSF5	HSF5	0.333	-3.307	heat shock transcription factor 5	Other	other
IGDCC3	IGDCC3	0.333	-3.307	immunoglobulin superfamily DCC subclass member 3	Other	other
GRK3	GRK3	6.9e-104	-3.305	G protein-coupled receptor kinase 3	Cytoplasm	kinase
LINC01397	LINC01397	2.65e-12	-3.302	long intergenic non-protein coding RNA 1397	Other	other
ROBO2	AC133040.1	0.334	-3.301	roundabout guidance receptor 2	Plasma Membrane	transmembrane receptor
LRRC38	LRRC38	0.071	-3.295	leucine rich repeat containing 38	Plasma Membrane	other
KRT38	KRT38	1.45e-06	-3.289	keratin 38	Cytoplasm	other
PCDH9	PCDH9	2.82e-84	-3.287	protocadherin 9	Plasma Membrane	other
CHRDL1	CHRDL1	2.6e-186	-3.281	chordin like 1	Extracellular Space	other
LINC01149	LINC01149	0.338	-3.277	long intergenic non-protein coding RNA 1149	Other	other
CORO2B	CORO2B	0.0161	-3.277	coronin 2B	Plasma Membrane	other
KRT18P10	KRT18P10	1.42e-05	-3.272	keratin 18 pseudogene 10	Other	other
KRT18P55	KRT18P55	0.341	-3.264	keratin 18 pseudogene 55	Other	other
ARL11	ARL11	0.341	-3.264	ADP ribosylation factor like GTPase 11	Other	other
ZRANB2-AS1	ZRANB2-AS1	0.341	-3.264	ZRANB2 antisense RNA 1	Other	other
ARHGAP40	ARHGAP40	0.341	-3.264	Rho GTPase activating protein 40	Cytoplasm	other
LINC00375	AL356313.1	0.341	-3.264	long intergenic non-protein coding RNA 375	Other	other
CAPN8	CAPN8	0.341	-3.264	calpain 8	Cytoplasm	peptidase
HOXC10	HOXC10	2.5e-100	-3.264	homeobox C10	Nucleus	transcription regulator
GPR37	GPR37	5.5e-110	-3.262	G protein-coupled receptor 37	Plasma Membrane	G-protein coupled receptor
KISS1	KISS1	1.14e-49	-3.259	KiSS-1 metastasis suppressor	Cytoplasm	other
NFE2	NFE2	4.74e-08	-3.258	nuclear factor, erythroid 2	Nucleus	transcription regulator
SNRPGP4	SNRPGP4	0.0153	-3.255	small nuclear ribonucleoprotein polypeptide G pseudogene 4	Other	other
MCTP2	MCTP2	1.4e-111	-3.254	multiple C2 and transmembrane domain containing 2	Other	other
LINC01842	LINC01842	0.343	-3.252	long intergenic non-protein coding RNA 1842	Other	other
AVPR1B	AVPR1B	0.343	-3.252	arginine vasopressin receptor 1B	Plasma Membrane	G-protein coupled receptor	AVP, lypressin
LYZ	LYZ	0.343	-3.252	lysozyme	Extracellular Space	enzyme
VN2R19P	VN2R19P	0.343	-3.252		Other	other
MATK	MATK	0.343	-3.252	megakaryocyte-associated tyrosine kinase	Cytoplasm	kinase
C5orf60	C5orf60	0.343	-3.252	chromosome 5 open reading frame 60	Other	other
ENOX1-AS1	ENOX1-AS1	0.343	-3.252	ENOX1 antisense RNA 1	Other	other
RPL7P30	RPL7P30	0.343	-3.247	ribosomal protein L7 pseudogene 30	Other	other
SERPINB11	SERPINB11	0.343	-3.247	serpin family B member 11	Cytoplasm	other
PIK3R5	PIK3R5	0.343	-3.247	phosphoinositide-3-kinase regulatory subunit 5	Cytoplasm	kinase
GATA3	GATA3	2.28e-52	-3.245	GATA binding protein 3	Nucleus	transcription regulator
FNTAP2	FNTAP2	0.00878	-3.242	farnesyltransferase, CAAX box, alpha pseudogene 2	Other	other
BTBD7P1	BTBD7P1	0.0806	-3.24	BTB domain containing 7 pseudogene 1	Other	other
CCL2	CCL2	8.8e-152	-3.231	C-C motif chemokine ligand 2	Extracellular Space	cytokine	CNTO 888, mimosine
PCDHA4	PCDHA4	4.73e-08	-3.223	protocadherin alpha 4	Plasma Membrane	other
HERC2P5	HERC2P5	0.00053	-3.221	hect domain and RLD 2 pseudogene 5	Other	other
LINC01678	LINC01678	0.186	-3.221		Other	other
IL12RB1	IL12RB1	0.0775	-3.221	interleukin 12 receptor subunit beta 1	Plasma Membrane	transmembrane receptor
SLC8A3	SLC8A3	4.33e-06	-3.22	solute carrier family 8 member A3	Plasma Membrane	transporter
FAM66A	FAM66A	6.07e-26	-3.219	family with sequence similarity 66 member A	Other	other
BNIP3P42	BNIP3P42	0.347	-3.219		Other	other
RNASEH2CP1	RNASEH2CP1	0.347	-3.219	ribonuclease H2 subunit C pseudogene 1	Other	other
LINC01124	LINC01124	0.349	-3.216	long intergenic non-protein coding RNA 1124	Other	other
MPZL3	MPZL3	0.000898	-3.214	myelin protein zero like 3	Other	other
ABCG2	ABCG2	7.21e-47	-3.21	ATP binding cassette subfamily G member 2 (Junior blood group)	Plasma Membrane	transporter
KCNMB2	KCNMB2	1.14e-07	-3.21	potassium calcium-activated channel subfamily M regulatory beta subunit 2	Plasma Membrane	ion channel	tedisamil
HTR2B	HTR2B	3.25e-21	-3.208	5-hydroxytryptamine receptor 2B	Plasma Membrane	G-protein coupled receptor	risperidone, buspirone, blonanserin, asenapine, cariprazine, opipramol, brexpiprazole, fenfluramine/phentermine, chlorprothixene, doxepin, clomipramine, eletriptan, triflupromazine, epinastine, fenfluramine, quetiapine, nefazodone, mirtazapine, methysergide, dihydroergotamine, apomorphine, ergotamine
C20orf203	C20orf203	0.35	-3.203	chromosome 20 open reading frame 203	Other	other
ARMS2	ARMS2	0.351	-3.197	age-related maculopathy susceptibility 2	Cytoplasm	other
RN7SL517P	RN7SL517P	0.351	-3.197	RNA, 7SL, cytoplasmic 517, pseudogene	Other	other
DEFB109A	DEFB109A	0.0922	-3.196	defensin beta 109A (pseudogene)	Other	other
LINC00865	LINC00865	1.24e-21	-3.195	long intergenic non-protein coding RNA 865	Other	other
INA	INA	1.8e-188	-3.192	internexin neuronal intermediate filament protein alpha	Cytoplasm	other
EMSLR	EMSLR	0.0915	-3.186	E2F1 mRNA stabilizing lncRNA	Other	other
MZB1	MZB1	0.353	-3.185	marginal zone B and B1 cell specific protein	Extracellular Space	other
PPP1R8P1	PPP1R8P1	0.353	-3.185	protein phosphatase 1 regulatory subunit 8 pseudogene 1	Other	other
FAR2	FAR2	1.28e-46	-3.184	fatty acyl-CoA reductase 2	Cytoplasm	enzyme
ISCA2P1	ISCA2P1	0.0737	-3.184	iron-sulfur cluster assembly 2 pseudogene 1	Other	other
MME-AS1	MME-AS1	0.0685	-3.182	MME antisense RNA 1	Other	other
TMEM179	TMEM179	5.94e-09	-3.181	transmembrane protein 179	Other	other
FIRRE	FIRRE	0.0749	-3.179	firre intergenic repeating RNA element	Other	other
PTPN3	PTPN3	1.29e-83	-3.176	protein tyrosine phosphatase non-receptor type 3	Cytoplasm	phosphatase
CADPS2	CADPS2	1.58e-63	-3.175	calcium dependent secretion activator 2	Plasma Membrane	other
RHOJ	RHOJ	9.6e-171	-3.16	ras homolog family member J	Cytoplasm	enzyme
LINC01583	LINC01583	0.00135	-3.159	long intergenic non-protein coding RNA 1583	Other	other
MEST	MEST	3.2e-124	-3.158	mesoderm specific transcript	Cytoplasm	peptidase
ABCG8	ABCG8	0.358	-3.156	ATP binding cassette subfamily G member 8	Plasma Membrane	transporter
DRD2	DRD2	0.358	-3.156	dopamine receptor D2	Plasma Membrane	G-protein coupled receptor	thiethylperazine, SLV-314, remoxipride, haloperidol/octreotide, haloperidol decanoate, loxapine, clozapine, sulpiride, brexpiprazole, dihydroergotamine, droperidol, benperidol, meloxicam, carbidopa/entacapone/levodopa, fluspirilene, fluphenazine decanoate, apomorphine, rotigotine, paliperidone, levodopa, risperidone, thioridazine, droperidol/fentanyl, dexamethasone/granisetron/haloperidol, amitri…
LINC01732	LINC01732	0.358	-3.156	long intergenic non-protein coding RNA 1732	Other	other
GPHA2	GPHA2	0.358	-3.156	glycoprotein hormone subunit alpha 2	Extracellular Space	other
CHRNB4	CHRNB4	0.358	-3.156	cholinergic receptor nicotinic beta 4 subunit	Plasma Membrane	transmembrane receptor	ABT-089, isoflurane, mecamylamine, succinylcholine, rocuronium, doxacurium, mivacurium, pipecuronium, rapacuronium, metocurine, atracurium, cisatracurium, acetylcholine, nicotine, D-tubocurarine, arecoline, ibogaine, enflurane, pancuronium, vecuronium
MRPS31P2	MRPS31P2	0.358	-3.153	mitochondrial ribosomal protein S31 pseudogene 2	Other	other
TEX26-AS1	TEX26-AS1	0.359	-3.151	TEX26 antisense RNA 1	Other	other
KRT8P47	KRT8P47	0.359	-3.151	keratin 8 pseudogene 47	Other	other
KIAA0895	KIAA0895	9.04e-25	-3.15	KIAA0895	Other	other
CYP26A1	CYP26A1	0.1	-3.139	cytochrome P450 family 26 subfamily A member 1	Cytoplasm	enzyme
LINC02041	LINC02041	0.36	-3.139	long intergenic non-protein coding RNA 2041	Other	other
LINC02310	LINC02310	0.36	-3.139	long intergenic non-protein coding RNA 2310	Other	other
AARD	AARD	2.87e-21	-3.138	alanine and arginine rich domain containing protein	Other	other
TDRD9	TDRD9	1.5e-161	-3.134	tudor domain containing 9	Cytoplasm	enzyme
SLC12A5	SLC12A5	0.0746	-3.134	solute carrier family 12 member 5	Plasma Membrane	transporter	bumetanide
VANGL2	VANGL2	6.25e-12	-3.131	VANGL planar cell polarity protein 2	Plasma Membrane	other
RASGRP2	RASGRP2	1.01e-12	-3.128	RAS guanyl releasing protein 2	Cytoplasm	other
KLHL38	KLHL38	0.000634	-3.127	kelch like family member 38	Other	other
CNTN1	CNTN1	4.37e-08	-3.121	contactin 1	Plasma Membrane	enzyme
THSD4-AS1	THSD4-AS1	0.364	-3.115	THSD4 antisense RNA 1	Other	other
RNU6-890P	RNU6-890P	0.179	-3.115		Other	other
CHCHD3P2	CHCHD3P2	0.163	-3.111	coiled-coil-helix-coiled-coil-helix domain containing 3 pseudogene 2	Other	other
RPL12P11	RPL12P11	0.365	-3.108	ribosomal protein L12 pseudogene 11	Other	other
LOC105369890	AC126178.1	0.365	-3.108	uncharacterized LOC105369890	Other	other
HEYL	HEYL	6.11e-32	-3.107	hes related family bHLH transcription factor with YRPW motif like	Nucleus	transcription regulator
LINC02742	LINC02742	0.0612	-3.105		Other	other
PTPRJ-AS1	PTPRJ-AS1	0.366	-3.101	PTPRJ antisense RNA 1	Other	other
FLRT3	FLRT3	6.2e-114	-3.097	fibronectin leucine rich transmembrane protein 3	Plasma Membrane	other
KCNK3	KCNK3	0.00526	-3.09	potassium two pore domain channel subfamily K member 3	Plasma Membrane	ion channel	doxapram, nicorandil, amiodarone, halothane
JAK3	JAK3	2.53e-35	-3.09	Janus kinase 3	Cytoplasm	kinase	tofacitinib, R-348, baricitinib, methotrexate/tofacitinib, PF-06651600, baricitinib/methotrexate
TFAP2A-AS1	TFAP2A-AS1	4.49e-26	-3.087	TFAP2A antisense RNA 1	Other	other
PRKCQ	PRKCQ	0.0158	-3.084	protein kinase C theta	Cytoplasm	kinase	sotrastaurin, ingenol mebutate
SH3PXD2A	SH3PXD2A	0.0131	-3.084	SH3 and PX domains 2A	Cytoplasm	other
DDO	DDO	5.87e-16	-3.081	D-aspartate oxidase	Cytoplasm	enzyme
CTSH	CTSH	1.54e-38	-3.08	cathepsin H	Cytoplasm	peptidase
KRT18P65	KRT18P65	0.0725	-3.08	keratin 18 pseudogene 65	Other	other
GSTO2	GSTO2	0	-3.08	glutathione S-transferase omega 2	Cytoplasm	enzyme
BNIP3P26	BNIP3P26	0.37	-3.079	BCL2 interacting protein 3 pseudogene 26	Other	other
CA8	CA8	6.93e-07	-3.078	carbonic anhydrase 8	Cytoplasm	enzyme
PPM1H	PPM1H	9.6e-157	-3.077	protein phosphatase, Mg2+/Mn2+ dependent 1H	Nucleus	phosphatase
SULT1C2	SULT1C2	0.371	-3.075	sulfotransferase family 1C member 2	Cytoplasm	enzyme
SLC2A12	SLC2A12	4.94e-51	-3.072	solute carrier family 2 member 12	Plasma Membrane	transporter
LOC105373284	AL359885.1	0.205	-3.064	uncharacterized LOC105373284	Other	other
DIO2	DIO2	2.96e-25	-3.062	iodothyronine deiodinase 2	Cytoplasm	enzyme
FCHO1	FCHO1	1.28e-38	-3.061	FCH and mu domain containing endocytic adaptor 1	Plasma Membrane	other
ANKRD34A	ANKRD34A	0.00109	-3.057	ankyrin repeat domain 34A	Cytoplasm	other
KIAA1755	KIAA1755	4.1e-228	-3.051	KIAA1755	Other	other
TNFAIP8L2	TNFAIP8L2	0.0875	-3.049	TNF alpha induced protein 8 like 2	Cytoplasm	other
FCF1P3	FCF1P3	0.375	-3.048	FCF1 pseudogene 3	Other	other
ASTN2	ASTN2	1.44e-18	-3.047	astrotactin 2	Cytoplasm	other
LINC00161	LINC00161	2.28e-30	-3.046	long intergenic non-protein coding RNA 161	Other	other
CALCRL	CALCRL	1.47e-60	-3.046	calcitonin receptor like receptor	Plasma Membrane	G-protein coupled receptor	ubrogepant, rimegepant, erenumab
COL4A3	COL4A3	0.0827	-3.045	collagen type IV alpha 3 chain	Extracellular Space	other	collagenase clostridium histolyticum
SAMD5	AL033504.1	0.376	-3.042	sterile alpha motif domain containing 5	Cytoplasm	other
RGS1	RGS1	0.376	-3.042	regulator of G protein signaling 1	Plasma Membrane	enzyme
LINC02830	LINC02830	0.376	-3.042	long intergenic non-protein coding RNA 2830	Other	other
PGPEP1L	PGPEP1L	0.376	-3.042	pyroglutamyl-peptidase I like	Cytoplasm	other
C5orf34-AS1	C5orf34-AS1	0.376	-3.042		Other	other
MANSC4	MANSC4	0.376	-3.042	MANSC domain containing 4	Other	other
FRG1GP	FRG1GP	0.376	-3.042	FSHD region gene 1 family member G, pseudogene	Other	other
NDUFB9P1	NDUFB9P1	0.376	-3.042		Other	other
C11orf42	C11orf42	0.376	-3.042	chromosome 11 open reading frame 42	Other	other
OR10Q1	OR10Q1	0.376	-3.042	olfactory receptor family 10 subfamily Q member 1	Plasma Membrane	G-protein coupled receptor
RIPPLY1	RIPPLY1	0.376	-3.042	ripply transcriptional repressor 1	Nucleus	other
AJAP1	Z98886.1	0.376	-3.04	adherens junctions associated protein 1	Plasma Membrane	other
CHST15	CHST15	2.6e-250	-3.035	carbohydrate sulfotransferase 15	Plasma Membrane	enzyme
COBLL1	COBLL1	3.4e-107	-3.034	cordon-bleu WH2 repeat protein like 1	Extracellular Space	other
CDK2AP2P2	CDK2AP2P2	0.00848	-3.028		Other	other
NLRP14	NLRP14	0.109	-3.026	NLR family pyrin domain containing 14	Extracellular Space	other
MIR6730	MIR6730	0.0116	-3.026	microRNA 6730	Other	microRNA
LINC02585	LINC02585	0.215	-3.024	long intergenic non-protein coding RNA 2585	Other	other
ETNK2	ETNK2	1.7e-134	-3.021	ethanolamine kinase 2	Cytoplasm	kinase
DENND6A-DT	DENND6A-DT	0.225	-3.02	DENND6A divergent transcript	Other	other
HMGB3P14	HMGB3P14	0.109	-3.016	high mobility group box 3 pseudogene 14	Other	other
LINC02880	LINC02880	0.0124	-3.013	long intergenic non-protein coding RNA 2880	Other	other
TAS2R1	TAS2R1	0.0115	-3.011	taste 2 receptor member 1	Plasma Membrane	G-protein coupled receptor
SPINT1-AS1	SPINT1-AS1	0.382	-3.007	SPINT1 antisense RNA 1	Other	other
LINC01684	LINC01684	0.382	-3.007		Other	other
HMGN1P12	HMGN1P12	0.382	-3.006	high mobility group nucleosome binding domain 1 pseudogene 12	Other	other
H2AP	H2AP	0.382	-3.006	H2A.P histone	Other	other
TRBV10-3	TRBV10-3	0.382	-3.006	T cell receptor beta variable 10-3	Other	other
ANKRD6	ANKRD6	1.08e-91	-3.005	ankyrin repeat domain 6	Nucleus	transcription regulator
LINC01085	LINC01085	0.000338	-3.005	long intergenic non-protein coding RNA 1085	Other	other
PABPC4L	AC015631.1	0.00528	-3.001	poly(A) binding protein cytoplasmic 4 like	Other	other
MYCL	MYCL	4.31e-20	-2.996	MYCL proto-oncogene, bHLH transcription factor	Nucleus	transcription regulator
ZFHX2	ZFHX2	6.58e-30	-2.994	zinc finger homeobox 2	Nucleus	transcription regulator
CYP24A1	CYP24A1	0.385	-2.988	cytochrome P450 family 24 subfamily A member 1	Cytoplasm	enzyme
WDR49	WDR49	0.385	-2.988	WD repeat domain 49	Other	other
AGBL5-AS1	AGBL5-AS1	0.385	-2.988	AGBL5 antisense RNA 1	Other	other
GRID2IP	GRID2IP	0.385	-2.988	Grid2 interacting protein	Cytoplasm	other
MGAT3-AS1	MGAT3-AS1	0.385	-2.988	MGAT3 antisense RNA 1	Other	other
RAD51AP1P1	RAD51AP1P1	0.385	-2.988	RAD51AP1 pseudogene 1	Other	other
LINC02004	LINC02004	0.385	-2.988	long intergenic non-protein coding RNA 2004	Other	other
LINC02198	LINC02198	0.385	-2.988	long intergenic non-protein coding RNA 2198	Other	other
KRT8	KRT8	1.05e-24	-2.987	keratin 8	Cytoplasm	other
SAMD12	SAMD12	5.79e-07	-2.984	sterile alpha motif domain containing 12	Other	other
HSPD1P9	HSPD1P9	0.236	-2.981	heat shock protein family D (Hsp60) member 1 pseudogene 9	Other	other
GRIA4	GRIA4	0.0104	-2.98	glutamate ionotropic receptor AMPA type subunit 4	Plasma Membrane	ion channel	talampanel, farampator, LY451395, tezampanel
ECE1-AS1	ECE1-AS1	0.137	-2.978	ECE1 antisense RNA 1	Other	other
ICAM1	ICAM1	4.6e-119	-2.978	intercellular adhesion molecule 1	Plasma Membrane	transmembrane receptor	tyroserleutide, BI-505
OR7E13P	OR7E13P	0.0452	-2.978	olfactory receptor family 7 subfamily E member 13 pseudogene	Other	other
TEX41	TEX41	0.0068	-2.976	testis expressed 41	Other	other
TMC1	TMC1	1.54e-33	-2.975	transmembrane channel like 1	Plasma Membrane	ion channel
MMP3	MMP3	0	-2.974	matrix metallopeptidase 3	Extracellular Space	peptidase	marimastat
P2RX2	P2RX2	0.388	-2.971	purinergic receptor P2X 2	Plasma Membrane	ion channel
ADAM19	ADAM19	6.4e-82	-2.971	ADAM metallopeptidase domain 19	Plasma Membrane	peptidase
WNT2	WNT2	1.31e-48	-2.966	Wnt family member 2	Extracellular Space	cytokine
LINC00266-1	LINC00266-1	0.0354	-2.966	long intergenic non-protein coding RNA 266-1	Other	other
OR1F2P	OR1F2P	0.109	-2.964	olfactory receptor family 1 subfamily F member 2 pseudogene	Other	other
PDE1B	PDE1B	0.248	-2.96	phosphodiesterase 1B	Cytoplasm	enzyme
NPAS2-AS1	NPAS2-AS1	0.391	-2.953	NPAS2 antisense RNA 1	Other	other
NOTCH2NLA/NOTCH2NLB	NOTCH2NLB	0.00245	-2.949	notch 2 N-terminal like A	Extracellular Space	other
FCGR2C	FCGR2C	0.391	-2.948	Fc fragment of IgG receptor IIc (gene/pseudogene)	Plasma Membrane	transmembrane receptor	IgG
RARRES2	RARRES2	1.65e-23	-2.946	retinoic acid receptor responder 2	Plasma Membrane	transmembrane receptor
FAM242C	FAM242C	0.392	-2.944		Other	other
C19orf84	C19orf84	0.394	-2.935	chromosome 19 open reading frame 84	Other	other
MUC7	MUC7	0.394	-2.935	mucin 7, secreted	Cytoplasm	other
SPI1	SPI1	0.394	-2.935	Spi-1 proto-oncogene	Nucleus	transcription regulator
UNC5A	UNC5A	0.394	-2.935	unc-5 netrin receptor A	Plasma Membrane	transmembrane receptor
ARPP21	ARPP21	0.394	-2.935	cAMP regulated phosphoprotein 21	Cytoplasm	other
WDR87	WDR87	0.394	-2.935	WD repeat domain 87	Other	other
FAM71F1	FAM71F1	0.394	-2.935	family with sequence similarity 71 member F1	Other	other
ASIC4-AS1	ASIC4-AS1	0.394	-2.935		Other	other
C5orf67	C5orf67	0.394	-2.935	chromosome 5 putative open reading frame 67	Other	other
LINC00167	LINC00167	0.395	-2.929	long intergenic non-protein coding RNA 167	Other	other
RLIMP1	RLIMP1	0.395	-2.929	ring finger protein, LIM domain interacting pseudogene 1	Other	other
LINC02210	LINC02210	3.37e-06	-2.928	long intergenic non-protein coding RNA 2210	Other	other
FAM198B-AS1	FAM198B-AS1	4.02e-19	-2.928	FAM198B antisense RNA 1	Other	other
ENPP5	ENPP5	0.116	-2.925	ectonucleotide pyrophosphatase/phosphodiesterase family member 5	Extracellular Space	enzyme
FAM169A	FAM169A	1.79e-62	-2.924	family with sequence similarity 169 member A	Other	other
IFITM1	IFITM1	6.9e-102	-2.922	interferon induced transmembrane protein 1	Plasma Membrane	transmembrane receptor
CD79B	CD79B	0.00427	-2.922	CD79b molecule	Plasma Membrane	transmembrane receptor	polatuzumab vedotin, iladatuzumab vedotin
RPEP6	RPEP6	0.396	-2.921	ribulose-5-phosphate-3-epimerase pseudogene 6	Other	other
MX1	MX1	9.55e-42	-2.919	MX dynamin like GTPase 1	Cytoplasm	enzyme
BST2	BST2	3.57e-34	-2.917	bone marrow stromal cell antigen 2	Plasma Membrane	other
CD34	CD34	1.13e-21	-2.909	CD34 molecule	Plasma Membrane	other
FAM90A24P	FAM90A24P	0.398	-2.908	family with sequence similarity 90, member A24	Other	other
FMO2	FMO2	0.242	-2.906	flavin containing dimethylaniline monoxygenase 2	Cytoplasm	enzyme
ANKRD18B	ANKRD18B	3.51e-44	-2.902	ankyrin repeat domain 18B	Other	other
OLAH	OLAH	0.0232	-2.902	oleoyl-ACP hydrolase	Cytoplasm	enzyme
MPPE1P1	MPPE1P1	0.4	-2.899	metallophosphoesterase 1 pseudogene 1	Other	other
GRB7	GRB7	0.00143	-2.897	growth factor receptor bound protein 7	Plasma Membrane	other
CSTA	CSTA	0.00219	-2.886	cystatin A	Cytoplasm	other
FLT4	FLT4	6.7e-05	-2.885	fms related receptor tyrosine kinase 4	Plasma Membrane	transmembrane receptor	everolimus/sorafenib, everolimus/vandetanib, bortezomib/sorafenib, sulfatinib, BMS-690514, cabozantinib/nivolumab, erdafitinib, avelumab/axitinib, glesatinib, decitabine/sorafenib, clofarabine/cytarabine/sorafenib, cabozantinib, axitinib/pembrolizumab, lenvatinib/pembrolizumab, cytarabine/idarubicin/sorafenib, XL844, anlotinib, crizotinib/pazopanib, docetaxel/nintedanib, everolimus/lenvatinib, ti…
GCSHP3	GCSHP3	8.11e-06	-2.882	glycine cleavage system protein H pseudogene 3	Other	other
MAB21L1	MAB21L1	2.32e-16	-2.878	mab-21 like 1	Nucleus	other
EFNA1	EFNA1	0.267	-2.878	ephrin A1	Plasma Membrane	other
RNU6-1039P	RNU6-1039P	0.239	-2.876	RNA, U6 small nuclear 1039, pseudogene	Other	other
C8A	C8A	0.404	-2.876	complement C8 alpha chain	Extracellular Space	other
LOC105370921	AC104041.1	0.404	-2.876	uncharacterized LOC105370921	Other	other
IZUMO1R	IZUMO1R	0.404	-2.876	IZUMO1 receptor, JUNO	Plasma Membrane	other
FAM78B-AS1	FAM78B-AS1	0.404	-2.876		Other	other
PGLYRP1	PGLYRP1	0.404	-2.876	peptidoglycan recognition protein 1	Plasma Membrane	transmembrane receptor
OR13J1	OR13J1	0.404	-2.876	olfactory receptor family 13 subfamily J member 1	Plasma Membrane	G-protein coupled receptor
TNNT2	TNNT2	0.404	-2.876	troponin T2, cardiac type	Cytoplasm	other
MRLN	MRLN	0.404	-2.876	myoregulin	Cytoplasm	other
ADCY6-DT	ADCY6-DT	0.404	-2.876	ADCY6 divergent transcript	Other	other
SERPINB12	SERPINB12	0.404	-2.876	serpin family B member 12	Cytoplasm	other
CIBAR2	FAM92B	0.404	-2.876	CBY1 interacting BAR domain containing 2	Cytoplasm	other
RPL12P42	RPL12P42	0.404	-2.876	ribosomal protein L12 pseudogene 42	Other	other
LETR1	AC104260.3	0.404	-2.876	lymphatic endothelial transcriptional regulator lncRNA 1	Other	other
SLC9C1	SLC9C1	0.0374	-2.874	solute carrier family 9 member C1	Plasma Membrane	ion channel
XIAPP1	AL390123.1	0.154	-2.874	X-linked inhibitor of apoptosis pseudogene 1	Other	other
LYN	LYN	0	-2.874	LYN proto-oncogene, Src family tyrosine kinase	Cytoplasm	kinase	bafetinib, nintedanib, JNJ-26483327, rebastinib, docetaxel/nintedanib, bosutinib, tolimidone, bosutinib/hydroxyurea/ponatinib, bosutinib/ponatinib, bosutinib/rituximab, bosutinib/imatinib, bosutinib/corticosteroid, bosutinib/dexamethasone/vincristine
PGR	PGR	0.00836	-2.872	progesterone receptor	Nucleus	ligand-dependent nuclear receptor	dydrogesterone, levonorgestrel, norethindrone, ethinyl estradiol/norgestrel, beta-estradiol, ulipristal acetate, drospirenone, ethinyl estradiol/norgestimate, megestrol acetate/tamoxifen, asoprisnil, beta-estradiol/progesterone, ulipristal, ethynodiol diacetate, dienogest, danazol, estradiol/norethindrone acetate, fluorine F 18 fluoro furanyl norprogesterone, norelgestromin, desogestrel, leuproli…
DNAH2	DNAH2	0.0013	-2.87	dynein axonemal heavy chain 2	Cytoplasm	other
TRBV13	TRBV13	0.405	-2.869	T cell receptor beta variable 13	Other	other
LGALS4	LGALS4	0.405	-2.869	galectin 4	Extracellular Space	other
C5orf52	C5orf52	0.405	-2.866	chromosome 5 open reading frame 52	Other	other
mir-765	MIR765	0.405	-2.866	microRNA 765	Cytoplasm	microRNA
CDKL2	CDKL2	1.97e-09	-2.864	cyclin dependent kinase like 2	Nucleus	kinase
VSTM5	VSTM5	5.13e-06	-2.859	V-set and transmembrane domain containing 5	Plasma Membrane	other
HMGB1P3	HMGB1P3	0.00162	-2.85	high mobility group box 1 pseudogene 3	Other	other
SLC37A1	SLC37A1	3.58e-31	-2.846	solute carrier family 37 member 1	Plasma Membrane	transporter
JPH1	JPH1	7.93e-14	-2.846	junctophilin 1	Plasma Membrane	other
KRT18P8	KRT18P8	0.227	-2.844	keratin 18 pseudogene 8	Other	other
SERPINB7	SERPINB7	0	-2.844	serpin family B member 7	Cytoplasm	other
PCDH7	AC098595.1	2.62e-17	-2.843	protocadherin 7	Plasma Membrane	other
NAV2-AS3	NAV2-AS3	0.227	-2.843	NAV2 antisense RNA 3	Other	other
DHRS3	DHRS3	1.57e-11	-2.84	dehydrogenase/reductase 3	Cytoplasm	enzyme
UBTFL3 (includes others)	UBTFL5	0.41	-2.838	UBTF like 3 (pseudogene)	Other	other
IDSP1	IDSP1	0.41	-2.838	iduronate 2-sulfatase pseudogene 1	Other	other
UBE2Q1-AS1	UBE2Q1-AS1	0.41	-2.838	UBE2Q1 antisense RNA 1	Other	other
UBTFL3 (includes others)	UBTFL3	0.41	-2.838	UBTF like 3 (pseudogene)	Other	other
GOLGA2P1	GOLGA2P1	0.117	-2.837	GOLGA2 pseudogene 1	Other	other
ARHGAP26-IT1	ARHGAP26-IT1	0.41	-2.837	ARHGAP26 intronic transcript 1	Other	other
HCAR1	HCAR1	0.407	-2.834	hydroxycarboxylic acid receptor 1	Plasma Membrane	G-protein coupled receptor
HNMT	HNMT	2e-167	-2.833	histamine N-methyltransferase	Cytoplasm	enzyme	metoprine
FBXO41	FBXO41	1.2e-70	-2.83	F-box protein 41	Cytoplasm	other
SRP14P4	SRP14P4	0.0409	-2.829		Other	other
NXPH3	NXPH3	7.1e-150	-2.826	neurexophilin 3	Extracellular Space	other
SFTPD-AS1	SFTPD-AS1	0.412	-2.824		Other	other
RNF133	RNF133	0.412	-2.824	ring finger protein 133	Cytoplasm	other
E2F3P1	E2F3P1	0.127	-2.823	E2F transcription factor 3 pseudogene 1	Other	other
MIR4744	MIR4744	0.229	-2.822	microRNA 4744	Cytoplasm	microRNA
PRTG	PRTG	3.27e-39	-2.822	protogenin	Extracellular Space	other
CROCC	CROCC		-2.822	ciliary rootlet coiled-coil, rootletin	Plasma Membrane	other
PRAG1	PRAG1	6.5e-130	-2.821	PEAK1 related, kinase-activating pseudokinase 1	Nucleus	kinase
TNPO1	AC035140.1	0.413	-2.819	transportin 1	Nucleus	transporter
FAM90A26 (includes others)	FAM90A12P	0.413	-2.819	family with sequence similarity 90 member A26	Other	other
KIAA2012	KIAA2012	1.56e-21	-2.814	KIAA2012	Other	other
KRT18P25	KRT18P25	0.057	-2.813	keratin 18 pseudogene 25	Other	other
EPHB6	EPHB6	1.3e-219	-2.813	EPH receptor B6	Plasma Membrane	kinase
OGDHL	OGDHL	6.79e-05	-2.81	oxoglutarate dehydrogenase L	Other	enzyme
ANKRD20A4P (includes others)	ANKRD20A1	0.123	-2.808	ankyrin repeat domain 20 family member A3, pseudogene	Plasma Membrane	other
KRT18P14	KRT18P14	0.119	-2.808	keratin 18 pseudogene 14	Other	other
ARMC3	ARMC3	0.415	-2.806	armadillo repeat containing 3	Cytoplasm	other
OR10AC1	OR10AC1	0.415	-2.806	olfactory receptor family 10 subfamily AC member 1 (gene/pseudogene)	Other	other
IGLV1-50	IGLV1-50	0.415	-2.806	immunoglobulin lambda variable 1-50 (non-functional)	Other	other
mir-378	MIR378D2	0.128	-2.802	microRNA 378a	Cytoplasm	microRNA
FCGR1CP	FCGR1CP	0.417	-2.8	Fc fragment of IgG receptor Ic, pseudogene	Plasma Membrane	other
DYNLL1P4	DYNLL1P4	0.417	-2.8	dynein light chain LC8-type 1 pseudogene 4	Other	other
GUCY1A2	GUCY1A2	7.63e-38	-2.799	guanylate cyclase 1 soluble subunit alpha 2	Cytoplasm	enzyme	isosorbide-5-mononitrate, isosorbide dinitrate, nitroprusside
RGL1	AL590422.1	0.417	-2.798	ral guanine nucleotide dissociation stimulator like 1	Cytoplasm	other
BICRA-AS1	BICRA-AS1	0.417	-2.798		Other	other
H4C13	H4C13	0.417	-2.798	H4 clustered histone 13	Nucleus	other
TMEM150C	TMEM150C	8.05e-20	-2.798	transmembrane protein 150C	Plasma Membrane	ion channel
KRT18P24	KRT18P24	0.0694	-2.795	keratin 18 pseudogene 24	Other	other
MICOS10-NBL1/NBL1	MICOS10-NBL1	0.414	-2.795	NBL1, DAN family BMP antagonist	Nucleus	other
SMPDL3B	SMPDL3B	0.0285	-2.788	sphingomyelin phosphodiesterase acid like 3B	Extracellular Space	enzyme
TM6SF1	TM6SF1	2.89e-13	-2.787	transmembrane 6 superfamily member 1	Plasma Membrane	other
FSIP2	FSIP2	0.00957	-2.786	fibrous sheath interacting protein 2	Cytoplasm	other
DACH1	DACH1	6.68e-15	-2.784	dachshund family transcription factor 1	Nucleus	transcription regulator
RNF150	RNF150	5.32e-27	-2.783	ring finger protein 150	Other	peptidase
RBM46	RBM46	0.136	-2.782	RNA binding motif protein 46	Nucleus	other
PDZD3	PDZD3	0.42	-2.78	PDZ domain containing 3	Plasma Membrane	transporter
CEACAMP7	CEACAMP7	0.42	-2.78	CEA cell adhesion molecule pseudogene 7	Other	other
HSFY3P	HSFY3P	0.42	-2.78	heat shock transcription factor Y-linked 3, pseudogene	Other	other
JARID2-AS1	JARID2-AS1	0.42	-2.78	JARID2 antisense RNA 1	Other	other
GOLGA6L7	GOLGA6L7	0.42	-2.78	golgin A6 family like 7	Other	other
NUDT19P5	NUDT19P5	0.42	-2.78	NUDT19 pseudogene 5	Other	other
EEF1AKMT4-ECE2	EEF1AKMT4-ECE2	0.42	-2.78	EEF1AKMT4-ECE2 readthrough	Cytoplasm	other
GSDMC	GSDMC	0.42	-2.78	gasdermin C	Cytoplasm	other
LRRC36	LRRC36	0.42	-2.78	leucine rich repeat containing 36	Other	other
FRG1DP	FRG1DP	0.42	-2.78	FSHD region gene 1 family member D, pseudogene	Other	other
ALKAL2	ALKAL2	0.42	-2.78	ALK and LTK ligand 2	Other	other
HMGA1P3	HMGA1P3	0.0263	-2.78	high mobility group AT-hook 1 pseudogene 3	Other	other
CCNYL5	CCNYL5	0.0726	-2.777	cyclin Y like 5 (pseudogene)	Other	other
C2CD4D-AS1	C2CD4D-AS1	2.72e-06	-2.773	C2CD4D and THEM5 antisense RNA 1	Other	other
SERPINA5	SERPINA5	0.141	-2.768	serpin family A member 5	Extracellular Space	other
ROR2	ROR2	7.01e-33	-2.767	receptor tyrosine kinase like orphan receptor 2	Plasma Membrane	kinase	conditionally active biologic anti-ROR2 antibody drug conjugate
RPL23AP86	RPL23AP86	0.269	-2.767	ribosomal protein L23a pseudogene 86	Other	other
SLC13A3	SLC13A3		-2.767	solute carrier family 13 member 3	Plasma Membrane	transporter
ALX4	ALX4	6.07e-69	-2.766	ALX homeobox 4	Nucleus	transcription regulator
PKD1L2	PKD1L2	3.95e-13	-2.765	polycystin 1 like 2 (gene/pseudogene)	Other	ion channel
DCC	DCC	1.37e-13	-2.763	DCC netrin 1 receptor	Plasma Membrane	transmembrane receptor
PPFIBP2	PPFIBP2	1.97e-17	-2.759	PPFIA binding protein 2	Nucleus	phosphatase
RNU1-153P	RNU1-153P	0.424	-2.757		Other	other
NTRK2	NTRK2	4.07e-05	-2.756	neurotrophic receptor tyrosine kinase 2	Plasma Membrane	kinase	cabozantinib, cabozantinib/erlotinib, belizatinib, entrectinib, lorlatinib, PLX7486, larotrectinib, DS-6051b, repotrectinib, LOXO-195, cabozantinib/tyrosine kinase inhibitor, ONO-7579, cabozantinib/nivolumab, NOV1601, cabozantinib/crizotinib, bevacizumab/entrectinib
TMEM178B	TMEM178B	2.91e-55	-2.754	transmembrane protein 178B	Other	other
TRAJ23	TRAJ23	0.075	-2.753	T cell receptor alpha joining 23	Other	other
GCA	GCA	8.3e-24	-2.752	grancalcin	Cytoplasm	other
FAXC	FAXC	3.06e-49	-2.748	failed axon connections homolog, metaxin like GST domain containing	Other	other
PKD1L1-AS1	C7orf69	4.42e-19	-2.745	PKD1L1 antisense RNA 1	Other	other
TMEM145	TMEM145	0.014	-2.742	transmembrane protein 145	Other	other
RPL5P19	RPL5P19	0.427	-2.741	ribosomal protein L5 pseudogene 19	Other	other
SNORA70F	SNORA70F	0.427	-2.741	small nucleolar RNA, H/ACA box 70F	Other	other
SCML2P2	SCML2P2	0.000353	-2.74	SCML2 pseudogene 2	Other	other
ST3GAL1	AC103706.2	0.427	-2.738	ST3 beta-galactoside alpha-2,3-sialyltransferase 1	Cytoplasm	enzyme
GCNT1P1	GCNT1P1	0.427	-2.738	glucosaminyl (N-acetyl) transferase 1 pseudogene 1	Other	other
MUCL3	MUCL3	0.424	-2.735	mucin like 3	Other	other
MAMDC2	MAMDC2	5.3e-183	-2.733	MAM domain containing 2	Extracellular Space	other
SECTM1	SECTM1	1.8e-136	-2.729	secreted and transmembrane 1	Extracellular Space	other
ZBED6CL	ZBED6CL	9.67e-06	-2.727	ZBED6 C-terminal like	Other	other
LINC02518	LINC02518	0.0402	-2.725		Other	other
CPZ	CPZ	1.1e-231	-2.722	carboxypeptidase Z	Extracellular Space	peptidase
HCRTR1	HCRTR1	0.184	-2.722	hypocretin receptor 1	Plasma Membrane	G-protein coupled receptor	suvorexant, lemborexant
PKIA-AS1	PKIA-AS1	0.431	-2.717	PKIA antisense RNA 1	Other	other
CX3CL1	CX3CL1	0.431	-2.717	C-X3-C motif chemokine ligand 1	Extracellular Space	cytokine
TBC1D28	TBC1D28	0.431	-2.716	TBC1 domain family member 28	Other	other
SILC1	SILC1	0.431	-2.716	sciatic injury induced lincRNA upregulator of SOX11	Other	other
FGD4	FGD4	3.54e-08	-2.714	FYVE, RhoGEF and PH domain containing 4	Cytoplasm	other
CCDC81	CCDC81	2.14e-05	-2.711	coiled-coil domain containing 81	Cytoplasm	other
UBE2CP3	UBE2CP3	0.173	-2.71	ubiquitin conjugating enzyme E2 C pseudogene 3	Other	other
USP44	USP44	1.69e-33	-2.707	ubiquitin specific peptidase 44	Nucleus	peptidase
CALY	CALY	3.1e-06	-2.706	calcyon neuron specific vesicular protein	Plasma Membrane	transmembrane receptor	trifluoperazine
PSG6	PSG6	2e-66	-2.698	pregnancy specific beta-1-glycoprotein 6	Extracellular Space	other
FRG1EP	FRG1EP	0.0463	-2.698	FSHD region gene 1 family member E, pseudogene	Other	other
LMNTD2-AS1	LMNTD2-AS1	0.0328	-2.696	LMNTD2 antisense RNA 1	Other	other
MIP	MIP	0.0227	-2.694	major intrinsic protein of lens fiber	Plasma Membrane	transporter
ADORA2A	ADORA2A	0.0042	-2.694	adenosine A2a receptor	Plasma Membrane	G-protein coupled receptor	adenosine, istradefylline, dyphylline, caffeine/dextromethorphan/losartan/midazolam/omeprazole, EOS100850, aspirin/butalbital/caffeine, acetaminophen/caffeine/dihydrocodeine, acetaminophen/aspirin/caffeine, caffeine/ergotamine, aspirin/caffeine/propoxyphene, aspirin/butalbital/caffeine/codeine, aspirin/caffeine/dihydrocodeine, binodenoson, regadenoson, aspirin/caffeine/phenacetin, preladenant, ca…
TBILA	TBILA	4.23e-12	-2.692		Other	other
FLJ20712	AC008080.4	0.264	-2.688	uncharacterized FLJ20712	Other	other
KRT34	KRT34	0	-2.686	keratin 34	Cytoplasm	other
SEMA6A	SEMA6A	1.62e-52	-2.683	semaphorin 6A	Plasma Membrane	transmembrane receptor
STK33	STK33	5.6e-12	-2.678	serine/threonine kinase 33	Cytoplasm	kinase
CEMIP	CEMIP	8.18e-08	-2.677	cell migration inducing hyaluronidase 1	Cytoplasm	enzyme
RNU4-9P	RNU4-9P	0.439	-2.674	RNA, U4 small nuclear 9, pseudogene	Other	other
RERE-AS1	RERE-AS1	0.439	-2.674	RERE antisense RNA 1	Other	other
XKR9	AC015687.1	0.439	-2.674	XK related 9	Plasma Membrane	other
GBP7	GBP7	0.439	-2.674	guanylate binding protein 7	Cytoplasm	enzyme
XIAP-AS1	XIAP-AS1	0.439	-2.674		Other	other
LINC01357	LINC01357	0.00703	-2.67	long intergenic non-protein coding RNA 1357	Other	other
DDX11L2	DDX11L2	2.97e-47	-2.67	DEAD/H-box helicase 11 like 2 (pseudogene)	Other	other
RASGRP1	RASGRP1	3.88e-97	-2.67	RAS guanyl releasing protein 1	Cytoplasm	other
GRAMD2B	GRAMD2B	1.34e-06	-2.665	GRAM domain containing 2B	Extracellular Space	other
PLCXD3	PLCXD3	6.71e-19	-2.664	phosphatidylinositol specific phospholipase C X domain containing 3	Plasma Membrane	other
TRPM2	TRPM2	0.0189	-2.663	transient receptor potential cation channel subfamily M member 2	Plasma Membrane	ion channel
SNORA80C	SNORA80C	0.44	-2.663	small nucleolar RNA, H/ACA box 80C	Other	other
TMED11P	TMED11P	0.44	-2.663	transmembrane p24 trafficking protein 11, pseudogene	Other	other
SOSTDC1	SOSTDC1	0.44	-2.663	sclerostin domain containing 1	Extracellular Space	growth factor
TUSC8	TUSC8	0.44	-2.663	tumor suppressor candidate 8	Other	other
SLC9C2	SLC9C2	0.44	-2.663	solute carrier family 9 member C2 (putative)	Other	other
PPP1R17	PPP1R17	0.44	-2.663	protein phosphatase 1 regulatory subunit 17	Cytoplasm	other
GZMA	GZMA	0.44	-2.663	granzyme A	Cytoplasm	peptidase
LINC02642	LINC02642	0.44	-2.663		Other	other
KLK2	KLK2	0.44	-2.663	kallikrein related peptidase 2	Extracellular Space	peptidase	JNJ-69086420
HMGN1P14	HMGN1P14	0.44	-2.663	high mobility group nucleosome binding domain 1 pseudogene 14	Other	other
MYB-AS1	MYB-AS1	0.44	-2.663	MYB antisense RNA 1	Other	other
SLC5A4-AS1	SLC5A4-AS1	0.44	-2.663	SLC5A4 antisense RNA 1	Other	other
KLF17P1	KLF17P1	0.44	-2.663	Kruppel like factor 17 pseudogene 1	Other	other
PABPC1P11	PABPC1P11	0.44	-2.663	poly(A) binding protein cytoplasmic 1 pseudogene 11	Other	other
CASC9	CASC9	0.44	-2.663	cancer susceptibility 9	Other	other
RASSF6	RASSF6	0.44	-2.663	Ras association domain family member 6	Other	other
IL20RB-AS1	IL20RB-AS1	0.44	-2.663		Other	other
CAMK4	AC010275.1	0.44	-2.663	calcium/calmodulin dependent protein kinase IV	Nucleus	kinase
RNF165	RNF165	0.44	-2.663	ring finger protein 165	Nucleus	enzyme
ADGRL2	AC117944.1	0.44	-2.663	adhesion G protein-coupled receptor L2	Plasma Membrane	G-protein coupled receptor
SLC6A7	SLC6A7	0.44	-2.663	solute carrier family 6 member 7	Plasma Membrane	transporter
VSIG2	VSIG2	0.44	-2.663	V-set and immunoglobulin domain containing 2	Plasma Membrane	other
FGD2	FGD2	0.44	-2.663	FYVE, RhoGEF and PH domain containing 2	Cytoplasm	other
SFTPC	SFTPC	0.44	-2.663	surfactant protein C	Extracellular Space	other
GABRA2	GABRA2	0.44	-2.663	gamma-aminobutyric acid type A receptor subunit alpha2	Plasma Membrane	ion channel	flunitrazepam, sevoflurane, alprazolam, butobarbital, atropine/hyoscyamine/phenobarbital/scopolamine, phenobarbital, diazepam, barbital, acetaminophen/butalbital/caffeine/codeine, hyoscyamine/phenobarbital, SEP 174559, desflurane, adinazolam, mephobarbital, zaleplon, ezogabine, flurazepam, butabarbital, midazolam, temazepam, diphenhydramine/midazolam, estazolam, alphadolone, methoxyflurane, hexob…
OR5P1P	OR5P1P	0.44	-2.663	olfactory receptor family 5 subfamily P member 1 pseudogene	Other	other
DRC7	DRC7	0.44	-2.663	dynein regulatory complex subunit 7	Cytoplasm	other
CFAP20	AC026771.1	0.44	-2.663	cilia and flagella associated protein 20	Cytoplasm	other
FHOD3	AC055840.1	0.44	-2.663	formin homology 2 domain containing 3	Nucleus	other
CHST9	CHST9	0.44	-2.663	carbohydrate sulfotransferase 9	Cytoplasm	enzyme
CYCSP38	CYCSP38	0.44	-2.663	CYCS pseudogene 38	Other	other
RPL7P43	RPL7P43	0.44	-2.663	ribosomal protein L7 pseudogene 43	Other	other
LINC00687	LINC00687	0.44	-2.663	long intergenic non-protein coding RNA 687	Other	other
LINC02528	LINC02528	0.44	-2.663	long intergenic non-protein coding RNA 2528	Other	other
AVPR2	AVPR2	0.44	-2.663	arginine vasopressin receptor 2	Plasma Membrane	G-protein coupled receptor	conivaptan, tolvaptan, OPC 51803, vasopressins, terlipressin, AVP, satavaptan, OPC-31260, lypressin, pecavaptan, desmopressin
NPAP1P2	NPAP1P2	0.44	-2.663	nuclear pore associated protein 1 pseudogene 2	Other	other
ADGRF4	ADGRF4	0.44	-2.663	adhesion G protein-coupled receptor F4	Plasma Membrane	G-protein coupled receptor
LINC02156	LINC02156	0.44	-2.663	long intergenic non-protein coding RNA 2156	Other	other
OR52E6	OR52E6	0.44	-2.663	olfactory receptor family 52 subfamily E member 6	Plasma Membrane	other
EEF1E1-BLOC1S5	EEF1E1-BLOC1S5	0.44	-2.663	EEF1E1-BLOC1S5 readthrough (NMD candidate)	Other	other
ITM2BP1	ITM2BP1	0.44	-2.663	integral membrane protein 2B pseudogene 1	Other	other
MARK2P4	MARK2P4	0.44	-2.663	microtubule affinity regulating kinase 2 pseudogene 4	Other	other
LRRC31	LRRC31	0.44	-2.663	leucine rich repeat containing 31	Other	other
MUC15	MUC15	0.44	-2.663	mucin 15, cell surface associated	Extracellular Space	other
ELF5	ELF5	0.44	-2.663	E74 like ETS transcription factor 5	Nucleus	transcription regulator
LINC01353	LINC01353	0.44	-2.663	long intergenic non-protein coding RNA 1353	Other	other
LOC107986178	AC025539.1	0.44	-2.663		Other	other
DUSP9	DUSP9	0.44	-2.663	dual specificity phosphatase 9	Nucleus	phosphatase
LINC01511	LINC01511	0.44	-2.663	long intergenic non-protein coding RNA 1511	Other	other
LINC02392	LINC02392	0.44	-2.663		Other	other
UQCRBP3	UQCRBP3	0.44	-2.663	ubiquinol-cytochrome c reductase binding protein pseudogene 3	Other	other
SLC10A1	SLC10A1	0.44	-2.663	solute carrier family 10 member 1	Plasma Membrane	transporter
CCL7	CCL7	0.0815	-2.661	C-C motif chemokine ligand 7	Extracellular Space	cytokine	upamostat
CLSTN3	CLSTN3	1.2e-105	-2.66	calsyntenin 3	Plasma Membrane	other
ASS1P10	ASS1P10	0.00545	-2.657	argininosuccinate synthetase 1 pseudogene 10	Other	other
NOTUM	NOTUM	1.53e-11	-2.651	notum, palmitoleoyl-protein carboxylesterase	Extracellular Space	enzyme
GRIN1	GRIN1	0.00229	-2.651	glutamate ionotropic receptor NMDA type subunit 1	Plasma Membrane	ion channel	dextromethorphan/morphine, neramexane, bicifadine, delucemine, nebostinel, besonprodil, UK-240455, dextromethorphan/quinidine, felbamate, ifenprodil, orphenadrine, cycloserine, aspirin/caffeine/orphenadrine, N-(2-indanyl)glycinamide, dextromethorphan, acamprosate, brompheniramine/dextromethorphan/pseudoephedrine, chlorpheniramine/dextromethorphan/phenylephrine, carbinoxamine/dextromethorphan/pseu…
MRPL40P1	MRPL40P1	0.302	-2.651	mitochondrial ribosomal protein L40 pseudogene 1	Other	other
WNT8B	WNT8B	0.287	-2.641	Wnt family member 8B	Extracellular Space	other
PDCL3P2	PDCL3P2	0.183	-2.637	PDCL3 pseudogene 2	Other	other
P2RX5	P2RX5	1.72e-20	-2.636	purinergic receptor P2X 5	Plasma Membrane	ion channel
HSPA8P14	HSPA8P14	0.282	-2.634	heat shock protein family A (Hsp70) member 8 pseudogene 14	Other	other
LIPG	LIPG	6.99e-09	-2.629	lipase G, endothelial type	Extracellular Space	enzyme
LINC01979	LINC01979	0.159	-2.627	long intergenic non-protein coding RNA 1979	Other	other
HAR1B	HAR1B	0.0601	-2.621	highly accelerated region 1B	Other	other
FLVCR2	FLVCR2	1.1e-20	-2.619	FLVCR heme transporter 2	Plasma Membrane	transporter
B3GALT1	B3GALT1	1.17e-07	-2.616	beta-1,3-galactosyltransferase 1	Cytoplasm	enzyme
HPR	HPR	0.3	-2.616	haptoglobin-related protein	Extracellular Space	peptidase
NBAT1	NBAT1	0.0423	-2.613	neuroblastoma associated transcript 1	Other	other
PLPPR4	PLPPR4	2e-304	-2.611	phospholipid phosphatase related 4	Plasma Membrane	phosphatase
SALL4	SALL4	0.000151	-2.611	spalt like transcription factor 4	Nucleus	transcription regulator
SLC25A1P1	SLC25A1P1	0.166	-2.611	solute carrier family 25 member 1 pseudogene 1	Other	other
RFKP1	RFKP1	0.45	-2.609	riboflavin kinase pseudogene 1	Other	other
RPL21P99	RPL21P99	0.45	-2.609	ribosomal protein L21 pseudogene 99	Other	other
CADM2	CADM2	0.165	-2.607	cell adhesion molecule 2	Plasma Membrane	other
CIR1	CIR1		-2.605	corepressor interacting with RBPJ, CIR1	Nucleus	transcription regulator
C8orf37-AS1	C8orf37-AS1	0.165	-2.603	C8orf37 antisense RNA 1	Other	other
RPL32P33	RPL32P33	0.163	-2.601	ribosomal protein L32 pseudogene 33	Other	other
SOX3	SOX3	0.287	-2.599	SRY-box transcription factor 3	Nucleus	transcription regulator
ALDH5A1	ALDH5A1	7.87e-16	-2.599	aldehyde dehydrogenase 5 family member A1	Cytoplasm	enzyme	theophylline/tretinoin/valproic acid, valproic acid
RIMBP2	RIMBP2	0.316	-2.597	RIMS binding protein 2	Plasma Membrane	other
CTAGE9 (includes others)	CTAGE8	9.4e-21	-2.597	CTAGE family member 9	Other	other
TAGAP	TAGAP	0.0374	-2.596	T cell activation RhoGTPase activating protein	Cytoplasm	other
LNCSRLR	LNCSRLR	0.000976	-2.594	lncRNA sorafenib resistance in renal cell carcinoma associated	Other	other
SLC35F1	SLC35F1	0.00333	-2.59	solute carrier family 35 member F1	Other	other
LINC01905	LINC01905	0.000181	-2.59	long intergenic non-protein coding RNA 1905	Other	other
OR2A1/OR2A42	OR2A1	2.76e-06	-2.59	olfactory receptor family 2 subfamily A member 1	Plasma Membrane	G-protein coupled receptor
FEM1AP4	FEM1AP4	0.14	-2.589	fem-1 homolog A pseudogene 4	Other	other
HHIP-AS1	HHIP-AS1	6.23e-18	-2.586	HHIP antisense RNA 1	Other	other
IFIH1	IFIH1	2.51e-55	-2.583	interferon induced with helicase C domain 1	Nucleus	enzyme
EPHA4	EPHA4	1.27e-08	-2.581	EPH receptor A4	Plasma Membrane	kinase
NPM2	NPM2	0.167	-2.581	nucleophosmin/nucleoplasmin 2	Nucleus	other
mir-661	MIR661	0.298	-2.578	microRNA 661	Cytoplasm	microRNA
PAPSS2	PAPSS2	1.4e-250	-2.572	3'-phosphoadenosine 5'-phosphosulfate synthase 2	Cytoplasm	enzyme
TMEM92	TMEM92	0.00106	-2.57	transmembrane protein 92	Nucleus	other
LXN	LXN	3.3e-130	-2.567	latexin	Cytoplasm	other
LINC02714	LINC02714	9.27e-07	-2.566	long intergenic non-protein coding RNA 2714	Other	other
ZG16B	ZG16B	0.182	-2.566	zymogen granule protein 16B	Cytoplasm	other
FAM155A-IT1	FAM155A-IT1	0.458	-2.564	FAM155A intronic transcript 1	Other	other
HDAC9-AS1	HDAC9-AS1	0.458	-2.564		Other	other
MTND4LP9	MTND4LP9	0.458	-2.564		Other	other
GYG2	GYG2	9.91e-47	-2.561	glycogenin 2	Cytoplasm	enzyme
NID2	NID2	5.35e-41	-2.558	nidogen 2	Extracellular Space	other
MIR6501	MIR6501	0.0346	-2.557	microRNA 6501	Other	microRNA
ATP6V0A4	ATP6V0A4	0.0114	-2.557	ATPase H+ transporting V0 subunit a4	Cytoplasm	transporter
LINC00857	LINC00857	3.57e-61	-2.557	long intergenic non-protein coding RNA 857	Other	other
LYPLA1P2	LYPLA1P2	0.302	-2.556	LYPLA1 pseudogene 2	Other	other
RNU6-1333P	RNU6-1333P	0.302	-2.556	RNA, U6 small nuclear 1333, pseudogene	Other	other
POM121L1P	POM121L1P	0.302	-2.556	POM121 transmembrane nucleoporin like 1, pseudogene	Other	other
KRT8P42	KRT8P42	0.302	-2.553	keratin 8 pseudogene 42	Other	other
RDH12	RDH12	0.46	-2.553	retinol dehydrogenase 12	Cytoplasm	enzyme
CEACAMP6	CEACAMP6	0.46	-2.553	CEA cell adhesion molecule pseudogene 6	Other	other
UGT2B17	UGT2B17	0.46	-2.553	UDP glucuronosyltransferase family 2 member B17	Cytoplasm	enzyme
OR2A12	OR2A12	0.46	-2.553	olfactory receptor family 2 subfamily A member 12	Plasma Membrane	G-protein coupled receptor
ANXA13	ANXA13	0.46	-2.553	annexin A13	Plasma Membrane	other
GBX1	GBX1	0.46	-2.553	gastrulation brain homeobox 1	Nucleus	transcription regulator
LYPLAL1-AS1	LYPLAL1-AS1	0.46	-2.553	LYPLAL1 antisense RNA 1	Other	other
IFNG-AS1	IFNG-AS1	0.46	-2.553	IFNG antisense RNA 1	Other	other
TPTE2P6	TPTE2P6	0.46	-2.553	transmembrane phosphoinositide 3-phosphatase and tensin homolog 2 pseudogene 6	Other	other
EWSAT1	EWSAT1	0.46	-2.553	Ewing sarcoma associated transcript 1	Other	other
ZIM2-AS1	ZIM2-AS1	0.46	-2.553	ZIM2 antisense RNA 1	Other	other
RPL12P25	RPL12P25	0.46	-2.553	ribosomal protein L12 pseudogene 25	Other	other
CRYBG2	CRYBG2	0.46	-2.553	crystallin beta-gamma domain containing 2	Extracellular Space	other
TEKT3	TEKT3	0.46	-2.553	tektin 3	Cytoplasm	other
TPTE2P2	TPTE2P2	0.46	-2.553	transmembrane phosphoinositide 3-phosphatase and tensin homolog 2 pseudogene 2	Other	other
SFTA2	SFTA2	0.46	-2.553	surfactant associated 2	Other	other
EDAR	EDAR	0.46	-2.553	ectodysplasin A receptor	Plasma Membrane	transmembrane receptor
SNORA59B	SNORA59B	0.46	-2.553	small nucleolar RNA, H/ACA box 59B	Other	other
PRLHR	PRLHR	0.46	-2.553	prolactin releasing hormone receptor	Plasma Membrane	G-protein coupled receptor
PLPPR1	PLPPR1	0.46	-2.553	phospholipid phosphatase related 1	Nucleus	other
CASC6	CASC6	0.46	-2.553	cancer susceptibility 6	Other	other
DLX6-AS1	DLX6-AS1	0.46	-2.553	DLX6 antisense RNA 1	Other	other
PLPPR5	PLPPR5	0.46	-2.553	phospholipid phosphatase related 5	Plasma Membrane	other
LINGO3	LINGO3	0.46	-2.553	leucine rich repeat and Ig domain containing 3	Other	other
OR2B11	OR2B11	0.46	-2.553	olfactory receptor family 2 subfamily B member 11	Plasma Membrane	G-protein coupled receptor
TRGV5	TRGV5	0.46	-2.553	T cell receptor gamma variable 5	Other	other
PAK5	PAK5	0.46	-2.553	p21 (RAC1) activated kinase 5	Nucleus	kinase
NPY2R	NPY2R	0.46	-2.553	neuropeptide Y receptor Y2	Plasma Membrane	G-protein coupled receptor	peptide YY 3-36
C1orf167-AS1	C1orf167-AS1	0.46	-2.553	C1orf167 antisense RNA 1	Other	other
MAFA-AS1	MAFA-AS1	0.46	-2.553	MAFA antisense RNA 1	Other	other
LUNAR1	LUNAR1	0.46	-2.553		Other	other
LINC02444	LINC02444	0.46	-2.553	long intergenic non-protein coding RNA 2444	Other	other
PTX4	PTX4	0.46	-2.553	pentraxin 4	Other	other
HOOK1	HOOK1	0.46	-2.553	hook microtubule tethering protein 1	Cytoplasm	other
PRL	PRL	0.46	-2.553	prolactin	Extracellular Space	cytokine
OVOL3	OVOL3	0.46	-2.553	ovo like zinc finger 3	Nucleus	transcription regulator
HCN1	AC117529.2	0.46	-2.553	hyperpolarization activated cyclic nucleotide gated potassium channel 1	Plasma Membrane	ion channel
LPA	LPA	0.46	-2.553	lipoprotein(a)	Extracellular Space	other
XKR4	XKR4	0.46	-2.553	XK related 4	Other	other
NEURL3	NEURL3	0.46	-2.553	neuralized E3 ubiquitin protein ligase 3	Other	enzyme
ZAP70	ZAP70	0.46	-2.553	zeta chain of T cell receptor associated protein kinase 70	Plasma Membrane	kinase
UST-AS1	UST-AS1	0.46	-2.553	UST antisense RNA 1	Other	other
GNAT3	GNAT3	0.46	-2.553	G protein subunit alpha transducin 3	Plasma Membrane	enzyme
FOXR1	FOXR1	0.46	-2.553	forkhead box R1	Nucleus	transcription regulator
RN7SL762P	RN7SL762P	0.46	-2.553		Other	other
LOC153910	AL359313.1	0.46	-2.553	uncharacterized LOC153910	Other	other
LINC02432	AC097504.1	0.46	-2.553	long intergenic non-protein coding RNA 2432	Other	other
SMIM32	SMIM32	0.46	-2.553	small integral membrane protein 32	Other	other
LOC107984424	AP001541.1	0.46	-2.553	uncharacterized LOC107984424	Other	other
OR5AN1	OR5AN1	0.46	-2.553	olfactory receptor family 5 subfamily AN member 1	Plasma Membrane	G-protein coupled receptor
TMEM40	TMEM40	0.46	-2.553	transmembrane protein 40	Other	other
ARSH	ARSH	0.46	-2.553	arylsulfatase family member H	Cytoplasm	enzyme
OR7A5	OR7A5	0.46	-2.553	olfactory receptor family 7 subfamily A member 5	Plasma Membrane	G-protein coupled receptor
KCNC2	KCNC2	0.46	-2.553	potassium voltage-gated channel subfamily C member 2	Plasma Membrane	ion channel	dalfampridine
TLE7	TLE7	0.46	-2.553	TLE family member 7	Other	other
SLC9A3P2	SLC9A3P2	0.46	-2.553	solute carrier family 9 member 3 pseudogene 2	Other	other
TRBV12-5	TRBV12-5	0.46	-2.553	T cell receptor beta variable 12-5	Other	other
HMGN1P31	AC113137.1	0.46	-2.553	high mobility group nucleosome binding domain 1 pseudogene 31	Other	other
KCNV1	KCNV1	0.46	-2.553	potassium voltage-gated channel modifier subfamily V member 1	Plasma Membrane	ion channel
LRRC25	LRRC25	0.46	-2.553	leucine rich repeat containing 25	Other	other
ATP6V0CP4	ATP6V0CP4	0.46	-2.553		Other	other
MICOS10P4	MICOS10P4	0.46	-2.553	MICOS10 pseudogene 4	Other	other
ANKS1B	AC078916.1	0.46	-2.553	ankyrin repeat and sterile alpha motif domain containing 1B	Nucleus	other
LINC01877	LINC01877	0.46	-2.553	long intergenic non-protein coding RNA 1877	Other	other
PVRIG	PVRIG	0.46	-2.553	PVR related immunoglobulin domain containing	Plasma Membrane	other	COM701
RAB39A	RAB39A	0.46	-2.553	RAB39A, member RAS oncogene family	Cytoplasm	enzyme
RN7SL19P	RN7SL19P	0.46	-2.553	RNA, 7SL, cytoplasmic 19, pseudogene	Other	other
GPR32	GPR32	0.46	-2.553	G protein-coupled receptor 32	Plasma Membrane	G-protein coupled receptor
FER	FER	0.174	-2.552	FER tyrosine kinase	Cytoplasm	kinase	lorlatinib
ATP5F1BP1	ATP5F1BP1	0.109	-2.547	ATP synthase F1 subunit beta pseudogene 1	Other	other
CLDN23	CLDN23	0.000139	-2.544	claudin 23	Plasma Membrane	other
HEPHL1	HEPHL1	0.000476	-2.541	hephaestin like 1	Other	enzyme
ZSWIM5	ZSWIM5	0.00112	-2.54	zinc finger SWIM-type containing 5	Extracellular Space	other
COL19A1	COL19A1	0.00591	-2.54	collagen type XIX alpha 1 chain	Extracellular Space	other	collagenase clostridium histolyticum
TTC39C-AS1	TTC39C-AS1	0.0551	-2.54	TTC39C antisense RNA 1	Other	other
RARRES1	RARRES1	3.7e-06	-2.538	retinoic acid receptor responder 1	Plasma Membrane	other
LYNX1-SLURP2	LYNX1-SLURP2	0.46	-2.531	LYNX1-SLURP2 readthrough	Other	other
BNIP3P25	BNIP3P25	0.46	-2.531	BCL2 interacting protein 3 pseudogene 25	Other	other
RNU7-194P	RNU7-194P	0.306	-2.531	RNA, U7 small nuclear 194 pseudogene	Other	other
VPS13A-AS1	VPS13A-AS1	0.306	-2.531	VPS13A antisense RNA 1	Other	other
ADORA2A-AS1	ADORA2A-AS1	0.00138	-2.53	ADORA2A antisense RNA 1	Other	other
DPP3P1	DPP3P1	0.464	-2.53	DPP3 pseudogene 1	Other	other
LINC02832	LINC02832	0.464	-2.53		Other	other
LINC02388	LINC02388	0.146	-2.526	long intergenic non-protein coding RNA 2388	Other	other
OR2A1/OR2A42	OR2A42	1.63e-05	-2.526	olfactory receptor family 2 subfamily A member 1	Plasma Membrane	G-protein coupled receptor
ZNF812P	ZNF812P	0.000398	-2.521	zinc finger protein 812, pseudogene	Other	other
IL17REL	IL17REL	0.457	-2.521	interleukin 17 receptor E like	Other	other
RBP4	RBP4	0.0437	-2.52	retinol binding protein 4	Extracellular Space	other
MIR4269	MIR4269	0.467	-2.516	microRNA 4269	Cytoplasm	microRNA
mir-425	MIR425	0.467	-2.516	microRNA 425	Cytoplasm	microRNA
HECW1-IT1	HECW1-IT1	0.467	-2.516	HECW1 intronic transcript 1	Other	other
GRIP2	GRIP2	0.0157	-2.514	glutamate receptor interacting protein 2	Plasma Membrane	other
ERBB3	ERBB3	7.79e-31	-2.514	erb-b2 receptor tyrosine kinase 3	Plasma Membrane	kinase	afatinib/dasatinib, SI-B001, afatinib, sapitinib, seribantumab, MEHD7945A, osimertinib, lumretuzumab, elgemtumab, MM-111, REGN1400, istiratumab, zirconium-89-labeled RO5479599, patritumab, GSK2849330, zirconium-89-GSK2849330, afatinib/cetuximab, sym013, zenocutuzumab, patritumab deruxtecan, CDX-3379, afatinib/paclitaxel, afatinib/osimertinib, erlotinib/osimertinib, gefitinib/osimertinib, BDTX-189…
ZNF350-AS1	ZNF350-AS1	0.0142	-2.513	ZNF350 antisense RNA 1	Other	other
SHC3	AL353150.1	0.00753	-2.509	SHC adaptor protein 3	Cytoplasm	kinase
RNA5SP111	RNA5SP111	0.185	-2.508	RNA, 5S ribosomal pseudogene 111	Other	other
KRT18P21	KRT18P21	0.185	-2.508	keratin 18 pseudogene 21	Other	other
KRT18P49	KRT18P49	0.185	-2.508	keratin 18 pseudogene 49	Other	other
SNRPCP16	SNRPCP16	0.185	-2.508	small nuclear ribonucleoprotein polypeptide C pseudogene 16	Other	other
CEACAMP8	CEACAMP8	0.185	-2.508	CEA cell adhesion molecule pseudogene 8	Other	other
KRT18P19	KRT18P19	0.185	-2.508	keratin 18 pseudogene 19	Other	other
TP53TG3D (includes others)	TP53TG3C	0.469	-2.507	TP53 target 3D	Other	other
RNU6-748P	RNU6-748P	0.469	-2.507	RNA, U6 small nuclear 748, pseudogene	Other	other
RNU6-53P	RNU6-53P	0.469	-2.507	RNA, U6 small nuclear 53, pseudogene	Other	other
OPA1-AS1	OPA1-AS1	0.469	-2.507	OPA1 antisense RNA 1	Other	other
NENFP1	NENFP1	0.469	-2.506	neudesin neurotrophic factor pseudogene 1	Other	other
WDR64	WDR64	0.199	-2.503	WD repeat domain 64	Other	other
MESTP3	MESTP3	0.113	-2.5	mesoderm specific transcript pseudogene 3	Other	other
FBXL16	FBXL16	7.07e-39	-2.499	F-box and leucine rich repeat protein 16	Cytoplasm	other
INPPL1	INPPL1	7.58e-08	-2.499	inositol polyphosphate phosphatase like 1	Cytoplasm	phosphatase
CTAGE9 (includes others)	CTAGE9	8.81e-09	-2.497	CTAGE family member 9	Other	other
PTPRH	PTPRH	6.59e-18	-2.494	protein tyrosine phosphatase receptor type H	Plasma Membrane	phosphatase
FREM3	FREM3	0.0101	-2.493	FRAS1 related extracellular matrix 3	Extracellular Space	other
ZZEF1	ZZEF1	0.0142	-2.49	zinc finger ZZ-type and EF-hand domain containing 1	Other	other
IPO8	AC012673.1	0.323	-2.49	importin 8	Nucleus	transporter
EFCAB14P1	EFCAB14P1	0.308	-2.489		Other	other
TMEM161BP1	TMEM161BP1	0.313	-2.489	transmembrane protein 161B pseudogene 1	Other	other
POM121L8P	POM121L8P	0.313	-2.489	POM121 transmembrane nucleoporin like 8, pseudogene	Other	other
RNU6-1164P	RNU6-1164P	0.313	-2.489	RNA, U6 small nuclear 1164, pseudogene	Other	other
HLA-Z	HLA-Z	0.313	-2.488	major histocompatibility complex, class I, Z (pseudogene)	Other	other
VTN	VTN	1.58e-05	-2.486	vitronectin	Extracellular Space	other
OR1H1P	OR1H1P	0.313	-2.484	olfactory receptor family 1 subfamily H member 1 pseudogene	Other	other
SLC6A6	SLC6A6	5.02e-47	-2.484	solute carrier family 6 member 6	Plasma Membrane	transporter
RDH10	RDH10	5.3e-120	-2.484	retinol dehydrogenase 10	Nucleus	enzyme
RPL34-DT	RPL34-AS1	0.186	-2.483	RPL34 divergent transcript	Other	other
C4orf54	C4orf54	0.00886	-2.481	chromosome 4 open reading frame 54	Other	other
KRT17	KRT17	6.9e-104	-2.479	keratin 17	Cytoplasm	other
LINC01165	LINC01165	7.62e-11	-2.477	long intergenic non-protein coding RNA 1165	Other	other
UBASH3B	AP002762.2	0.0147	-2.476	ubiquitin associated and SH3 domain containing B	Other	enzyme
YBX2	YBX2	0.0101	-2.47	Y-box binding protein 2	Cytoplasm	translation regulator
KRT18P28	KRT18P28	0.0728	-2.468	keratin 18 pseudogene 28	Other	other
POM121L10P	POM121L10P	0.316	-2.466	POM121 transmembrane nucleoporin like 10, pseudogene	Other	other
ADAMTS3	ADAMTS3	6.94e-46	-2.465	ADAM metallopeptidase with thrombospondin type 1 motif 3	Extracellular Space	peptidase
MBL1P	MBL1P	5.87e-05	-2.465	mannose binding lectin 1, pseudogene	Other	other
KRT31	KRT31	0.00719	-2.464	keratin 31	Cytoplasm	other
ETV7	ETV7	0.000767	-2.46	ETS variant transcription factor 7	Nucleus	transcription regulator
PLPP2	PLPP2	2.8e-49	-2.459	phospholipid phosphatase 2	Plasma Membrane	phosphatase
PHC2-AS1	PHC2-AS1	0.478	-2.459	PHC2 antisense RNA 1	Other	other
AIM2	AIM2	0.478	-2.459	absent in melanoma 2	Cytoplasm	other
CYP2A6 (includes others)	CYP2A7	0.478	-2.459	cytochrome P450 family 2 subfamily A member 6	Cytoplasm	enzyme
CLDN19	CLDN19	0.478	-2.459	claudin 19	Plasma Membrane	other
OR51E2	OR51E2	0.478	-2.459	olfactory receptor family 51 subfamily E member 2	Plasma Membrane	G-protein coupled receptor
TEX101	TEX101	0.478	-2.459	testis expressed 101	Plasma Membrane	other
PLAAT5	PLAAT5	0.478	-2.459	phospholipase A and acyltransferase 5	Other	enzyme
LINC01822	AC018742.1	0.478	-2.459	long intergenic non-protein coding RNA 1822	Other	other
ROPN1	ROPN1	0.478	-2.459	rhophilin associated tail protein 1	Cytoplasm	other
SV2B	SV2B	0.478	-2.459	synaptic vesicle glycoprotein 2B	Plasma Membrane	transporter
LINC01903	LINC01903	0.478	-2.459	long intergenic non-protein coding RNA 1903	Other	other
CBX3P7	CBX3P7	0.478	-2.459	chromobox 3 pseudogene 7	Other	other
TMEM244	TMEM244	0.478	-2.459	transmembrane protein 244	Other	other
LOC101928819	AC079467.1	0.478	-2.459	uncharacterized LOC101928819	Other	other
LTF	LTF	0.478	-2.459	lactotransferrin	Extracellular Space	peptidase
TUBBP9	TUBBP9	0.478	-2.459	tubulin beta class I pseudogene 9	Other	other
SMOC2	SMOC2	0.478	-2.459	SPARC related modular calcium binding 2	Extracellular Space	other
PI3	PI3	0.478	-2.459	peptidase inhibitor 3	Extracellular Space	other
GNAI2P2	GNAI2P2	0.478	-2.459	G protein subunit alpha i2 pseudogene 2	Other	other
PPP1R13B-DT	LINC00637	0.478	-2.459	PPP1R13B divergent transcript	Other	other
UOX	UOX	0.478	-2.459	urate oxidase (pseudogene)	Other	other
LINC02713	LINC02713	0.478	-2.459		Other	other
ZNF280A	ZNF280A	0.478	-2.459	zinc finger protein 280A	Nucleus	transcription regulator
LINC02332	LINC02332	0.478	-2.459	long intergenic non-protein coding RNA 2332	Other	other
NLRP12	NLRP12	0.478	-2.459	NLR family pyrin domain containing 12	Cytoplasm	other
LRRC10	LRRC10	0.478	-2.459	leucine rich repeat containing 10	Nucleus	other
CKAP2LP1	CKAP2LP1	0.478	-2.459	CKAP2L pseudogene 1	Other	other
RTP2	RTP2	0.478	-2.459	receptor transporter protein 2	Plasma Membrane	other
OACYLP	OACYLP	0.478	-2.459	O-acyltransferase like, pseudogene	Other	other
LINC01937	LINC01937	0.478	-2.459		Other	other
PLK5	PLK5	0.478	-2.459	polo like kinase 5 (inactive)	Cytoplasm	other
CFAP61-AS1	CFAP61-AS1	0.478	-2.459	CFAP61 antisense RNA 1	Other	other
LINC02343	LINC02343	0.478	-2.459	long intergenic non-protein coding RNA 2343	Other	other
SAA2	SAA2	0.478	-2.459	serum amyloid A2	Extracellular Space	other
LINC01483	LINC01483	0.478	-2.459	long intergenic non-protein coding RNA 1483	Other	other
OR7E136P	OR7E136P	0.478	-2.459	olfactory receptor family 7 subfamily E member 136 pseudogene	Other	other
HPGDS	HPGDS	0.478	-2.459	hematopoietic prostaglandin D synthase	Cytoplasm	enzyme
POU4F1	POU4F1	0.478	-2.459	POU class 4 homeobox 1	Nucleus	transcription regulator
EGR4	EGR4	0.478	-2.459	early growth response 4	Nucleus	transcription regulator
HMGB3P2	HMGB3P2	0.478	-2.459	high mobility group box 3 pseudogene 2	Other	other
LINC00278	LINC00278	0.478	-2.459	long intergenic non-protein coding RNA 278	Other	other
LOC105373146	AL807742.1	0.478	-2.459	uncharacterized LOC105373146	Other	other
SCN2A	SCN2A	0.478	-2.459	sodium voltage-gated channel alpha subunit 2	Plasma Membrane	ion channel	riluzole, zonisamide
TRGV9	TRGV9	0.478	-2.459	T cell receptor gamma variable 9	Other	other
LINC00092	LINC00092	0.478	-2.459	long intergenic non-protein coding RNA 92	Other	other
TSPYL6	TSPYL6	0.478	-2.459	TSPY like 6	Other	other
DNAH9	DNAH9	0.478	-2.459	dynein axonemal heavy chain 9	Cytoplasm	other
MSRA	AC079200.1	0.478	-2.459	methionine sulfoxide reductase A	Cytoplasm	enzyme
LINC02241	LINC02241	0.324	-2.458		Other	other
FARSA-AS1	FARSA-AS1	0.478	-2.457	FARSA antisense RNA 1	Other	other
MIR4470	MIR4470	0.478	-2.457	microRNA 4470	Cytoplasm	microRNA
TMEM246-AS1	TMEM246-AS1	0.0757	-2.456	TMEM246 antisense RNA 1	Other	other
GFRA2	GFRA2	1.53e-10	-2.456	GDNF family receptor alpha 2	Plasma Membrane	transmembrane receptor
EPS8L1	EPS8L1	5.26e-40	-2.454	EPS8 like 1	Cytoplasm	other
FAM174B	FAM174B	2.44e-19	-2.452	family with sequence similarity 174 member B	Other	other
RNU2-22P	RNU2-22P	0.217	-2.448		Other	other
EEF1B2P8	EEF1B2P8	0.214	-2.448	eukaryotic translation elongation factor 1 beta 2 pseudogene 8	Other	other
SYT3	SYT3	0.0077	-2.447	synaptotagmin 3	Cytoplasm	transporter
KCNT2	KCNT2	3.02e-20	-2.447	potassium sodium-activated channel subfamily T member 2	Plasma Membrane	ion channel
TRPM3	TRPM3	4.59e-06	-2.446	transient receptor potential cation channel subfamily M member 3	Plasma Membrane	ion channel
KRT18P2	KRT18P2	0.321	-2.44	keratin 18 pseudogene 2	Other	other
ADRB1	ADRB1	0.179	-2.44	adrenoceptor beta 1	Plasma Membrane	G-protein coupled receptor	KUL 7211, epinephrine/lidocaine, bisoprolol, nebivolol/valsartan, dobutamine, pindolol, bisoprolol/hydrochlorothiazide, guanethidine, latanoprost/timolol, dipivefrin, pirbuterol, guanadrel, hydrochlorothiazide/metoprolol, isoxsuprine, bimatoprost/timolol, celiprolol, timolol, hydrochlorothiazide/propranolol, epinephrine, bupranolol, hydrochlorothiazide/timolol, sotalol, myogane, droxidopa, bupiva…
LINC01090	LINC01090	0.482	-2.437		Other	other
EEF1GP7	EEF1GP7	0.482	-2.437	eukaryotic translation elongation factor 1 gamma pseudogene 7	Other	other
PPIAP52	PPIAP52	0.482	-2.437		Other	other
RNU6-882P	RNU6-882P	0.482	-2.437		Other	other
ARL5C	ARL5C	0.482	-2.437	ADP ribosylation factor like GTPase 5C	Other	other
RASA3-IT1	RASA3-IT1	7.53e-05	-2.435	RASA3 intronic transcript 1	Other	other
TUBA4B	TUBA4B	0.482	-2.434	tubulin alpha 4b	Cytoplasm	other
IRAG1	MRVI1	0.0127	-2.431	inositol 1,4,5-triphosphate receptor associated 1	Cytoplasm	other
AGGF1P1	AGGF1P1	0.00455	-2.43	angiogenic factor with G-patch and FHA domains 1 pseudogene 1	Other	other
PSMD10P1	PSMD10P1	0.0063	-2.428	proteasome 26S subunit, non-ATPase, 10 pseudogene 1	Other	other
ARRDC4	ARRDC4	4.6e-278	-2.427	arrestin domain containing 4	Plasma Membrane	other
SLC16A14	SLC16A14	7.46e-16	-2.425	solute carrier family 16 member 14	Other	other
LINC00578	LINC00578	7.59e-24	-2.424	long intergenic non-protein coding RNA 578	Other	other
GCSAM	GCSAM	6.59e-18	-2.418	germinal center associated signaling and motility	Cytoplasm	other
GRM2	GRM2	0.0138	-2.418	glutamate metabotropic receptor 2	Plasma Membrane	G-protein coupled receptor	talaglumetad, fasoracetam
CIBAR1P1	FAM92A1P1	0.142	-2.417	CIBAR1 pseudogene 1	Other	other
USP30-AS1	USP30-AS1	0.172	-2.415	USP30 antisense RNA 1	Other	other
EPSTI1	EPSTI1	6.23e-57	-2.415	epithelial stromal interaction 1	Other	other
GALNT18	GALNT18	3.46e-88	-2.413	polypeptide N-acetylgalactosaminyltransferase 18	Cytoplasm	enzyme
PCDHGB3	PCDHGB3	0.0388	-2.411	protocadherin gamma subfamily B, 3	Other	other
AMIGO1	AMIGO1	6.2e-155	-2.411	adhesion molecule with Ig like domain 1	Plasma Membrane	other
C4orf19	C4orf19	5.78e-05	-2.41	chromosome 4 open reading frame 19	Nucleus	other
DEFB131E	DEFB131E	0.487	-2.408		Other	other
FAM138C	FAM138C	0.487	-2.408	family with sequence similarity 138 member C	Other	other
MIR1539	MIR1539	0.487	-2.408	microRNA 1539	Cytoplasm	microRNA
FAM138E	FAM138E	0.487	-2.408	family with sequence similarity 138 member E	Other	other
MIR5087	MIR5087	0.487	-2.408	microRNA 5087	Other	microRNA
NEUROD2	NEUROD2	0.487	-2.407	neuronal differentiation 2	Nucleus	transcription regulator
ARSL	ARSL	6.29e-61	-2.406	arylsulfatase L	Cytoplasm	enzyme
SYPL2	SYPL2	8.91e-10	-2.404	synaptophysin like 2	Other	other
LGALSL-DT	LGALSL-DT	0.194	-2.401	LGALSL divergent transcript	Other	other
PARM1	PARM1	2.89e-14	-2.4	prostate androgen-regulated mucin-like protein 1	Extracellular Space	other
TRPM1	TRPM1	0.0294	-2.399	transient receptor potential cation channel subfamily M member 1	Plasma Membrane	ion channel
CCND2-AS1	CCND2-AS1	0.087	-2.399	CCND2 antisense RNA 1	Other	other
LOC102724159/PWP2	PWP2	3.13e-33	-2.395	PWP2 small subunit processome component	Nucleus	other
ADGRG6	ADGRG6	6.52e-39	-2.394	adhesion G protein-coupled receptor G6	Plasma Membrane	G-protein coupled receptor
MICOS10P3	MICOS10P3	0.124	-2.394	MICOS10 pseudogene 3	Other	other
CELF2-AS1	CELF2-AS1	0.0725	-2.387	CELF2 antisense RNA 1	Other	other
MYCL-AS1	MYCL-AS1	0.000284	-2.387	MYCL antisense RNA 1	Other	other
ZNF467	ZNF467	0.000849	-2.386	zinc finger protein 467	Nucleus	transcription regulator
RDH10-AS1	RDH10-AS1	0.00373	-2.383	RDH10 antisense RNA 1	Other	other
LINC01968	LINC01968	0.492	-2.382	long intergenic non-protein coding RNA 1968	Other	other
ACSM3	ACSM3	0.0522	-2.381	acyl-CoA synthetase medium chain family member 3	Cytoplasm	enzyme
GPR150	GPR150	8.57e-09	-2.381	G protein-coupled receptor 150	Plasma Membrane	G-protein coupled receptor
PLP1	PLP1	0.00305	-2.38	proteolipid protein 1	Plasma Membrane	other
FZD4	FZD4	2.7e-122	-2.377	frizzled class receptor 4	Plasma Membrane	G-protein coupled receptor
RNU7-40P	RNU7-40P	0.124	-2.372	RNA, U7 small nuclear 40 pseudogene	Other	other
SCN9A	SCN9A	2.05e-14	-2.371	sodium voltage-gated channel alpha subunit 9	Plasma Membrane	ion channel	bupivacaine/lidocaine, epinephrine/lidocaine, lidocaine, riluzole, zonisamide, lidocaine/prilocaine
BRIX1P1	BRIX1P1	0.182	-2.361	BRIX1 pseudogene 1	Other	other
RNU6-623P	RNU6-623P	0.186	-2.361	RNA, U6 small nuclear 623, pseudogene	Other	other
LINC01081	LINC01081	0.00162	-2.361	long intergenic non-protein coding RNA 1081	Other	other
BUB3P1	BUB3P1	0.138	-2.36	BUB3 mitotic checkpoint protein pseudogene 1	Other	other
PRB1/PRB2	PRB2	0.2	-2.36	proline rich protein BstNI subfamily 1	Other	other
EXOC6	EXOC6	6.8e-133	-2.36	exocyst complex component 6	Plasma Membrane	transporter
ARHGDIB	ARHGDIB	9.2e-117	-2.357	Rho GDP dissociation inhibitor beta	Cytoplasm	enzyme
THEM5	THEM5	0.0364	-2.356	thioesterase superfamily member 5	Cytoplasm	enzyme
INHBE	INHBE	2.26e-60	-2.355	inhibin subunit beta E	Extracellular Space	growth factor
TBR1	TBR1	0.497	-2.355	T-box brain transcription factor 1	Nucleus	transcription regulator
NCKAP5-AS1	NCKAP5-AS1	0.497	-2.355	NCKAP5 antisense RNA 1	Other	other
OR7E1P	OR7E1P	0.497	-2.355	olfactory receptor family 7 subfamily E member 1 pseudogene	Other	other
WASIR1	WASIR1	0.497	-2.355	WASH and IL9R antisense RNA 1	Other	other
AIRN	AIRN	0.497	-2.355	antisense of IGF2R non-protein coding RNA	Other	other
CPEB1-AS1	CPEB1-AS1	0.497	-2.355	CPEB1 antisense RNA 1	Other	other
LCN1	LCN1	0.497	-2.355	lipocalin 1	Extracellular Space	transporter
OR5AS1	OR5AS1	0.497	-2.355	olfactory receptor family 5 subfamily AS member 1	Plasma Membrane	G-protein coupled receptor
LINC02827	LINC02827	0.497	-2.355		Other	other
LINC02111	LINC02111	0.497	-2.355	long intergenic non-protein coding RNA 2111	Other	other
KIF1A	KIF1A	0.497	-2.355	kinesin family member 1A	Cytoplasm	other
TPPP2	TPPP2	0.497	-2.355	tubulin polymerization promoting protein family member 2	Nucleus	other
LINC01821	LINC01821	0.497	-2.355	long intergenic non-protein coding RNA 1821	Other	other
RXFP3	RXFP3	0.497	-2.355	relaxin family peptide receptor 3	Plasma Membrane	G-protein coupled receptor
NPY	NPY	0.497	-2.355	neuropeptide Y	Plasma Membrane	other
LRRTM1	LRRTM1	0.497	-2.355	leucine rich repeat transmembrane neuronal 1	Plasma Membrane	other
LINC02380	AC013724.1	0.497	-2.355	long intergenic non-protein coding RNA 2380	Other	other
BTBD16	BTBD16	0.497	-2.355	BTB domain containing 16	Other	other
JAM2	AP000224.1	0.497	-2.355	junctional adhesion molecule 2	Plasma Membrane	other
LINC01797	LINC01797	0.497	-2.355	long intergenic non-protein coding RNA 1797	Other	other
LINC01967	LINC01967	0.497	-2.355		Other	other
SPO11	SPO11	0.497	-2.355	SPO11 initiator of meiotic double stranded breaks	Nucleus	enzyme
ZFP42	ZFP42	0.497	-2.355	ZFP42 zinc finger protein	Nucleus	transcription regulator
OR2W2P	OR2W2P	0.497	-2.355	olfactory receptor family 2 subfamily W member 2 pseudogene	Other	other
OR52A1	OR52A1	0.497	-2.355	olfactory receptor family 52 subfamily A member 1	Plasma Membrane	G-protein coupled receptor
NOS2P2	NOS2P2	0.497	-2.355	nitric oxide synthase 2 pseudogene 2	Other	other
KRT8P29	KRT8P29	0.497	-2.355	keratin 8 pseudogene 29	Other	other
ZNF75BP	ZNF75BP	0.497	-2.355	zinc finger protein 75B, pseudogene	Other	other
THAP12P6	THAP12P6	0.497	-2.355	THAP domain containing 12 pseudogene 6	Other	other
SULF2	AL354813.1	0.497	-2.355	sulfatase 2	Plasma Membrane	enzyme
MMP8	MMP8	0.497	-2.355	matrix metallopeptidase 8	Extracellular Space	peptidase	rebimastat, marimastat
GRAMD4P2	GRAMD4P2	0.497	-2.355	GRAM domain containing 4 pseudogene 2	Other	other
NEK4P1	NEK4P1	0.497	-2.355	NIMA-related kinase 4 pseudogene 1	Other	other
CCKBR	CCKBR	0.497	-2.355	cholecystokinin B receptor	Plasma Membrane	G-protein coupled receptor	itriglumide, Z-360, netazepide, lutetium-177-PP-F11N, 111In-CP04, pentagastrin
BHLHE22	BHLHE22	0.497	-2.355	basic helix-loop-helix family member e22	Nucleus	transcription regulator
DYNC2H1	AP002961.1	0.497	-2.355	dynein cytoplasmic 2 heavy chain 1	Cytoplasm	other
TBX21	TBX21	0.497	-2.355	T-box transcription factor 21	Nucleus	transcription regulator
PINCR	PINCR	0.497	-2.355	p53-induced noncoding RNA	Other	other
GCNT2P1	GCNT2P1	0.497	-2.355	GCNT2 pseudogene 1	Other	other
LINC01429	LINC01429	0.497	-2.355	long intergenic non-protein coding RNA 1429	Other	other
BRDT	BRDT	0.497	-2.355	bromodomain testis associated	Nucleus	kinase	BI 894999
OR5B3	OR5B3	0.497	-2.355	olfactory receptor family 5 subfamily B member 3	Plasma Membrane	G-protein coupled receptor
MARCHF10-DT	MARCHF10-DT	0.497	-2.355	MARCHF10 divergent transcript	Other	other
KRT18P9	KRT18P9	0.497	-2.355	keratin 18 pseudogene 9	Other	other
CYP2D8P	CYP2D8P	0.497	-2.355	ccytochrome P450 family 2 subfamily D member 8, pseudogene	Other	other
ZRANB1	AL731577.1	0.497	-2.355	zinc finger RANBP2-type containing 1	Nucleus	peptidase
S100A14	S100A14	0.497	-2.355	S100 calcium binding protein A14	Cytoplasm	other
LINC01285	LINC01285	0.497	-2.355	long intergenic non-protein coding RNA 1285	Other	other
NAPSB	NAPSB	0.497	-2.355	napsin B aspartic peptidase, pseudogene	Other	other
KRTAP5-8	KRTAP5-8	0.497	-2.355	keratin associated protein 5-8	Cytoplasm	other
SLC16A6P1	SLC16A6P1	0.497	-2.355	SLC16A6 pseudogene 1	Other	other
LINC02733	LINC02733	0.497	-2.355	long intergenic non-protein coding RNA 2733	Other	other
CLK3P2	CLK3P2	0.497	-2.355	CDC like kinase 3 pseudogene 2	Other	other
CASP12	CASP12	0.497	-2.355	caspase 12 (gene/pseudogene)	Cytoplasm	peptidase
LOC105373895	AC067956.1	0.497	-2.355	uncharacterized LOC105373895	Other	other
VIP	VIP	0.497	-2.355	vasoactive intestinal peptide	Extracellular Space	other
SEC61GP1	AC074290.2	0.497	-2.355		Other	other
LOC105370324	AL359502.2	0.497	-2.355	uncharacterized LOC105370324	Other	other
GAP43	AC092468.1	0.497	-2.355	growth associated protein 43	Plasma Membrane	other
FAM124B	FAM124B	0.497	-2.355	family with sequence similarity 124 member B	Other	other
CAMTA1-AS2	CAMTA1-AS2	0.497	-2.355	CAMTA1 antisense RNA 2	Other	other
CALR4P	CALR4P	0.497	-2.355	calreticulin 4, pseudogene	Other	other
APOC1P1	APOC1P1	0.497	-2.355	apolipoprotein C1 pseudogene 1	Other	other
LOC105375856	AC012103.1	0.497	-2.355	uncharacterized LOC105375856	Other	other
NT5CP1	NT5CP1	0.341	-2.354	5',3'-nucleotidase, cytosolic pseudogene 1	Other	other
LOC105378029	AL355596.1	4.07e-08	-2.354	uncharacterized LOC105378029	Other	other
FBP1	FBP1	0.0114	-2.349	fructose-bisphosphatase 1	Cytoplasm	phosphatase
PNMA3	PNMA3	0.000235	-2.349	PNMA family member 3	Extracellular Space	other
DDX11L1/DDX11L9	DDX11L1	0.00163	-2.345	DEAD/H-box helicase 11 like 1 (pseudogene)	Other	other
UCP2	UCP2	8.8e-165	-2.343	uncoupling protein 2	Cytoplasm	transporter
PON3	PON3	0.216	-2.338	paraoxonase 3	Extracellular Space	enzyme
INHBA	INHBA	6.8e-29	-2.337	inhibin subunit beta A	Extracellular Space	growth factor	activin type 2B receptor Fc fusion protein STM 343, garetosmab
IL2RB	IL2RB	0.00375	-2.336	interleukin 2 receptor subunit beta	Plasma Membrane	transmembrane receptor	monoclonal antibody Mik-Beta-1, bempegaldesleukin, daclizumab, aldesleukin, denileukin diftitox
BCAN	BCAN	0.372	-2.334	brevican	Extracellular Space	other
GAPDHP45	GAPDHP45	0.203	-2.333	glyceraldehyde 3 phosphate dehydrogenase pseudogene 45	Other	other
SLC2A9	SLC2A9	2.86e-34	-2.333	solute carrier family 2 member 9	Plasma Membrane	transporter
AP3S2	AP3S2	0.00433	-2.332	adaptor related protein complex 3 subunit sigma 2	Cytoplasm	transporter
MCOLN2	MCOLN2	1.27e-05	-2.331	mucolipin TRP cation channel 2	Plasma Membrane	ion channel
CARD9	CARD9	1.89e-15	-2.328	caspase recruitment domain family member 9	Cytoplasm	other
SNORD3B-1	SNORD3B-1	0.00024	-2.327	small nucleolar RNA, C/D box 3B-1	Other	other
LGALSL	LGALSL	9.07e-35	-2.326	galectin like	Other	other
RASL10B	RASL10B	1.25e-84	-2.324	RAS like family 10 member B	Other	enzyme
RN7SL431P	RN7SL431P	0.0108	-2.324	RNA, 7SL, cytoplasmic 431, pseudogene	Other	other
LIMS3/LIMS4	LIMS4	0.00106	-2.324	LIM zinc finger domain containing 4	Other	other
ANO4	ANO4	0.00192	-2.323	anoctamin 4	Plasma Membrane	ion channel
PCDHA5	PCDHA5	0.112	-2.314	protocadherin alpha 5	Plasma Membrane	other
USP43	USP43	0.00043	-2.314	ubiquitin specific peptidase 43	Nucleus	peptidase
MIXL1	MIXL1	0.00549	-2.314	Mix paired-like homeobox	Nucleus	transcription regulator
DCLK2	DCLK2	2.76e-74	-2.313	doublecortin like kinase 2	Cytoplasm	kinase
ZFHX2-AS1	ZFHX2-AS1	0.0874	-2.312		Other	other
NEFL	NEFL	0.00589	-2.31	neurofilament light	Cytoplasm	other
TMTC1	TMTC1	8.85e-07	-2.309	transmembrane O-mannosyltransferase targeting cadherins 1	Cytoplasm	enzyme
NXF3	NXF3	0.363	-2.309	nuclear RNA export factor 3	Nucleus	transporter
OASL	OASL	0.00922	-2.308	2'-5'-oligoadenylate synthetase like	Cytoplasm	enzyme
LINC01561	LINC01561	1.04e-10	-2.308	long intergenic non-protein coding RNA 1561	Other	other
COLEC11	COLEC11	0.28	-2.304	collectin subfamily member 11	Extracellular Space	other
RNU4-1	RNU4-1	0.232	-2.302	RNA, U4 small nuclear 1	Nucleus	other
SLC4A3	SLC4A3	0.000898	-2.302	solute carrier family 4 member 3	Plasma Membrane	transporter
PIGHP1	PIGHP1	0.00278	-2.297	phosphatidylinositol glycan anchor biosynthesis class H pseudogene 1	Other	other
JAG2	JAG2	2.46e-28	-2.294	jagged canonical Notch ligand 2	Extracellular Space	growth factor
NHLRC4	NHLRC4	9.01e-07	-2.293	NHL repeat containing 4	Other	other
CACNA2D1-AS1	CACNA2D1-AS1	0.359	-2.293	CACNA2D1 antisense RNA 1	Other	other
MESTIT1	MESTIT1	0.245	-2.291	MEST intronic transcript 1, antisense RNA	Other	other
SSPOP	SSPO	0.0172	-2.291	SCO-spondin, pseudogene	Cytoplasm	other
TRIB1	TRIB1	5.5e-122	-2.291	tribbles pseudokinase 1	Cytoplasm	kinase
LINC00937	LINC00937	2.04e-08	-2.289	long intergenic non-protein coding RNA 937	Other	other
NOVA2	NOVA2	0.214	-2.288	NOVA alternative splicing regulator 2	Nucleus	other
LGALS3BP	LGALS3BP	2.5e-210	-2.288	galectin 3 binding protein	Plasma Membrane	transmembrane receptor
RNF180	RNF180	1.44e-52	-2.287	ring finger protein 180	Cytoplasm	enzyme
CHRM5	CHRM5	0.00413	-2.287	cholinergic receptor muscarinic 5	Plasma Membrane	G-protein coupled receptor	dexamethasone/olanzapine, dicyclomine, cevimeline, olanzapine, aclidinium/formoterol, acetylcholine, atropine/pralidoxime, brompheniramine, umeclidinium, mepenzolic acid, propantheline, orphenadrine, aspirin/caffeine/orphenadrine, trihexyphenidyl, tolterodine, corticosteroid/glycopyrrolate, chlorpheniramine/methscopolamine/phenylephrine, oxybutynin, formoterol/glycopyrrolate, scopolamine, arecoli…
SOX30	SOX30	0.0117	-2.283	SRY-box transcription factor 30	Nucleus	transcription regulator
MYLK3	MYLK3	0.00568	-2.282	myosin light chain kinase 3	Cytoplasm	kinase
OTX1	OTX1	0.000539	-2.282	orthodenticle homeobox 1	Nucleus	transcription regulator
LAMA3	LAMA3	1.99e-17	-2.281	laminin subunit alpha 3	Extracellular Space	other
GPRC5A	GPRC5A	2.45e-11	-2.28	G protein-coupled receptor class C group 5 member A	Plasma Membrane	G-protein coupled receptor
FAM209B	FAM209B	0.00478	-2.28	family with sequence similarity 209 member B	Nucleus	other
LRRC4B	LRRC4B	3.17e-07	-2.278	leucine rich repeat containing 4B	Plasma Membrane	other
ZNF385B	ZNF385B	6.23e-09	-2.277	zinc finger protein 385B	Nucleus	other
IL6-AS1	IL6-AS1	0.00994	-2.276	IL6 antisense RNA 1	Other	other
ZBED2	ZBED2	0.00071	-2.276	zinc finger BED-type containing 2	Nucleus	transcription regulator
ZBTB46	ZBTB46	8.4e-18	-2.274	zinc finger and BTB domain containing 46	Nucleus	transcription regulator
C1QTNF3-AMACR	C1QTNF3-AMACR	0.378	-2.272	C1QTNF3-AMACR readthrough (NMD candidate)	Other	other
UCHL1	UCHL1	0.00293	-2.272	ubiquitin C-terminal hydrolase L1	Cytoplasm	peptidase
TP53TG3D (includes others)	TP53TG3D	0.0393	-2.268	TP53 target 3D	Other	other
RPS3AP18	RPS3AP18	0.51	-2.266	RPS3A pseudogene 18	Other	other
SPATA31E1	SPATA31E1	0.51	-2.266	SPATA31 subfamily E member 1	Other	other
LINC01709	LINC01709	5.6e-14	-2.266		Other	other
FGF17	FGF17	0.39	-2.264	fibroblast growth factor 17	Extracellular Space	growth factor
BISPR	BISPR	0.000441	-2.261	BST2 interferon stimulated positive regulator	Other	other
DPP4	DPP4	1.02e-27	-2.26	dipeptidyl peptidase 4	Plasma Membrane	peptidase	saxagliptin, talabostat, alogliptin, sitagliptin, vildagliptin, linagliptin, simvastatin/sitagliptin, alogliptin/pioglitazone, empagliflozin/linagliptin, dapagliflozin/saxagliptin, begelomab, DPP-4 inhibitor, ertugliflozin/sitagliptin, alogliptin/INS, INS/saxagliptin, INS/sitagliptin, INS/vildagliptin, INS/linagliptin, melogliptin, teneligliptin
TMC4	TMC4	7.62e-09	-2.259	transmembrane channel like 4	Cytoplasm	other
AR	AR	4.66e-51	-2.258	androgen receptor	Nucleus	ligand-dependent nuclear receptor	SHR3680, galeterone, nandrolone phenpropionate, cyproterone acetate/ethinyl estradiol, testosterone propionate, testosterone cypionate, EPI-506, drospirenone, methyltestosterone, AZD3514, TRC253, apalutamide, bicalutamide/goserelin, ostarine, fluoxymesterone/tamoxifen, GSK2881078, danazol, ARV-110, testosterone enanthate, darolutamide, fluoxymesterone, flutamide, testolone, oxymetholone, bicaluta…
HSPD1P11	HSPD1P11	7.51e-11	-2.256	heat shock protein family D (Hsp60) member 1 pseudogene 11	Other	other
KRT18P48	KRT18P48	0.0168	-2.255	keratin 18 pseudogene 48	Other	other
CLSTN2	CLSTN2	1.24e-28	-2.247	calsyntenin 2	Plasma Membrane	transporter
MTND1P36	MTND1P36	0.511	-2.244	MT-ND1 pseudogene 36	Other	other
OR10V3P	OR10V3P	0.518	-2.244	olfactory receptor family 10 subfamily V member 3 pseudogene	Other	other
FOXO6-AS1	FOXO6-AS1	0.518	-2.244	FOXO6 antisense RNA 1	Other	other
FEM1A	AC005523.1	0.518	-2.244	fem-1 homolog A	Nucleus	transcription regulator
USP12P2	USP12P2	0.518	-2.244	USP12 pseudogene 2	Other	other
H1-1	H1-1	0.518	-2.244	H1.1 linker histone, cluster member	Nucleus	other
LINC01783	LINC01783	0.518	-2.244	long intergenic non-protein coding RNA 1783	Other	other
GYS2	GYS2	0.518	-2.244	glycogen synthase 2	Cytoplasm	enzyme
mir-548	MIR548E	0.518	-2.244	microRNA 579	Cytoplasm	microRNA
ANKRD34B	ANKRD34B	0.518	-2.244	ankyrin repeat domain 34B	Nucleus	transcription regulator
RPL14P5	AL672277.1	0.518	-2.244	ribosomal protein L14 pseudogene 5	Other	other
LINC02303	LINC02303	0.518	-2.244		Other	other
AKIRIN1P1	AKIRIN1P1	0.518	-2.244	akirin 1 pseudogene 1	Other	other
ABCG5	ABCG5	0.518	-2.244	ATP binding cassette subfamily G member 5	Plasma Membrane	transporter
OR6E1P	OR6E1P	0.518	-2.244	olfactory receptor family 6 subfamily E member 1 pseudogene	Other	other
PSORS1C3	PSORS1C3	0.518	-2.244	psoriasis susceptibility 1 candidate 3	Other	other
LINC01218	LINC01218	0.518	-2.244		Other	other
TCEAL4P1	TCEAL4P1	0.518	-2.244	transcription elongation factor A like 4 pseudogene 1	Other	other
LY6D	LY6D	0.518	-2.244	lymphocyte antigen 6 family member D	Plasma Membrane	other
TVP23CP1	TVP23CP1	0.518	-2.244	TVP23C pseudogene 1	Other	other
ZBED1P1	ZBED1P1	0.518	-2.244	zinc finger BED-type containing 1 pseudogene 1	Other	other
SOX21-AS1	SOX21-AS1	0.518	-2.244	SOX21 antisense divergent transcript 1	Other	other
LINC01192	LINC01192	0.518	-2.244	long intergenic non-protein coding RNA 1192	Other	other
RBMY1A3P	RBMY1A3P	0.518	-2.244	RNA binding motif protein Y-linked family 1 member A3, pseudogene	Other	other
KIRREL2	KIRREL2	0.518	-2.244	kirre like nephrin family adhesion molecule 2	Plasma Membrane	other
USP9YP14	USP9YP14	0.518	-2.244		Other	other
RNU4-50P	RNU4-50P	0.518	-2.244		Other	other
MC2R	MC2R	0.518	-2.244	melanocortin 2 receptor	Plasma Membrane	G-protein coupled receptor	cosyntropin, corticotropin, bremelanotide
FCGR2B	FCGR2B	0.518	-2.244	Fc fragment of IgG receptor IIb	Plasma Membrane	transmembrane receptor	IgG, BI-1206, XmAb5871
LINC01399	LINC01399	0.518	-2.244		Other	other
RPL31P20	RPL31P20	0.518	-2.244	ribosomal protein L31 pseudogene 20	Other	other
PRELID3BP6	PRELID3BP6	0.518	-2.244	PRELI domain containing 3B pseudogene 6	Other	other
CCDC60	CCDC60	0.518	-2.244	coiled-coil domain containing 60	Other	other
LIMS1-AS1	LIMS1-AS1	0.518	-2.244	LIMS1 antisense RNA 1	Other	other
SKAP1	SKAP1	0.518	-2.244	src kinase associated phosphoprotein 1	Cytoplasm	kinase
TRBC1	TRBC1	0.518	-2.244	T cell receptor beta constant 1	Plasma Membrane	other
LILRB5	LILRB5	0.518	-2.244	leukocyte immunoglobulin like receptor B5	Plasma Membrane	transmembrane receptor
FAM183DP	FAM183DP	0.518	-2.244	family with sequence similarity 183 member D, pseudogene	Other	other
C1orf147	C1orf147	0.0193	-2.242	chromosome 1 open reading frame 147	Other	other
GIPC3	GIPC3	8.24e-31	-2.237	GIPC PDZ domain containing family member 3	Other	other
SLC2A3P1	SLC2A3P1	0.00118	-2.236	solute carrier family 2 member 3 pseudogene 1	Other	other
XXYLT1-AS2	XXYLT1-AS2	0.021	-2.236	XXYLT1 antisense RNA 2	Other	other
SPESP1	SPESP1	1.31e-41	-2.236	sperm equatorial segment protein 1	Cytoplasm	other
IFIT2	IFIT2	4.94e-70	-2.233	interferon induced protein with tetratricopeptide repeats 2	Cytoplasm	other
SERINC2	SERINC2	4.21e-83	-2.232	serine incorporator 2	Plasma Membrane	transporter
LINC00900	LINC00900	6.83e-79	-2.231	long intergenic non-protein coding RNA 900	Other	other
SDK1	SDK1	5.22e-07	-2.227	sidekick cell adhesion molecule 1	Plasma Membrane	other
COX6CP10	COX6CP10	0.09	-2.227	cytochrome c oxidase subunit 6C pseudogene 10	Other	other
ELAVL2	ELAVL2	2.95e-13	-2.219	ELAV like RNA binding protein 2	Cytoplasm	other
PRADC1P1	PRADC1P1	0.158	-2.218	protease associated domain containing 1 pseudogene 1	Other	other
CELSR2	CELSR2	8.75e-21	-2.217	cadherin EGF LAG seven-pass G-type receptor 2	Plasma Membrane	G-protein coupled receptor
BOK	BOK	0.000837	-2.213	BCL2 family apoptosis regulator BOK	Cytoplasm	other
SOWAHA	SOWAHA	0.412	-2.211	sosondowah ankyrin repeat domain family member A	Other	other
H2AC21	H2AC21	0.148	-2.211	H2A clustered histone 21	Nucleus	other
MIR6773	MIR6773	0.525	-2.209	microRNA 6773	Other	microRNA
KRT18P36	KRT18P36	0.525	-2.209	keratin 18 pseudogene 36	Other	other
NXPE2	NXPE2	0.000478	-2.209	neurexophilin and PC-esterase domain family member 2	Other	other
TMOD1	TMOD1	4.91e-11	-2.208	tropomodulin 1	Cytoplasm	enzyme
PPP1R27	PPP1R27	0.376	-2.208	protein phosphatase 1 regulatory subunit 27	Nucleus	transcription regulator
INPP5J	INPP5J	3.47e-23	-2.207	inositol polyphosphate-5-phosphatase J	Plasma Membrane	phosphatase
PLPP4	PLPP4	5.2e-308	-2.205	phospholipid phosphatase 4	Plasma Membrane	phosphatase
ZFHX4-AS1	ZFHX4-AS1	8.22e-16	-2.202	ZFHX4 antisense RNA 1	Other	other
ELOVL7	ELOVL7	0.0255	-2.201	ELOVL fatty acid elongase 7	Cytoplasm	enzyme
PPP2R2DP1	PPP2R2DP1	0.395	-2.201	protein phosphatase 2 regulatory subunit Bdelta pseudogene 1	Other	other
SMIM18	SMIM18	0.395	-2.201	small integral membrane protein 18	Other	other
CDH2	CDH2	1.3e-142	-2.2	cadherin 2	Plasma Membrane	other	N-ac-CHAVC-NH2
MARK1	MARK1	3.81e-34	-2.2	microtubule affinity regulating kinase 1	Cytoplasm	kinase
COX7A2P1	COX7A2P1	0.0292	-2.199	cytochrome c oxidase subunit 7A2 pseudogene 1	Other	other
LINC01091	LINC01091	0.122	-2.196	long intergenic non-protein coding RNA 1091	Other	other
ARHGAP25	ARHGAP25	0.102	-2.195	Rho GTPase activating protein 25	Cytoplasm	other
FRY-AS1	FRY-AS1	0.0376	-2.195	FRY antisense RNA 1	Other	other
BICDL1	BICDL1	0.0739	-2.192	BICD family like cargo adaptor 1	Cytoplasm	other
COL4A4	COL4A4	4.91e-28	-2.191	collagen type IV alpha 4 chain	Extracellular Space	other	collagenase clostridium histolyticum
ZNF804A	ZNF804A	1.46e-63	-2.191	zinc finger protein 804A	Plasma Membrane	other
S1PR1	S1PR1	1.61e-06	-2.187	sphingosine-1-phosphate receptor 1	Plasma Membrane	G-protein coupled receptor	fingolimod phosphate, siponimod, ozanimod
TRERF1	TRERF1		-2.186	transcriptional regulating factor 1	Nucleus	transcription regulator
HLA-DPA1	HLA-DPA1	1.5e-57	-2.184	major histocompatibility complex, class II, DP alpha 1	Plasma Membrane	transmembrane receptor
H2AB3 (includes others)	H2AB1	0.181	-2.183	H2A.B variant histone 3	Nucleus	other
ACSM4	ACSM4	0.0764	-2.182	acyl-CoA synthetase medium chain family member 4	Cytoplasm	enzyme
LINC00543	LINC00543	0.0474	-2.182	long intergenic non-protein coding RNA 543	Other	other
PHF5GP	PHF5GP	0.387	-2.18	PHD finger protein 5G pseudogene	Other	other
MAGI2-AS1	MAGI2-AS1	0.531	-2.18	MAGI2 antisense RNA 1	Other	other
USP9YP28	USP9YP28	0.531	-2.18	USP9Y pseudogene 28	Other	other
KRT8P5	KRT8P5	0.531	-2.18	keratin 8 pseudogene 5	Other	other
mir-548	MIR548AC	0.531	-2.18	microRNA 579	Cytoplasm	microRNA
NSD1	NSD1	3.55e-05	-2.18	nuclear receptor binding SET domain protein 1	Nucleus	transcription regulator
RTBDN	RTBDN	0.23	-2.178	retbindin	Extracellular Space	other
CEACAMP9	CEACAMP9	0.0556	-2.177	CEA cell adhesion molecule pseudogene 9	Other	other
LMNTD2	LMNTD2	1.24e-11	-2.175	lamin tail domain containing 2	Other	other
CES1	CES1	0.152	-2.174	carboxylesterase 1	Cytoplasm	enzyme
RNU6-624P	RNU6-624P	0.532	-2.173	RNA, U6 small nuclear 624, pseudogene	Other	other
MTND4P12	MTND4P12	7.73e-23	-2.17	MT-ND4 pseudogene 12	Other	other
ZSCAN20	ZSCAN20	0.0661	-2.169	zinc finger and SCAN domain containing 20	Nucleus	transcription regulator
FMO4	FMO4	7.87e-21	-2.167	flavin containing dimethylaniline monoxygenase 4	Cytoplasm	enzyme
APOOP5	APOOP5	0.401	-2.167	apolipoprotein O pseudogene 5	Other	other
UPK1A	UPK1A	0.0197	-2.167	uroplakin 1A	Plasma Membrane	other
RPL36AP43	RPL36AP43	0.277	-2.166	ribosomal protein L36a pseudogene 43	Other	other
DLL4	DLL4	4.3e-29	-2.166	delta like canonical Notch ligand 4	Extracellular Space	other	OMP-21M18, REGN421, OMP-305B83, MEDI0639
ATP1B2	ATP1B2	0.392	-2.165	ATPase Na+/K+ transporting subunit beta 2	Plasma Membrane	transporter
RNU6-135P	RNU6-135P	0.248	-2.164	RNA, U6 small nuclear 135, pseudogene	Other	other
PDGFRL	PDGFRL	1.2e-34	-2.161	platelet derived growth factor receptor like	Plasma Membrane	kinase
RNVU1-32	RNVU1-32	0.13	-2.161	RNA, variant U1 small nuclear 32	Other	other
FUT11	FUT11	1.07e-22	-2.158	fucosyltransferase 11	Cytoplasm	enzyme
GAPDHP74	GAPDHP74	0.531	-2.154	glyceraldehyde-3-phosphate dehydrogenase pseudogene 74	Other	other
HLA-DOB	HLA-DOB	0.423	-2.153	major histocompatibility complex, class II, DO beta	Plasma Membrane	transmembrane receptor
TPD52L1	TPD52L1	6e-139	-2.152	TPD52 like 1	Cytoplasm	other
mir-154	MIR496	0.537	-2.149	microRNA 410	Cytoplasm	microRNA
MIR3161	MIR3161	0.537	-2.149	microRNA 3161	Cytoplasm	microRNA
mir-887	MIR887	0.537	-2.149	microRNA 887	Cytoplasm	microRNA
FMO1	FMO1	0.271	-2.149	flavin containing dimethylaniline monoxygenase 1	Cytoplasm	enzyme
ZSWIM4	ZSWIM4	0.00172	-2.149	zinc finger SWIM-type containing 4	Other	other
PPP1R11P1	PPP1R11P1	0.273	-2.149	protein phosphatase 1 regulatory inhibitor subunit 11 pseudogene 1	Other	other
PRDM2	PRDM2	0.000222	-2.148	PR/SET domain 2	Nucleus	transcription regulator
TSBP1-AS1	TSBP1-AS1	6.75e-10	-2.147		Other	other
SLC35F3	SLC35F3	5.72e-05	-2.144	solute carrier family 35 member F3	Other	other
OR2A4/OR2A7	OR2A4	0.00331	-2.143	olfactory receptor family 2 subfamily A member 4	Plasma Membrane	G-protein coupled receptor
STARD4-AS1	STARD4-AS1	2.68e-11	-2.143	STARD4 antisense RNA 1	Other	other
KRT18P15	KRT18P15	0.162	-2.142	keratin 18 pseudogene 15	Other	other
A4GNT	A4GNT	0.00974	-2.14	alpha-1,4-N-acetylglucosaminyltransferase	Cytoplasm	enzyme
KRT18P32	KRT18P32	0.409	-2.138	keratin 18 pseudogene 32	Other	other
RPL27AP3	RPL27AP3	0.409	-2.138	ribosomal protein L27a pseudogene 3	Other	other
EFCAB14-AS1	EFCAB14-AS1	0.539	-2.137	EFCAB14 antisense RNA 1	Other	other
RPL34P20	RPL34P20	0.539	-2.137	ribosomal protein L34 pseudogene 20	Other	other
SFR1P1	SFR1P1	0.539	-2.137	SFR1 pseudogene 1	Other	other
EXOC3L4	EXOC3L4	0.539	-2.137	exocyst complex component 3 like 4	Other	other
LINC00276	LINC00276	0.539	-2.137	long intergenic non-protein coding RNA 276	Other	other
RNU6-74P	RNU6-74P	0.539	-2.137		Other	other
EPHB1	AC092969.1	0.539	-2.137	EPH receptor B1	Plasma Membrane	kinase
PAICSP6	PAICSP6	0.539	-2.137	phosphoribosylaminoimidazole carboxylase, phosphoribosylaminoimidazole succinocarboxamide synthetase pseudogene 6	Other	other
ITPR2	AC024145.1	0.539	-2.137	inositol 1,4,5-trisphosphate receptor type 2	Cytoplasm	ion channel
RARS1P1	RARS1P1	0.539	-2.137	arginyl-tRNA synthetase 1 pseudogene 1	Other	other
C16orf54	C16orf54	0.539	-2.137	chromosome 16 open reading frame 54	Extracellular Space	other
TLR8-AS1	TLR8-AS1	0.539	-2.137	TLR8 antisense RNA 1	Other	other
NDUFAF4P4	NDUFAF4P4	0.539	-2.137	NADH:ubiquinone oxidoreductase complex assembly factor 4 pseudogene 4	Other	other
SLC12A3	SLC12A3	0.539	-2.137	solute carrier family 12 member 3	Plasma Membrane	transporter	hydrochlorothiazide, hydrochlorothiazide/timolol, hydrochlorothiazide/irbesartan, chlorothiazide/reserpine, hydrochlorothiazide/losartan, chlorothiazide, aliskiren/amlodipine/hydrochlorothiazide, chlorthalidone, fosinopril/hydrochlorothiazide, enalapril/hydrochlorothiazide, candesartan cilexetil/hydrochlorothiazide, hydroflumethiazide/reserpine, atenolol/chlorthalidone, bendroflumethiazide/nadolo…
RN7SL459P	RN7SL459P	0.539	-2.137	RNA, 7SL, cytoplasmic 459, pseudogene	Other	other
SIX3	SIX3	0.539	-2.137	SIX homeobox 3	Nucleus	transcription regulator
MIR124-1HG	LINC00599	0.539	-2.137	MIR124-1 host gene	Other	other
RGS21	RGS21	0.539	-2.137	regulator of G protein signaling 21	Plasma Membrane	enzyme
TPRX1	TPRX1	0.539	-2.137	tetrapeptide repeat homeobox 1	Nucleus	transcription regulator
TMEM238	TMEM238	0.539	-2.137	transmembrane protein 238	Other	other
TCP10L	TCP10L	0.539	-2.137	t-complex 10 like	Nucleus	transcription regulator
IGKV1OR1-1	IGKV1OR1-1	0.539	-2.137	immunoglobulin kappa variable 1/OR1-1 (pseudogene)	Other	other
BPIFA4P	BPIFA4P	0.539	-2.137	BPI fold containing family A member 4, pseudogene	Extracellular Space	other
NFE4	NFE4	0.539	-2.137	nuclear factor, erythroid 4	Nucleus	transcription regulator
RASSF10	RASSF10	0.539	-2.137	Ras association domain family member 10	Other	other
NDUFS5P6	NDUFS5P6	0.539	-2.137		Other	other
LINC00881	LINC00881	0.539	-2.137	long intergenic non-protein coding RNA 881	Other	other
RN7SKP19	RN7SKP19	0.539	-2.137		Other	other
LINC01798	LINC01798	0.539	-2.137	long intergenic non-protein coding RNA 1798	Other	other
RNU1-134P	RNU1-134P	0.539	-2.137	RNA, U1 small nuclear 134, pseudogene	Other	other
LINC01250	LINC01250	0.539	-2.137	long intergenic non-protein coding RNA 1250	Other	other
ZNF847P	ZNF847P	0.539	-2.137	zinc finger protein 847, pseudogene	Other	other
MED15P5	MED15P5	0.539	-2.137	mediator complex subunit 15 pseudogene 5	Other	other
FABP6-AS1	FABP6-AS1	0.539	-2.137		Other	other
PAICSP5	PAICSP5	0.539	-2.137	phosphoribosylaminoimidazole carboxylase, phosphoribosylaminoimidazole succinocarboxamide synthetase pseudogene 5	Other	other
TSPAN8	TSPAN8	0.419	-2.136	tetraspanin 8	Plasma Membrane	other
GDPD2	GDPD2	2.08e-11	-2.136	glycerophosphodiester phosphodiesterase domain containing 2	Plasma Membrane	enzyme
FENDRR	FENDRR	2.6e-42	-2.135	FOXF1 adjacent non-coding developmental regulatory RNA	Other	other
MIR7851	MIR7851	0.413	-2.134	microRNA 7851	Other	microRNA
CPM	CPM	7.19e-28	-2.134	carboxypeptidase M	Plasma Membrane	peptidase
PRKCQ-AS1	PRKCQ-AS1	0.00082	-2.133	PRKCQ antisense RNA 1	Other	other
TMEM178A	TMEM178A	0.0068	-2.133	transmembrane protein 178A	Cytoplasm	other
ZFP57	ZFP57	9.94e-05	-2.13	ZFP57 zinc finger protein	Nucleus	transcription regulator
SUPT4H1P2	SUPT4H1P2	0.185	-2.128	SPT4 homolog, DSIF elongation factor subunit pseudogene 2	Other	other
PDE4A	PDE4A	0.000236	-2.127	phosphodiesterase 4A	Cytoplasm	enzyme	enprofylline, dyphylline, caffeine/ergotamine, arofylline, tetomilast, L 869298, ibudilast, apremilast, aspirin/dipyridamole/telmisartan, drotaverin, anagrelide, cilomilast, milrinone, dipyridamole, L-826,141, aspirin/dipyridamole, amrinone, ketotifen, roflumilast, theophylline, pentoxifylline, caffeine
OR2S2	OR2S2	0.00641	-2.124	olfactory receptor family 2 subfamily S member 2	Plasma Membrane	G-protein coupled receptor
CYP39A1	CYP39A1	0.279	-2.123	cytochrome P450 family 39 subfamily A member 1	Cytoplasm	enzyme
LINC01615	LINC01615	2.1e-214	-2.123	long intergenic non-protein coding RNA 1615	Other	other
FILNC1	FILNC1	1.33e-07	-2.121	FOXO induced long non-coding RNA 1	Other	other
PMPCAP1	PMPCAP1	0.117	-2.121	PMPCA pseudogene 1	Other	other
APOE	APOE	8.31e-13	-2.121	apolipoprotein E	Extracellular Space	transporter
MAST1	MAST1	6.74e-05	-2.119	microtubule associated serine/threonine kinase 1	Cytoplasm	kinase
RGL4	RGL4	0.0308	-2.118	ral guanine nucleotide dissociation stimulator like 4	Other	other
NKAIN2	NKAIN2	0.0263	-2.118	sodium/potassium transporting ATPase interacting 2	Plasma Membrane	other
CASP1	CASP1	1.46e-77	-2.117	caspase 1	Cytoplasm	peptidase	caspase 1 inhibitor
PANX2	PANX2	6.89e-33	-2.117	pannexin 2	Plasma Membrane	transporter
RN7SL452P	RN7SL452P	0.278	-2.115		Other	other
RN7SL480P	RN7SL480P	0.544	-2.114	RNA, 7SL, cytoplasmic 480, pseudogene	Other	other
ACSL6	ACSL6	0.544	-2.114	acyl-CoA synthetase long chain family member 6	Cytoplasm	enzyme
RARRES2P4	RARRES2P4	0.544	-2.114	retinoic acid receptor responder 2 pseudogene 4	Other	other
WWC3-AS1	WWC3-AS1	0.544	-2.114	WWC3 antisense RNA 1	Other	other
RN7SL306P	RN7SL306P	0.544	-2.114	RNA, 7SL, cytoplasmic 306, pseudogene	Other	other
TRPC6P	TRPC6P	0.544	-2.114	transient receptor potential cation channel subfamily C member 6, pseudogene	Other	other
NKX6-1	NKX6-1	5.99e-05	-2.113	NK6 homeobox 1	Nucleus	transcription regulator
ADAM19	AC106801.1	0.137	-2.111	ADAM metallopeptidase domain 19	Plasma Membrane	peptidase
SLC7A4	SLC7A4	0.111	-2.11	solute carrier family 7 member 4	Plasma Membrane	transporter
SERPINB2	SERPINB2	4.07e-80	-2.109	serpin family B member 2	Extracellular Space	other
FAM245A	FAM245A	0.415	-2.109	family with sequence similarity 245 member A	Other	other
MIR6763	MIR6763	0.415	-2.109	microRNA 6763	Other	microRNA
RPL17P37	RPL17P37	0.415	-2.109	ribosomal protein L17 pseudogene 37	Other	other
H3P23	H3P23	0.415	-2.109		Other	other
DPP3P2	DPP3P2	0.415	-2.109	DPP3 pseudogene 2	Other	other
MIR6795	MIR6795	0.415	-2.109	microRNA 6795	Other	microRNA
KRT8P35	KRT8P35	0.415	-2.109	keratin 8 pseudogene 35	Other	other
RNA5SP269	RNA5SP269	0.545	-2.107	RNA, 5S ribosomal pseudogene 269	Other	other
GNG5P3	GNG5P3	0.545	-2.107	G protein subunit gamma 5 pseudogene 3	Other	other
OR7E36P	OR7E36P	0.545	-2.107	olfactory receptor family 7 subfamily E member 36 pseudogene	Other	other
UPK3BL2	UPK3BL2	4.08e-08	-2.106	uroplakin 3B like 2	Other	other
IFNA8	IFNA8	0.443	-2.105	interferon alpha 8	Extracellular Space	cytokine
PTCSC2	PTCSC2	0.4	-2.104	papillary thyroid carcinoma susceptibility candidate 2	Other	other
SUCNR1	SUCNR1	0.167	-2.104	succinate receptor 1	Plasma Membrane	G-protein coupled receptor
SPTBN2	SPTBN2	9.56e-08	-2.104	spectrin beta, non-erythrocytic 2	Cytoplasm	other
SLC22A18AS	SLC22A18AS	2.91e-14	-2.103	solute carrier family 22 member 18 antisense	Other	other
ZRSR2P1	ZRSR2P1	0.00168	-2.103	ZRSR2 pseudogene 1	Nucleus	other
PATL2	PATL2	0.194	-2.099	PAT1 homolog 2	Cytoplasm	translation regulator
PRSS12	PRSS12	1.61e-24	-2.093	serine protease 12	Extracellular Space	peptidase
SIM1	SIM1	1.85e-30	-2.093	SIM bHLH transcription factor 1	Nucleus	transcription regulator
LINC02044	LINC02044	0.256	-2.091	long intergenic non-protein coding RNA 2044	Other	other
NUTF2P7	NUTF2P7	0.196	-2.091	nuclear transport factor 2 pseudogene 7	Other	other
GULP1	GULP1	2.23e-09	-2.09	GULP PTB domain containing engulfment adaptor 1	Cytoplasm	other
HOXA13	HOXA13	4.62e-18	-2.089	homeobox A13	Nucleus	transcription regulator
NDUFB4P8	NDUFB4P8	0.434	-2.089		Other	other
ADCYAP1R1	ADCYAP1R1	0.263	-2.089	ADCYAP receptor type I	Plasma Membrane	G-protein coupled receptor
ST14	ST14	0.411	-2.087	ST14 transmembrane serine protease matriptase	Plasma Membrane	peptidase
RNA5SP493	RNA5SP493	0.404	-2.086	RNA, 5S ribosomal pseudogene 493	Other	other
MTMR1	MTMR1	0.0587	-2.085	myotubularin related protein 1	Cytoplasm	phosphatase
LRCH2	LRCH2	1.38e-46	-2.085	leucine rich repeats and calponin homology domain containing 2	Other	other
UNC5CL	UNC5CL	0.144	-2.084	unc-5 family C-terminal like	Cytoplasm	peptidase
TRIM67	TRIM67	3.7e-09	-2.083	tripartite motif containing 67	Cytoplasm	other
IFIT1	IFIT1	1.35e-87	-2.083	interferon induced protein with tetratricopeptide repeats 1	Cytoplasm	other
RIPOR2	RIPOR2	0.00278	-2.082	RHO family interacting cell polarization regulator 2	Cytoplasm	other
KRT18P3	KRT18P3	0.421	-2.082	keratin 18 pseudogene 3	Other	other
mir-1302	MIR1302-10	0.421	-2.082	microRNA 1302-5	Cytoplasm	microRNA
RNVU1-2	RNVU1-2	0.421	-2.082	RNA, variant U1 small nuclear 2	Other	other
GLCCI1-DT	GLCCI1-DT	0.108	-2.081	GLCCI1 divergent transcript	Other	other
RNU6-375P	RNU6-375P	0.418	-2.081		Other	other
RPL6P2	RPL6P2	0.418	-2.081	ribosomal protein L6 pseudogene 2	Other	other
RPL36AP36	RPL36AP36	0.414	-2.08	ribosomal protein L36a pseudogene 36	Other	other
CEBPA	CEBPA	0.00985	-2.08	CCAAT enhancer binding protein alpha	Nucleus	transcription regulator
CD7	CD7	8.51e-05	-2.08	CD7 molecule	Plasma Membrane	other
SNORA30	SNORA30	0.259	-2.078	small nucleolar RNA, H/ACA box 30	Other	other
OR2A4/OR2A7	OR2A7	0.000493	-2.077	olfactory receptor family 2 subfamily A member 4	Plasma Membrane	G-protein coupled receptor
IGFBP7-AS1	IGFBP7-AS1	1.25e-05	-2.077	IGFBP7 antisense RNA 1	Other	other
mir-627	MIR627	0.551	-2.076	microRNA 627	Cytoplasm	microRNA
RNU4-35P	RNU4-35P	0.551	-2.076		Other	other
HIGD1AP4	HIGD1AP4	0.552	-2.075	HIG1 hypoxia inducible domain family member 1A pseudogene 4	Other	other
AKT3	AL591721.1	0.301	-2.072	AKT serine/threonine kinase 3	Cytoplasm	kinase	triciribine, GSK690693, triciribine phosphate, enzastaurin
ESPNL	ESPNL	4.28e-20	-2.072	espin like	Extracellular Space	other
PITX1	PITX1	7.42e-42	-2.071	paired like homeodomain 1	Nucleus	transcription regulator
ITIH3	ITIH3	2.49e-13	-2.07	inter-alpha-trypsin inhibitor heavy chain 3	Extracellular Space	other
GPR62	GPR62	0.133	-2.069	G protein-coupled receptor 62	Plasma Membrane	G-protein coupled receptor
HPSE	HPSE	1.27e-52	-2.067	heparanase	Plasma Membrane	enzyme	2-O,3-O-desulfated heparin, PG 545, roneparstat, heparanase inhibitor PI-88
MAB21L3	MAB21L3	0.000133	-2.067	mab-21 like 3	Other	other
EPHA10	EPHA10	0.418	-2.065	EPH receptor A10	Plasma Membrane	transmembrane receptor
LRP6	LRP6	2.69e-23	-2.063	LDL receptor related protein 6	Plasma Membrane	transmembrane receptor	BI-905677
OR2A1-AS1	OR2A1-AS1	9.33e-19	-2.061	OR2A1 antisense RNA 1	Other	other
LILRB3	LILRB3	1.79e-05	-2.06	leukocyte immunoglobulin like receptor B3	Plasma Membrane	transmembrane receptor
KLC3	KLC3	0.0999	-2.058	kinesin light chain 3	Cytoplasm	other
CYP4F26P	CYP4F26P	0.0783	-2.058	cytochrome P450 family 4 subfamily F member 26, pseudogene	Other	other
RPH3AL	RPH3AL	1.57e-57	-2.055	rabphilin 3A like (without C2 domains)	Plasma Membrane	other
OSR2	OSR2	2.78e-32	-2.054	odd-skipped related transciption factor 2	Nucleus	transcription regulator
IL6	IL6	6.11e-21	-2.053	interleukin 6	Extracellular Space	cytokine	anti-IL-6 monoclonal antibody, tocilizumab, siltuximab, clazakizumab, interleukin-6 receptor inhibitor, ziltivekimab
TRHDE-AS1	TRHDE-AS1	4.37e-59	-2.052	TRHDE antisense RNA 1	Other	other
ATXN1	ATXN1	0.00573	-2.052	ataxin 1	Nucleus	transcription regulator
RPL26P9	RPL26P9	0.557	-2.05	ribosomal protein L26 pseudogene 9	Other	other
RNU6-805P	RNU6-805P	0.557	-2.05		Other	other
mir-548	MIR548AH	0.557	-2.05	microRNA 579	Cytoplasm	microRNA
KRT18P18	KRT18P18	0.557	-2.05	keratin 18 pseudogene 18	Other	other
RNU6-613P	RNU6-613P	0.557	-2.05		Other	other
RNU6-290P	RNU6-290P	0.557	-2.05	RNA, U6 small nuclear 290, pseudogene	Other	other
LINC00266-2P	LINC00266-2P	0.428	-2.049	long intergenic non-protein coding RNA 266-2, pseudogene	Other	other
H3P24	H3P24	0.428	-2.049		Other	other
TMSB10P2	TMSB10P2	0.428	-2.049	thymosin beta 10 pseudogene 2	Other	other
RBMX2P5	RBMX2P5	0.428	-2.049	RBMX2 pseudogene 5	Other	other
LRATD1	LRATD1	2.17e-10	-2.048	LRAT domain containing 1	Other	other
PTK2B	PTK2B	1.42e-53	-2.047	protein tyrosine kinase 2 beta	Cytoplasm	kinase	PF-562271, lorlatinib, conteltinib
GBA3	GBA3	0.558	-2.046	glucosylceramidase beta 3 (gene/pseudogene)	Cytoplasm	enzyme
TRBV5-4	TRBV5-4	0.558	-2.046	T cell receptor beta variable 5-4	Other	other
LINC01338	LINC01338	0.558	-2.046	long intergenic non-protein coding RNA 1338	Other	other
LGALS9B	LGALS9B	0.558	-2.046	galectin 9B	Cytoplasm	other
HK3	HK3	0.558	-2.046	hexokinase 3	Cytoplasm	kinase
KAAG1	KAAG1	0.558	-2.046	kidney associated antigen 1	Extracellular Space	other
SERPINB4	SERPINB4	0.558	-2.046	serpin family B member 4	Cytoplasm	other
CYP1D1P	CYP1D1P	0.558	-2.046	cytochrome P450 family 1 subfamily D member 1, pseudogene	Other	other
SLC9A3P3	SLC9A3P3	0.558	-2.046	solute carrier family 9 member 3 pseudogene 3	Other	other
VENTXP6	VENTXP6	0.558	-2.046	VENT homeobox pseudogene 6	Other	other
SREK1IP1P2	SREK1IP1P2	0.558	-2.046		Other	other
ATP13A5	ATP13A5	0.558	-2.046	ATPase 13A5	Plasma Membrane	transporter
RAG2	RAG2	0.558	-2.046	recombination activating 2	Nucleus	enzyme
RBAKDN	RBAKDN	0.558	-2.046	RBAK downstream neighbor	Other	other
MCCD1	MCCD1	0.558	-2.046	mitochondrial coiled-coil domain 1	Other	other
MS4A12	MS4A12	0.558	-2.046	membrane spanning 4-domains A12	Plasma Membrane	other
CSF3R	CSF3R	0.558	-2.046	colony stimulating factor 3 receptor	Plasma Membrane	transmembrane receptor	leridistim, cladribine/cytarabine/filgrastim, cytarabine/filgrastim/fludarabine phosphate, cladribine/cytarabine/filgrastim/mitoxantrone, clofarabine/cytarabine/filgrastim, cytarabine/filgrastim/fludarabine phosphate/idarubicin, cladribine/cytarabine/filgrastim/idarubicin, darbepoetin alfa/filgrastim, EPO/filgrastim, cladribine/cytarabine/filgrastim/idarubicin/plerixafor, clofarabine/filgrastim/i…
LAPTM4A-DT	LAPTM4A-DT	0.558	-2.046	LAPTM4A divergent transcript	Other	other
LINC01170	LINC01170	0.558	-2.046	long intergenic non-protein coding RNA 1170	Other	other
BCAR4	BCAR4	0.558	-2.046	breast cancer anti-estrogen resistance 4	Other	other
HSFX3/HSFX4	HSFX3	0.558	-2.046	heat shock transcription factor family, X-linked member 4	Nucleus	transcription regulator
SPATA31A6 (includes others)	SPATA31A7	0.558	-2.046	SPATA31 subfamily A member 6	Cytoplasm	other
LINC01396	LINC01396	0.558	-2.046	long intergenic non-protein coding RNA 1396	Other	other
OOSP3	OOSP3	0.558	-2.046	oocyte secreted protein family member 3	Other	other
FAM170A	FAM170A	0.558	-2.046	family with sequence similarity 170 member A	Nucleus	other
SYNGR3	SYNGR3	2.27e-21	-2.043	synaptogyrin 3	Plasma Membrane	other
ALG1L13P	ALG1L13P	0.121	-2.043		Other	other
TMEM256P2	TMEM256P2	0.407	-2.042		Other	other
LRRC37A9P	LRRC37A9P	0.446	-2.041	leucine rich repeat containing 37 member A9, pseudogene	Other	other
TNNT1	TNNT1	5.14e-17	-2.034	troponin T1, slow skeletal type	Cytoplasm	other
DOC2B	DOC2B	0.192	-2.029	double C2 domain beta	Cytoplasm	transporter
NKX3-2	NKX3-2	0.000607	-2.029	NK3 homeobox 2	Nucleus	transcription regulator
ACTA1	ACTA1	0.44	-2.028	actin alpha 1, skeletal muscle	Cytoplasm	other
P2RX5-TAX1BP3	P2RX5-TAX1BP3	8.54e-10	-2.027	P2RX5-TAX1BP3 readthrough (NMD candidate)	Other	other
FAM106A	FAM106A	5.77e-07	-2.027	family with sequence similarity 106 member A	Other	other
DUX4L35	DUX4L35	0.429	-2.026	double homeobox 4 like 35 (pseudogene)	Other	other
RN7SL644P	RN7SL644P	0.429	-2.026	RNA, 7SL, cytoplasmic 644, pseudogene	Other	other
DENND6B	CR559946.1	0.409	-2.025	DENN domain containing 6B	Cytoplasm	other
CYP7B1	CYP7B1	1.47e-05	-2.024	cytochrome P450 family 7 subfamily B member 1	Cytoplasm	enzyme
PLEKHA6	PLEKHA6	1.04e-18	-2.023	pleckstrin homology domain containing A6	Other	other
LINC00598	LINC00598	0.21	-2.021	long intergenic non-protein coding RNA 598	Other	other
PDCD6IPP1	PDCD6IPP1	2.34e-11	-2.02	PDCD6IP pseudogene 1	Other	other
ABCC6P1	ABCC6P1	0.219	-2.02	ATP binding cassette subfamily C member 6 pseudogene 1	Other	other
NPAS4	NPAS4	0.0039	-2.019	neuronal PAS domain protein 4	Nucleus	transcription regulator
SYDE2	SYDE2	2.07e-29	-2.018	synapse defective Rho GTPase homolog 2	Cytoplasm	other
CCDC180	CCDC180	0.0711	-2.017	coiled-coil domain containing 180	Cytoplasm	other
RPL35P3	RPL35P3	0.311	-2.016	ribosomal protein L35 pseudogene 3	Other	other
ASPHD2	ASPHD2		-2.015	aspartate beta-hydroxylase domain containing 2	Other	enzyme
LINC01829	LINC01829	0.0389	-2.015	long intergenic non-protein coding RNA 1829	Other	other
MIR3657	MIR3657	0.564	-2.013	microRNA 3657	Cytoplasm	microRNA
USP17L2 (includes others)	USP17L3	0.564	-2.013	ubiquitin specific peptidase 17 like family member 2	Nucleus	peptidase
TTLL6	TTLL6	0.564	-2.013	tubulin tyrosine ligase like 6	Cytoplasm	enzyme
RNU6-553P	RNU6-553P	0.564	-2.013		Other	other
ERV3-1	ERV3-1	1.14e-25	-2.012	endogenous retrovirus group 3 member 1, envelope	Cytoplasm	other
MIR4730	MIR4730	0.0661	-2.012	microRNA 4730	Cytoplasm	microRNA
TMEM62	TMEM62	4.82e-10	-2.011	transmembrane protein 62	Other	enzyme
TENT5C	TENT5C	5.22e-32	-2.011	terminal nucleotidyltransferase 5C	Extracellular Space	enzyme
RNU4-85P	RNU4-85P	0.565	-2.011		Other	other
RNU6-44P	RNU6-44P	0.565	-2.011	RNA, U6 small nuclear 44, pseudogene	Other	other
TMEM30CP	TMEM30CP	0.565	-2.011	transmembrane protein 30C, pseudogene	Other	other
CPNE8-AS1	CPNE8-AS1	0.435	-2.01	CPNE8 antisense RNA 1	Other	other
PMS2P5/PMS2P9	PMS2P5	5.21e-08	-2.01	PMS1 homolog 2, mismatch repair system component pseudogene 5	Other	other
ZNF488	ZNF488	1.43e-08	-2.008	zinc finger protein 488	Nucleus	transcription regulator
FCER1G	FCER1G	0.186	-2.008	Fc fragment of IgE receptor Ig	Plasma Membrane	transmembrane receptor
ZC3HC1	ZC3HC1	7.11e-14	-2.007	zinc finger C3HC-type containing 1	Nucleus	other
NBEA	NBEA	9.17e-30	-2.007	neurobeachin	Cytoplasm	other
INSL6	INSL6	0.0263	-2.005	insulin like 6	Extracellular Space	other
RBP7	RBP7	0.123	-2.004	retinol binding protein 7	Cytoplasm	other
PCDHA3	PCDHA3	0.000239	-2.003	protocadherin alpha 3	Plasma Membrane	other
NEXMIF	NEXMIF	0.428	-2.001	neurite extension and migration factor	Nucleus	enzyme
C1QTNF1	C1QTNF1	3.2e-126	-1.998	C1q and TNF related 1	Extracellular Space	other
DENND3	DENND3	6.43e-09	-1.998	DENN domain containing 3	Cytoplasm	other
mir-6827	MIR6827	0.0584	-1.996	microRNA 6827	Other	microRNA
GIPC2	GIPC2		-1.995	GIPC PDZ domain containing family member 2	Cytoplasm	other
MAP3K14-AS1	MAP3K14-AS1	5.21e-14	-1.995	MAP3K14 antisense RNA 1	Other	other
CRYZL2P	CRYZL2P		-1.994	crystallin zeta like 2, pseudogene	Other	other
TTLL13P	TTLL13P	0.425	-1.994	tubulin tyrosine ligase like 13, pseudogene	Cytoplasm	enzyme
USP53	USP53	1.33e-12	-1.993	ubiquitin specific peptidase 53	Extracellular Space	enzyme
RNU6-446P	RNU6-446P	0.117	-1.993	RNA, U6 small nuclear 446, pseudogene	Other	other
ELL	AC010335.1	0.43	-1.992	elongation factor for RNA polymerase II	Nucleus	transcription regulator
ARMC9	ARMC9	6.21e-11	-1.992	armadillo repeat containing 9	Cytoplasm	other
OVCH2	OVCH2	6.45e-06	-1.991	ovochymase 2	Other	other
FOXN3	FOXN3	0.112	-1.99	forkhead box N3	Nucleus	transcription regulator
PTGER1	PTGER1	7.25e-05	-1.99	prostaglandin E receptor 1	Plasma Membrane	G-protein coupled receptor	misoprostol, prostaglandin E2, prostaglandin E1, carboprost, ecraprost, diclofenac/misoprostol, bimatoprost, ONO-8711, bimatoprost/timolol, iloprost
MMP11	MMP11	4.3e-57	-1.989	matrix metallopeptidase 11	Extracellular Space	peptidase	marimastat
TRIM39-RPP21	TRIM39-RPP21	0.466	-1.987	TRIM39-RPP21 readthrough	Other	other
MKNK1-AS1	MKNK1-AS1	0.063	-1.985	MKNK1 antisense RNA 1	Other	other
C16orf90	C16orf90	0.1	-1.984	chromosome 16 open reading frame 90	Other	other
LOC105376126	AL136367.1	0.0392	-1.982	uncharacterized LOC105376126	Other	other
PLCXD2	PLCXD2	9.11e-25	-1.981	phosphatidylinositol specific phospholipase C X domain containing 2	Other	enzyme
FAM86MP	FAM86MP	0.571	-1.979	family with sequence similarity 86, member A pseudogene	Other	other
ARPP19P1	ARPP19P1	0.571	-1.979	ARPP19 pseudogene 1	Other	other
TIMM8BP2	TIMM8BP2	0.571	-1.979	translocase of inner mitochondrial membrane 8B pseudogene 2	Other	other
RPL23AP77	RPL23AP77	0.571	-1.979	ribosomal protein L23a pseudogene 77	Other	other
ADGRD1-AS1	ADGRD1-AS1	0.571	-1.979	ADGRD1 antisense RNA 1	Other	other
CRLF3P2	AC092284.1	0.571	-1.979	CRLF3 pseudogene 2	Other	other
FAM89A	FAM89A	1.17e-53	-1.977	family with sequence similarity 89 member A	Other	other
MUSTN1	MUSTN1	0.317	-1.977	musculoskeletal, embryonic nuclear protein 1	Nucleus	other
LIMS3/LIMS4	LIMS3		-1.975	LIM zinc finger domain containing 4	Other	other
DGKH	DGKH	0.0328	-1.975	diacylglycerol kinase eta	Cytoplasm	kinase
KIF26A	KIF26A	9.7e-20	-1.975	kinesin family member 26A	Cytoplasm	other
SLC35E2A	SLC35E2A	4.17e-58	-1.972	solute carrier family 35 member E2A	Other	other
RANBP17	RANBP17	5.02e-28	-1.969	RAN binding protein 17	Nucleus	transporter
NPTX2	NPTX2	6.43e-44	-1.969	neuronal pentraxin 2	Extracellular Space	other
RBPMS2	RBPMS2	2.82e-21	-1.969	RNA binding protein, mRNA processing factor 2	Cytoplasm	other
ACP4	ACP4	0.443	-1.968	acid phosphatase 4	Plasma Membrane	phosphatase
RPS27P27	AC106793.1	0.000668	-1.968	ribosomal protein S27 pseudogene 27	Other	other
ADAP1	ADAP1	6.24e-46	-1.967	ArfGAP with dual PH domains 1	Nucleus	other
CD40	CD40	6.35e-70	-1.967	CD40 molecule	Plasma Membrane	transmembrane receptor	dacetuzumab, CP-870893, RO7009789, CFZ533, FFP104, SEA-CD40, APX005M, ABBV-927, CDX-1140, bleselumab, chi lob 7/4, anti-CD40 monoclonal antibody, ABBV-428, mitazalimab, lucatumumab
DIRC3-AS1	DIRC3-AS1	7.2e-08	-1.966	DIRC3 antisense RNA 1	Other	other
PDZD4	PDZD4	4.18e-17	-1.961	PDZ domain containing 4	Cytoplasm	other
EPCAM-DT	EPCAM-DT	2.4e-07	-1.96	EPCAM divergent transcript	Other	other
LINC01058	LINC01058	0.295	-1.959	long intergenic non-protein coding RNA 1058	Other	other
CACNA1D	CACNA1D	3.2e-05	-1.959	calcium voltage-gated channel subunit alpha1 D	Plasma Membrane	ion channel	amlodipine/hydrochlorothiazide, cinnarizine, MEM-1003, amlodipine/hydrochlorothiazide/valsartan, amlodipine/telmisartan, aliskiren/amlodipine, aliskiren/amlodipine/hydrochlorothiazide, amlodipine/valsartan, amlodipine/perindopril, amlodipine/benazepril, verapamil, dexamethasone/rituximab/verapamil, mibefradil, bepridil, enalapril/felodipine, amlodipine/atorvastatin, amlodipine/celecoxib, nisoldip…
LITAF	LITAF	9e-119	-1.959	lipopolysaccharide induced TNF factor	Nucleus	transcription regulator
LINC01389	LINC01389	0.198	-1.958	long intergenic non-protein coding RNA 1389	Other	other
MIR1302-2HG	MIR1302-2HG	0.0169	-1.957	MIR1302-2 host gene	Other	other
LIPH	LIPH	2.46e-14	-1.955	lipase H	Extracellular Space	enzyme
C4orf36	C4orf36	0.00538	-1.955	chromosome 4 open reading frame 36	Other	other
IGBP1-AS2	IGBP1-AS2	0.566	-1.953		Other	other
DAB1	AL390243.1	0.572	-1.953	DAB adaptor protein 1	Cytoplasm	other
CDC37P1	CDC37P1	0.158	-1.952	cell division cycle 37 pseudogene 1	Other	other
MTATP6P27	MTATP6P27	0.319	-1.951		Other	other
DNAJC22	DNAJC22	1.91e-25	-1.95	DnaJ heat shock protein family (Hsp40) member C22	Other	other
ANKRD36BP2	ANKRD36BP2	0.439	-1.949	ankyrin repeat domain 36B pseudogene 2	Other	other
CDH2	AC006249.1	0.00162	-1.949	cadherin 2	Plasma Membrane	other	N-ac-CHAVC-NH2
PLXDC1	PLXDC1	5.55e-20	-1.948	plexin domain containing 1	Plasma Membrane	other
FOXA1	FOXA1	0.00652	-1.947	forkhead box A1	Nucleus	transcription regulator
DNM1P35	DNM1P35	0.00345	-1.947	dynamin 1 pseudogene 35	Other	other
FAM153A/FAM153B	FAM153A	0.578	-1.945	family with sequence similarity 153 member B	Other	other
LINC01645	LINC01645	0.578	-1.945	long intergenic non-protein coding RNA 1645	Other	other
ANKS4B	ANKS4B	0.578	-1.945	ankyrin repeat and sterile alpha motif domain containing 4B	Nucleus	transcription regulator
[truncated: 38,407 more rows]
