# Supplementary material for: Multi-Omics Approach Reveals Genes and Pathways Affected in Miller-Dieker Syndrome
Source: Mol Neurobiol. 2024 Nov 7;62(4):5073–94. doi: 10.1007/s12035-024-04532-7 (PMC11880102; doi:10.1007/s12035-024-04532-7)
Supplement: Supplementary file 4 — Supplementary file4 (XLSX 147 KB) [file 12035_2024_4532_MOESM4_ESM.xlsx]

## Sheet: BP up protein
Enrichment FDR	nGenes	Pathway Genes	Fold Enrichment	Pathway	URL	Genes
8.57987e-09	9	33	35.5262	Neuronal action potential	http://amigo.geneontology.org/amigo/term/GO:0019228	SCN4A SCN2A SCN1A SCN3A SCN11A SCN9A SCN5A SCN10A SCN8A
0.00429372	3	11	35.5262	Synaptic vesicle budding	http://amigo.geneontology.org/amigo/term/GO:0070142	DNM2 DNM1 AP3B1
1.02674e-08	9	36	32.5657	Membrane depolarization during action potential	http://amigo.geneontology.org/amigo/term/GO:0086010	SCN4A SCN2A SCN1A SCN3A SCN11A SCN9A SCN5A SCN10A SCN8A
0.00843197	3	16	24.4243	Membrane fission	http://amigo.geneontology.org/amigo/term/GO:0090148	DNM2 DNM1 CORO1C
0.036764	2	11	23.6842	UDP-N-acetylglucosamine biosynthetic proc.	http://amigo.geneontology.org/amigo/term/GO:0006048	UAP1 UAP1L1
0.036764	2	11	23.6842	AV node cell action potential	http://amigo.geneontology.org/amigo/term/GO:0086016	SCN5A SCN10A
0.036764	2	11	23.6842	AV node cell to bundle of His cell signaling	http://amigo.geneontology.org/amigo/term/GO:0086027	SCN5A SCN10A
0.0412986	2	12	21.7105	Cellular response to nitrogen starvation	http://amigo.geneontology.org/amigo/term/GO:0006995	MAP1LC3B MAP1LC3B2
0.0412986	2	12	21.7105	Neg. reg. of glucose import	http://amigo.geneontology.org/amigo/term/GO:0046325	PEA15 ENPP1
0.0412986	2	12	21.7105	Pos. reg. of astrocyte differentiation	http://amigo.geneontology.org/amigo/term/GO:0048711	SERPINE2 BIN1
0.0412986	2	12	21.7105	Neg. reg. of platelet aggregation	http://amigo.geneontology.org/amigo/term/GO:0090331	CD9 SERPINE2
0.0412986	2	12	21.7105	Reg. of calcium ion transmembrane transport via high voltage-gated calcium chann	http://amigo.geneontology.org/amigo/term/GO:1902514	BIN1 CAMK2D
0.046054	2	13	20.0404	Autophagy of peroxisome	http://amigo.geneontology.org/amigo/term/GO:0030242	MAP1LC3B TRAPPC8
0.046054	2	13	20.0404	Amino sugar biosynthetic proc.	http://amigo.geneontology.org/amigo/term/GO:0046349	UAP1 UAP1L1
0.046054	2	13	20.0404	Neg. reg. of CD4-positive, alpha-beta T cell proliferation	http://amigo.geneontology.org/amigo/term/GO:2000562	LGALS9 LGALS9B
0.0148279	3	22	17.7631	Actin filament-based transport	http://amigo.geneontology.org/amigo/term/GO:0099515	SUN2 MYO7A MYO1D
2.26912e-06	9	70	16.7481	Transmission of nerve impulse	http://amigo.geneontology.org/amigo/term/GO:0019226	SCN4A SCN2A SCN1A SCN3A SCN11A SCN9A SCN5A SCN10A SCN8A
1.52236e-06	10	87	14.9727	Membrane depolarization	http://amigo.geneontology.org/amigo/term/GO:0051899	SCN4A SCN2A SCN1A CAMK2D SCN3A SCN11A SCN9A SCN5A SCN10A SCN8A
0.0209165	3	27	14.4737	Response to thyroid hormone	http://amigo.geneontology.org/amigo/term/GO:0097066	CTSL ANXA2 GAS2L1
0.0225746	3	28	13.9567	Pos. reg. of gene silencing by miRNA	http://amigo.geneontology.org/amigo/term/GO:2000637	FXR1 DHX9 EGFR

## Sheet: BP down protein
Enrichment FDR	nGenes	Pathway Genes	Fold Enrichment	Pathway	URL	Genes
0.0186616	4	41	11.4639	Muscle filament sliding	http://amigo.geneontology.org/amigo/term/GO:0030049	TNNC2 TPM1 MYL3 TPM2
0.0186616	4	41	11.4639	Actin-myosin filament sliding	http://amigo.geneontology.org/amigo/term/GO:0033275	TNNC2 TPM1 MYL3 TPM2
0.00672024	5	51	11.5201	Glycogen biosynthetic proc.	http://amigo.geneontology.org/amigo/term/GO:0005978	PTGES3 ACADM GYG1 PGM2 PPP1CB
0.00672024	5	51	11.5201	Glucan biosynthetic proc.	http://amigo.geneontology.org/amigo/term/GO:0009250	PTGES3 ACADM GYG1 PGM2 PPP1CB
0.0427395	3	29	12.1557	Retrograde protein transport, ER to cytosol	http://amigo.geneontology.org/amigo/term/GO:0030970	SEC61B HSP90B1 BCAP31
0.0427395	3	29	12.1557	Endoplasmic reticulum to cytosol transport	http://amigo.geneontology.org/amigo/term/GO:1903513	SEC61B HSP90B1 BCAP31
0.00053865	7	67	12.2767	Reg. of ATPase activity	http://amigo.geneontology.org/amigo/term/GO:0043462	ATP1B3 HSPA2 TPM1 TOR1AIP1 MYL3 TOR1AIP2 TPM2
0.0404015	3	28	12.5898	Nucleobase-containing small molecule interconversion	http://amigo.geneontology.org/amigo/term/GO:0015949	CTPS1 GLRX NME1
0.0373093	3	27	13.0561	Reg. of the force of heart contraction	http://amigo.geneontology.org/amigo/term/GO:0002026	GLRX3 MYL3 ATP1A1
0.0373093	3	27	13.0561	Glucose 6-phosphate metabolic proc.	http://amigo.geneontology.org/amigo/term/GO:0051156	G6PD TKT PGM2
0.0128387	4	35	13.4292	Cerebral cortex radial glia-guided migration	http://amigo.geneontology.org/amigo/term/GO:0021801	LAMB1 CTNNB1 SRGAP2C SRGAP2
0.0128387	4	35	13.4292	Telencephalon glial cell migration	http://amigo.geneontology.org/amigo/term/GO:0022030	LAMB1 CTNNB1 SRGAP2C SRGAP2
0.000604358	6	45	15.6674	Pos. reg. of ATPase activity	http://amigo.geneontology.org/amigo/term/GO:0032781	ATP1B3 HSPA2 TPM1 TOR1AIP1 MYL3 TOR1AIP2
0.0218291	3	20	17.6258	Serine family amino acid biosynthetic proc.	http://amigo.geneontology.org/amigo/term/GO:0009070	PSPH CBS CBSL
0.0213683	3	19	18.5534	Pseudopodium organization	http://amigo.geneontology.org/amigo/term/GO:0031268	CDC42EP1 SRGAP2C SRGAP2
0.0196346	3	18	19.5842	Sulfur amino acid biosynthetic proc.	http://amigo.geneontology.org/amigo/term/GO:0000097	MTAP CBS CBSL
0.0196346	3	18	19.5842	NADPH regeneration	http://amigo.geneontology.org/amigo/term/GO:0006740	G6PD TKT PGM2
0.0196346	3	18	19.5842	Pseudopodium assembly	http://amigo.geneontology.org/amigo/term/GO:0031269	CDC42EP1 SRGAP2C SRGAP2
0.0164133	3	16	22.0322	Pentose-phosphate shunt	http://amigo.geneontology.org/amigo/term/GO:0006098	G6PD TKT PGM2
0.00991814	3	12	29.3763	L-serine metabolic proc.	http://amigo.geneontology.org/amigo/term/GO:0006563	PSPH CBS CBSL

## Sheet: CC up protein
Enrichment FDR	nGenes	Pathway Genes	Fold Enrichment	Pathway	URL	Genes
8.69457e-13	9	17	68.9627	Voltage-gated sodium channel complex	http://amigo.geneontology.org/amigo/term/GO:0001518	SCN4A SCN2A SCN1A SCN3A SCN11A SCN9A SCN5A SCN10A SCN8A
5.26645e-11	9	26	45.091	Sodium channel complex	http://amigo.geneontology.org/amigo/term/GO:0034706	SCN4A SCN2A SCN1A SCN3A SCN11A SCN9A SCN5A SCN10A SCN8A
9.14452e-05	4	15	34.7368	Node of Ranvier	http://amigo.geneontology.org/amigo/term/GO:0033268	SCN2A BIN1 SCN1A SCN8A
0.00260239	3	16	24.4243	Axon initial segment	http://amigo.geneontology.org/amigo/term/GO:0043194	BIN1 SCN1A SCN8A
0.0179396	2	11	23.6842	Arp2/3 protein complex	http://amigo.geneontology.org/amigo/term/GO:0005885	ACTR2 ARPC5
0.0206972	2	12	21.7105	Dendritic spine head	http://amigo.geneontology.org/amigo/term/GO:0044327	DNM2 DNM1
0.0039443	3	19	20.5678	Costamere	http://amigo.geneontology.org/amigo/term/GO:0043034	FXR1 PLEC AHNAK2
0.0238024	2	13	20.0404	Autolysosome	http://amigo.geneontology.org/amigo/term/GO:0044754	LAMP2 FTL
0.0264665	2	14	18.609	Chromaffin granule	http://amigo.geneontology.org/amigo/term/GO:0042583	CTSL ANXA7
0.0300684	2	15	17.3684	COPII vesicle coat	http://amigo.geneontology.org/amigo/term/GO:0030127	SAR1B PDCD6
0.00143087	4	33	15.7894	Podosome	http://amigo.geneontology.org/amigo/term/GO:0002102	CAPG LPXN ACTR2 TPM4
0.0354511	2	17	15.325	Proton-transporting ATP synthase complex, coupling factor F(o)	http://amigo.geneontology.org/amigo/term/GO:0045263	ATP5MF ATP5MF-PTCD1
2.70319e-06	8	72	14.4737	Main axon	http://amigo.geneontology.org/amigo/term/GO:0044304	DNM1 SPTBN1 MAP1B SCN2A BIN1 SCN1A MYO1D SCN8A
0.0380583	2	18	14.4737	Axolemma	http://amigo.geneontology.org/amigo/term/GO:0030673	SPTBN1 MYO1D
0.0380583	2	18	14.4737	Apical dendrite	http://amigo.geneontology.org/amigo/term/GO:0097440	MAP1B MYO1D
0.0400641	2	19	13.7119	U1 snRNP	http://amigo.geneontology.org/amigo/term/GO:0005685	SNRNP70 SNRPF
0.0400641	2	19	13.7119	Secondary lysosome	http://amigo.geneontology.org/amigo/term/GO:0005767	LAMP2 FTL
0.000865406	5	54	12.0614	T-tubule	http://amigo.geneontology.org/amigo/term/GO:0030315	SCN2A BIN1 SCN1A SCN5A AHNAK2
0.00115526	5	58	11.2296	Cytosolic large ribosomal subunit	http://amigo.geneontology.org/amigo/term/GO:0022625	RPLP0 RPL23 RPL10 RPL35A RPL23A
5.97504e-07	11	143	10.0202	Sarcolemma	http://amigo.geneontology.org/amigo/term/GO:0042383	CORO1C SCN2A BIN1 COL6A1 COL6A2 SCN1A CAMK2D PLEC ANXA2 SCN5A AHNAK2

## Sheet: CC down protein
Enrichment FDR	nGenes	Pathway Genes	Fold Enrichment	Pathway	URL	Genes
0.00430858	3	16	22.0322	Muscle myosin complex	http://amigo.geneontology.org/amigo/term/GO:0005859	MYH13 MYL9 MYL3
5.38436e-11	12	71	19.86	Stress fiber	http://amigo.geneontology.org/amigo/term/GO:0001725	MYLK ACTN1 FERMT2 PXN MYL9 PDLIM2 SEPTIN11 TPM1 BAG3 FBLIM1 PDLIM5 PDLIM7
5.38436e-11	12	71	19.86	Contractile actin filament bundle	http://amigo.geneontology.org/amigo/term/GO:0097517	MYLK ACTN1 FERMT2 PXN MYL9 PDLIM2 SEPTIN11 TPM1 BAG3 FBLIM1 PDLIM5 PDLIM7
0.0352068	2	12	19.5842	Symmetric synapse	http://amigo.geneontology.org/amigo/term/GO:0032280	ARFGEF2 SEPTIN11
1.3466e-11	13	79	19.3363	Actin filament bundle	http://amigo.geneontology.org/amigo/term/GO:0032432	MYLK ACTN1 FERMT2 PXN MYL9 PDLIM2 SEPTIN11 TPM1 BAG3 FBLIM1 PDLIM5 PDLIM7 MARCKS
0.0389774	2	13	18.0777	Sodium:potassium-exchanging ATPase complex	http://amigo.geneontology.org/amigo/term/GO:0005890	ATP1B3 ATP1A1
0.0389774	2	13	18.0777	Flotillin complex	http://amigo.geneontology.org/amigo/term/GO:0016600	CTNNA1 CTNNB1
1.89643e-10	12	80	17.6258	Actomyosin	http://amigo.geneontology.org/amigo/term/GO:0042641	MYLK ACTN1 FERMT2 PXN MYL9 PDLIM2 SEPTIN11 TPM1 BAG3 FBLIM1 PDLIM5 PDLIM7
0.00879627	3	22	16.0234	Myosin II complex	http://amigo.geneontology.org/amigo/term/GO:0016460	MYH13 MYL9 MYL3
0.0453186	2	15	15.6674	Postsynaptic density, intracellular component	http://amigo.geneontology.org/amigo/term/GO:0099092	CTNNB1 CTNND1
0.0476315	2	16	14.6881	Fibrillar collagen trimer	http://amigo.geneontology.org/amigo/term/GO:0005583	COL5A1 COL3A1
0.0476315	2	16	14.6881	Banded collagen fibril	http://amigo.geneontology.org/amigo/term/GO:0098643	COL5A1 COL3A1
0.0476315	2	16	14.6881	Presynaptic active zone cytoplasmic component	http://amigo.geneontology.org/amigo/term/GO:0098831	CTNNB1 CTNND1
0.00256783	4	33	14.243	Catenin complex	http://amigo.geneontology.org/amigo/term/GO:0016342	CTNNA1 CTNNB1 JUP CTNND1
0.0123773	3	25	14.1006	Striated muscle thin filament	http://amigo.geneontology.org/amigo/term/GO:0005865	TNNC2 TPM1 TPM2
0.0171238	3	29	12.1557	Myofilament	http://amigo.geneontology.org/amigo/term/GO:0036379	TNNC2 TPM1 TPM2
0.00152042	5	54	10.8801	Intercalated disc	http://amigo.geneontology.org/amigo/term/GO:0014704	CTNNA1 ACTN1 ATP1A1 CTNNB1 JUP
0.0232761	3	33	10.6823	Filamentous actin	http://amigo.geneontology.org/amigo/term/GO:0031941	PDLIM2 PDLIM5 PDLIM7
0.0288835	3	36	9.7921	Trans-Golgi network transport vesicle	http://amigo.geneontology.org/amigo/term/GO:0030140	GOPC RAB8B AP2A1
1.73526e-07	12	148	9.52744	I band	http://amigo.geneontology.org/amigo/term/GO:0031674	ACTN1 FERMT2 MYL9 GLRX3 PDLIM2 BAG3 CSRP1 MYL3 PDLIM5 CTNNB1 JUP PDLIM7

## Sheet: MF up protein
Enrichment FDR	nGenes	Pathway Genes	Fold Enrichment	Pathway	URL	Genes
2.36669e-11	9	24	48.8486	Voltage-gated sodium channel activity	http://amigo.geneontology.org/amigo/term/GO:0005248	SCN4A SCN2A SCN1A SCN3A SCN11A SCN9A SCN5A SCN10A SCN8A
0.00418299	3	15	26.0526	Nitric-oxide synthase binding	http://amigo.geneontology.org/amigo/term/GO:0050998	DNM2 DNM1 SCN5A
6.90278e-09	9	46	25.4862	Sodium channel activity	http://amigo.geneontology.org/amigo/term/GO:0005272	SCN4A SCN2A SCN1A SCN3A SCN11A SCN9A SCN5A SCN10A SCN8A
0.0308541	2	11	23.6842	Galactoside binding	http://amigo.geneontology.org/amigo/term/GO:0016936	LGALS9 LGALS9B
0.0361546	2	12	21.7105	Phospholipase inhibitor activity	http://amigo.geneontology.org/amigo/term/GO:0004859	ANXA5 ANXA2
0.00679242	3	20	19.5394	S100 protein binding	http://amigo.geneontology.org/amigo/term/GO:0044548	IQGAP1 ANXA2 S100A6
0.00766693	3	21	18.609	Ankyrin binding	http://amigo.geneontology.org/amigo/term/GO:0030506	SPTBN1 PLEC SCN5A
0.0429819	2	14	18.609	Arylsulfatase activity	http://amigo.geneontology.org/amigo/term/GO:0004065	ARSA SULF1
0.0429819	2	14	18.609	Filamin binding	http://amigo.geneontology.org/amigo/term/GO:0031005	DPYSL3 HSPB7
0.0191433	3	30	13.0263	Oxidoreductase activity, acting on the CH-CH group of donors, NAD or NADP as acc	http://amigo.geneontology.org/amigo/term/GO:0016628	BLVRB TECR BLVRA
0.00593358	4	45	11.5789	Extracellular matrix structural constituent conferring tensile strength	http://amigo.geneontology.org/amigo/term/GO:0030020	COL12A1 COL6A1 COL6A2 COL8A1
0.000183871	7	85	10.7275	Calcium-dependent protein binding	http://amigo.geneontology.org/amigo/term/GO:0048306	ANXA7 MYO1D ANXA2 S100A4 S100A10 S100A6 PDCD6
0.0308541	3	38	10.2839	Proteoglycan binding	http://amigo.geneontology.org/amigo/term/GO:0043394	FN1 CTSL GPNMB
0.0125023	4	57	9.14125	Oxidoreductase activity, acting on a sulfur group of donors	http://amigo.geneontology.org/amigo/term/GO:0016667	DLD PCYOX1 TMX1 SH3BGRL3
0.00539907	5	76	8.56992	Collagen binding	http://amigo.geneontology.org/amigo/term/GO:0005518	FN1 CTSL ITGA11 COL6A1 COL6A2
0.000140616	9	152	7.71293	Integrin binding	http://amigo.geneontology.org/amigo/term/GO:0005178	CD9 FAP ITGB5 FN1 LGALS8 LGALS12 GPNMB ANXA7 EGFR
0.000140616	9	153	7.66252	Sodium ion transmembrane transporter activity	http://amigo.geneontology.org/amigo/term/GO:0015081	SCN4A SCN2A SCN1A SCN3A SCN11A SCN9A SCN5A SCN10A SCN8A
0.00347749	6	102	7.66252	Serine-type endopeptidase inhibitor activity	http://amigo.geneontology.org/amigo/term/GO:0004867	SERPINB6 SERPINE2 CD109 SERPINB8 SERPINB12 ANXA2
0.00474495	6	113	6.91661	Structural constituent of cytoskeleton	http://amigo.geneontology.org/amigo/term/GO:0005200	VIM SPTBN1 ACTR2 ARPC5 PLEC SPTAN1
1.45875e-05	12	229	6.826	Actin filament binding	http://amigo.geneontology.org/amigo/term/GO:0051015	CAPG CORO1C MICAL1 BIN1 MYO7A ACTR2 IQGAP1 EGFR ARPC5 TPM4 MYO1D GAS2L1

## Sheet: MF down protein
Enrichment FDR	nGenes	Pathway Genes	Fold Enrichment	Pathway	URL	Genes
0.00499953	3	12	29.3763	Vinculin binding	http://amigo.geneontology.org/amigo/term/GO:0017166	CTNNA1 ACTN1 PXN
0.00901951	3	15	23.501	Muscle alpha-actinin binding	http://amigo.geneontology.org/amigo/term/GO:0051371	PDLIM2 PDLIM5 PDLIM7
0.0468372	2	11	21.3646	Acyl-CoA dehydrogenase activity	http://amigo.geneontology.org/amigo/term/GO:0003995	ACADVL ACADM
0.0468372	2	11	21.3646	P-type potassium transmembrane transporter activity	http://amigo.geneontology.org/amigo/term/GO:0008556	ATP1B3 ATP1A1
0.0468372	2	11	21.3646	Alpha-catenin binding	http://amigo.geneontology.org/amigo/term/GO:0045294	CTNNB1 JUP
0.0468372	2	11	21.3646	Platelet-derived growth factor binding	http://amigo.geneontology.org/amigo/term/GO:0048407	COL5A1 COL3A1
0.012611	3	17	20.7362	Intermediate filament binding	http://amigo.geneontology.org/amigo/term/GO:0019215	NES KRT14 NME1
0.0190436	3	21	16.7865	Fatty-acyl-CoA binding	http://amigo.geneontology.org/amigo/term/GO:0000062	ACADVL ACOT7 SCP2
0.0202273	3	22	16.0234	Fatty acid derivative binding	http://amigo.geneontology.org/amigo/term/GO:1901567	ACADVL ACOT7 SCP2
0.023538	3	24	14.6881	Acyl-CoA binding	http://amigo.geneontology.org/amigo/term/GO:0120227	ACADVL ACOT7 SCP2
0.00106809	5	40	14.6881	Actinin binding	http://amigo.geneontology.org/amigo/term/GO:0042805	PDLIM2 LMO7 CSRP1 PDLIM5 PDLIM7
0.00198243	5	46	12.7723	Structural constituent of muscle	http://amigo.geneontology.org/amigo/term/GO:0008307	MYL9 TPM1 CSRP1 MYL3 TPM2
0.0329721	3	30	11.7505	Alpha-actinin binding	http://amigo.geneontology.org/amigo/term/GO:0051393	PDLIM2 PDLIM5 PDLIM7
0.0345503	3	31	11.3715	ATPase activator activity	http://amigo.geneontology.org/amigo/term/GO:0001671	ATP1B3 TOR1AIP1 TOR1AIP2
0.0159703	4	44	10.6823	Signaling receptor complex adaptor activity	http://amigo.geneontology.org/amigo/term/GO:0030159	SH2B3 CRK SH2B1 PTPN11
0.0202273	4	49	9.59226	Cell-cell adhesion mediator activity	http://amigo.geneontology.org/amigo/term/GO:0098632	CDC42EP1 PDLIM5 BSG JUP
0.0279388	4	56	8.39323	Protein kinase C binding	http://amigo.geneontology.org/amigo/term/GO:0005080	GLRX3 PDLIM5 HINT1 MARCKS
1.30225e-10	22	354	7.30258	Cadherin binding	http://amigo.geneontology.org/amigo/term/GO:0045296	LASP1 CTNNA1 RPL6 NUDC RANGAP1 CALD1 VAPB CDC42EP1 TES PSMB6 TNKS1BP1 BAG3 CAST PDLIM5 SLC3A2 CTNNB1 BSG JUP PTPN11 CTNND1 GIGYF2 PPME1
0.000405778	9	152	6.95754	Integrin binding	http://amigo.geneontology.org/amigo/term/GO:0005178	ACTN1 FERMT2 FBLN1 ICAM1 LAMB1 COL5A1 THBS1 COL3A1 TLN2
1.97613e-14	32	577	6.51675	Cell adhesion molecule binding	http://amigo.geneontology.org/amigo/term/GO:0050839	LASP1 CTNNA1 ACTN1 FERMT2 FBLN1 RPL6 NUDC ICAM1 LAMB1 RANGAP1 PTK7 CALD1 VAPB CDC42EP1 COL5A1 TES THBS1 PSMB6 TNKS1BP1 BAG3 CAST PDLIM5 SLC3A2 CTNNB1 COL3A1 TLN2 BSG JUP PTPN11 CTNND1 GIGYF2 PPME1

## Sheet: KEGG up protein
Enrichment FDR	nGenes	Pathway Genes	Fold Enrichment	Pathway	URL	Genes
0.0317613	3	35	11.1654	Starch and sucrose metabolism	http://www.genome.jp/kegg-bin/show_pathway?hsa00500	GBE1 GAA ENPP1
0.0317613	3	35	11.1654	Nicotinate and nicotinamide metabolism	http://www.genome.jp/kegg-bin/show_pathway?hsa00760	NNT NT5E ENPP1
0.0389039	3	41	9.53143	Ferroptosis	http://www.genome.jp/kegg-bin/show_pathway?hsa04216	FTL MAP1LC3B MAP1LC3B2
0.00276642	6	88	8.88156	ECM-receptor interaction	http://www.genome.jp/kegg-bin/show_pathway?hsa04512	ITGB5 FN1 ITGA11 COL6A1 COL6A2 CD47
0.0317613	4	72	7.23683	Mitophagy	http://www.genome.jp/kegg-bin/show_pathway?hsa04137	RRAS RRAS2 MAP1LC3B MAP1LC3B2
0.032566	4	75	6.94735	Biosynthesis of amino acids	http://www.genome.jp/kegg-bin/show_pathway?hsa01230	ENO3 ASL PYCR1 PRPS1L1
0.0335435	4	77	6.7669	Bacterial invasion of epithelial cells	http://www.genome.jp/kegg-bin/show_pathway?hsa05100	DNM2 DNM1 FN1 ACTR2
0.000703184	10	202	6.44866	Proteoglycans in cancer	http://www.genome.jp/kegg-bin/show_pathway?hsa05205	CAMK2B ITGB5 FN1 RRAS RRAS2 CTSL FLNB IQGAP1 CAMK2D EGFR
0.0156658	6	134	5.83267	Ribosome	http://www.genome.jp/kegg-bin/show_pathway?hsa03010	RPLP0 RPL23 RPS15A RPL10 RPL35A RPL23A
0.0179067	6	141	5.5431	Autophagy	http://www.genome.jp/kegg-bin/show_pathway?hsa04140	LAMP2 RRAS RRAS2 CTSL MAP1LC3B MAP1LC3B2
0.00161237	10	249	5.23144	Salmonella infection	http://www.genome.jp/kegg-bin/show_pathway?hsa05132	DNM2 RRAS SNX9 FLNB ACTR2 KIF5A ARPC5 ANXA2 AHNAK2 S100A10
0.00161237	10	252	5.16916	Endocytosis	http://www.genome.jp/kegg-bin/show_pathway?hsa04144	DNM2 CHMP5 DNM1 SNX3 BIN1 ACTR2 GIT2 EGFR KIF5A ARPC5
0.0335435	5	128	5.08839	Lysosome	http://www.genome.jp/kegg-bin/show_pathway?hsa04142	LAMP2 ARSA AP3B1 CTSL GAA
0.0248242	6	159	4.91558	Necroptosis	http://www.genome.jp/kegg-bin/show_pathway?hsa04217	CAMK2B CHMP5 FTL STAT1 CAMK2D STAT6
0.0103346	8	217	4.80232	Reg. of actin cytoskeleton	http://www.genome.jp/kegg-bin/show_pathway?hsa04810	ITGB5 FN1 RRAS RRAS2 ITGA11 ACTR2 IQGAP1 EGFR
0.018714	7	200	4.5592	Focal adhesion	http://www.genome.jp/kegg-bin/show_pathway?hsa04510	ITGB5 FN1 FLNB ITGA11 COL6A1 COL6A2 EGFR
0.0134577	8	232	4.49182	Coronavirus disease	http://www.genome.jp/kegg-bin/show_pathway?hsa05171	RPLP0 STAT1 RPL23 RPS15A EGFR RPL10 RPL35A RPL23A
0.0248242	23	1527	1.96205	Metabolic pathways	http://www.genome.jp/kegg-bin/show_pathway?hsa01100	H6PD BLVRB DLD TECR ARSA BLVRA AK1 ENO3 NNT GBE1 NDUFS7 UAP1 PTGIS ASL COLGALT1 NT5E CKB GAA PYCR1 UAP1L1 ENPP1 PRPS1L1 ATP5MF

## Sheet: KEGG down protein
Enrichment FDR	nGenes	Pathway Genes	Fold Enrichment	Pathway	URL	Genes
0.0210351	3	30	11.7505	Pentose phosphate pathway	http://www.genome.jp/kegg-bin/show_pathway?hsa00030	G6PD TKT PGM2
0.00716454	4	43	10.9307	Fatty acid degradation	http://www.genome.jp/kegg-bin/show_pathway?hsa00071	ACADVL ACADM ACAT2 ALDH7A1
0.00160067	6	71	9.93001	Adherens junction	http://www.genome.jp/kegg-bin/show_pathway?hsa04520	CTNNA1 ACTN1 ACTB LMO7 CTNNB1 CTNND1
6.48092e-05	9	114	9.27672	Leukocyte transendothelial migration	http://www.genome.jp/kegg-bin/show_pathway?hsa04670	CTNNA1 ACTN1 ACTB PXN ICAM1 MYL9 CTNNB1 PTPN11 CTNND1
0.00160067	6	76	9.27672	Gastric acid secretion	http://www.genome.jp/kegg-bin/show_pathway?hsa04971	MYLK ATP1B3 ACTB CAMK2G ATP1A1 CALML3
0.00160067	6	77	9.15625	Bacterial invasion of epithelial cells	http://www.genome.jp/kegg-bin/show_pathway?hsa05100	CTNNA1 ACTB PXN SEPTIN11 CRK CTNNB1
0.0352	3	40	8.81289	Glycine, serine and threonine metabolism	http://www.genome.jp/kegg-bin/show_pathway?hsa00260	PSPH CBS ALDH7A1
0.0365262	3	41	8.59794	Ferroptosis	http://www.genome.jp/kegg-bin/show_pathway?hsa04216	TFRC SLC39A14 SLC3A2
0.0165033	4	57	8.24598	Fatty acid metabolism	http://www.genome.jp/kegg-bin/show_pathway?hsa01212	ACADVL SCP2 ACADM ACAT2
0.00160067	7	103	7.98579	Protein digestion and absorption	http://www.genome.jp/kegg-bin/show_pathway?hsa04974	ATP1B3 COL5A1 ATP1A1 SLC3A2 COL3A1 COL18A1 MME
0.0210351	4	63	7.46064	Lysine degradation	http://www.genome.jp/kegg-bin/show_pathway?hsa00310	KMT2A ACAT2 PLOD2 ALDH7A1
0.0488654	3	48	7.34407	Valine, leucine and isoleucine degradation	http://www.genome.jp/kegg-bin/show_pathway?hsa00280	ACADM ACAT2 ALDH7A1
3.45267e-05	12	200	7.05031	Focal adhesion	http://www.genome.jp/kegg-bin/show_pathway?hsa04510	MYLK ACTN1 ACTB PXN LAMB1 MYL9 THBS1 CRK CTNNB1 TLN2 THBS2 PPP1CB
0.0116308	5	87	6.75317	Cardiac muscle contraction	http://www.genome.jp/kegg-bin/show_pathway?hsa04260	ATP1B3 TPM1 MYL3 ATP1A1 TPM2
0.00234683	7	124	6.63336	Platelet activation	http://www.genome.jp/kegg-bin/show_pathway?hsa04611	MYLK ACTB STIM1 COL3A1 TLN2 ARHGEF12 PPP1CB
0.00160067	8	150	6.26694	Adrenergic signaling in cardiomyocytes	http://www.genome.jp/kegg-bin/show_pathway?hsa04261	ATP1B3 TPM1 CAMK2G MYL3 ATP1A1 CALML3 TPM2 PPP1CB
0.0317403	4	75	6.26694	Biosynthesis of amino acids	http://www.genome.jp/kegg-bin/show_pathway?hsa01230	PSPH CBS TKT CBSL
0.00309151	7	134	6.13833	Ribosome	http://www.genome.jp/kegg-bin/show_pathway?hsa03010	RPS5 RPL6 RPS12 RPL3L RPL13A RPL8 RPS23
0.0336328	4	77	6.10416	Arrhythmogenic right ventricular cardiomyopathy	http://www.genome.jp/kegg-bin/show_pathway?hsa05412	CTNNA1 ACTB CTNNB1 JUP
0.00763321	6	119	5.92463	Neurotrophin signaling pathway	http://www.genome.jp/kegg-bin/show_pathway?hsa04722	SH2B3 CAMK2G CRK SH2B1 CALML3 PTPN11

## Sheet: IPA
Symbol	Entrez Gene Name	Expr p-value	Expr Log Ratio	Location	Type(s)	Drug(s)
MYO1D	myosin ID	0.000964	3.48	Cytoplasm	enzyme
TPM4	tropomyosin 4	0.000608	2.84	Cytoplasm	other
GPNMB	glycoprotein nmb	0.000716	2.67	Plasma Membrane	enzyme	glembatumumab,glembatumumab vedotin
EXOC1	exocyst complex component 1	0.0183	2.52	Cytoplasm	transporter
COL8A1	collagen type VIII alpha 1 chain	0.0049	2.46	Extracellular Space	other	collagenase
MYOM2	myomesin 2	0.000359	2.46	Cytoplasm	other
HLA-A	major histocompatibility complex, class I, A	0.0017	2.46	Plasma Membrane	other	tebentafusp
SWAP70	switching B cell complex subunit SWAP70	0.0022	2.46	Cytoplasm	other
NT5E	5'-nucleotidase ecto	0.00021	2.43	Plasma Membrane	phosphatase	AK119,ATG-037,BMS-986179,CPI-006,GS-1423,HLX23,IBI325,INCA00186,IPH5301,JAB-BX102,LY3475070,MEDI9447,NZV930,ORIC-533,PT199,quemliclustat,Sym024,TJ004309
ARSA	arylsulfatase A	0.000523	2.35	Cytoplasm	enzyme
LPXN	leupaxin	0.0116	2.32	Cytoplasm	transcription regulator
HSPB7	heat shock protein family B (small) member 7	0.000493	2.32	Cytoplasm	other
S100A10	S100 calcium binding protein A10	0.000474	2.29	Cytoplasm	other
CORO1C	coronin 1C	0.067	2.25	Cytoplasm	other
AHNAK2	AHNAK nucleoprotein 2	0.000109	2.23	Cytoplasm	other
CAPG	capping actin protein, gelsolin like	0.000189	2.22	Nucleus	other
SERPINB12	serpin family B member 12	0.0466	2.21	Cytoplasm	other
CD9	CD9 molecule	0.0947	2.15	Plasma Membrane	other
DDAH1	dimethylarginine dimethylaminohydrolase 1	2.57e-05	2.12	Cytoplasm	enzyme
KTN1	kinectin 1	0.0318	2.08	Plasma Membrane	transmembrane receptor
MAP1B	microtubule associated protein 1B	0.00358	2.07	Cytoplasm	other
C2orf16	chromosome 2 open reading frame 16	0.169	2.07	Other	other
BLVRA	biliverdin reductase A	0.003	2.06	Cytoplasm	enzyme
CAMK2B	calcium/calmodulin dependent protein kinase II beta	0.000561	2.05	Cytoplasm	kinase
DNM2	dynamin 2	0.119	2.04	Plasma Membrane	enzyme
FTL	ferritin light chain	0.0181	2.04	Cytoplasm	enzyme
COL12A1	collagen type XII alpha 1 chain	0.0314	2	Extracellular Space	other	collagenase
SEC61A2	SEC61 translocon subunit alpha 2	0.0245	2	Cytoplasm	transporter
ZCCHC14	zinc finger CCHC-type containing 14	0.00621	1.97	Other	other
AP3B1	adaptor related protein complex 3 subunit beta 1	0.0226	1.97	Plasma Membrane	transporter
DIP2B	disco interacting protein 2 homolog B	0.0294	1.9	Cytoplasm	other
SERPINE2	serpin family E member 2	0.000565	1.88	Extracellular Space	other
ASCC3	activating signal cointegrator 1 complex subunit 3	0.264	1.87	Cytoplasm	enzyme
HSDL2	hydroxysteroid dehydrogenase like 2	0.00107	1.86	Cytoplasm	transporter
HDAC7	histone deacetylase 7	0.00395	1.86	Nucleus	transcription regulator	belinostat,pyroxamide,tributyrin
RO60	Ro60, Y RNA binding protein	0.104	1.85	Nucleus	other
LGALS3	galectin 3	0.000125	1.84	Extracellular Space	other	GB1211,GCS-100,GM-CT-01,GR-MD-02
YARS1	tyrosyl-tRNA synthetase 1	0.0308	1.81	Cytoplasm	enzyme
BLVRB	biliverdin reductase B	0.0673	1.8	Cytoplasm	enzyme
ITGB5	integrin subunit beta 5	0.067	1.79	Plasma Membrane	other	cilengitide
MICAL1	microtubule associated monooxygenase, calponin and LIM domain containing 1	0.00221	1.79	Cytoplasm	enzyme
TMX1	thioredoxin related transmembrane protein 1	0.175	1.72	Cytoplasm	enzyme
C4B_2	complement component 4B (Chido blood group), copy 2	0.0147	1.72	Other	other
S100A4	S100 calcium binding protein A4	0.000438	1.72	Cytoplasm	other
CD109	CD109 molecule	0.12	1.7	Plasma Membrane	other
UACA	uveal autoantigen with coiled-coil domains and ankyrin repeats	0.0528	1.69	Cytoplasm	other
PLEC	plectin	0.266	1.67	Cytoplasm	other	ZB131
ASL	argininosuccinate lyase	0.0193	1.64	Cytoplasm	enzyme
CD47	CD47 molecule	0.00783	1.63	Plasma Membrane	transmembrane receptor	6MW3211,ALX148,anti-CD47 monoclonal antibody,AO-176,BAT7104,CC-90002,CPO107,DSP107,gentulizumab,HX009,IBI322,IMC-002,IMM0306,IMM2902,lemzoparlimab,letaplimab,magrolimab,MIL95,NI-1801,PF-07257876,SGN-CD47M,SL-172154,STI-6643,TG-1801,TTI-621,TTI-622,ZL-1201
DPYSL3	dihydropyrimidinase like 3	0.0147	1.61	Cytoplasm	enzyme
RNH1	ribonuclease/angiogenin inhibitor 1	0.0255	1.58	Cytoplasm	other
PLBD2	phospholipase B domain containing 2	0.0081	1.58	Extracellular Space	other
RAPH1	Ras association (RalGDS/AF-6) and pleckstrin homology domains 1	0.0272	1.58	Plasma Membrane	other
VAT1	vesicle amine transport 1	0.0206	1.57	Plasma Membrane	transporter
EGFR	epidermal growth factor receptor	0.159	1.56	Plasma Membrane	kinase	111In-panitumumab,11C-osimertinib,18F-PEG6-IPQA,4-[(3-bromophenyl)amino]-6,7-diethoxyquinazoline,89Zr-DFO-nimotuzumab,89Zr-panitumumab,ABBV-637,ABT-414,ABY-029,AEE 788,afatinib,afatinib/cetuximab,afatinib/dasatinib,afatinib/osimertinib,afatinib/paclitaxel,AFM24,alflutinib,allitinib,AMG 595,AMG 596,amivantamab,anastrozole/lapatinib,anastrozole/lapatinib/trastuzumab,anti-EGFR antibody,anti-EGFR mon…
SLC25A1	solute carrier family 25 member 1	0.0534	1.54	Other	transporter
COL6A1	collagen type VI alpha 1 chain	0.00406	1.54	Extracellular Space	other	collagenase
GAS2L1	growth arrest specific 2 like 1	0.423	1.54	Cytoplasm	other
PTGIS	prostaglandin I2 synthase	0.00787	1.54	Cytoplasm	enzyme	phenylbutazone
COL6A2	collagen type VI alpha 2 chain	0.00611	1.54	Extracellular Space	other	collagenase
SCARB2	scavenger receptor class B member 2	0.0195	1.53	Plasma Membrane	transmembrane receptor
CLTC	clathrin heavy chain	0.0655	1.51	Plasma Membrane	other
QKI	QKI, KH domain containing RNA binding	0.158	1.5	Nucleus	other
CKB	creatine kinase B	0.0573	1.48	Cytoplasm	kinase
DDX39B	DExD-box helicase 39B	0.109	1.48	Nucleus	enzyme
SPTAN1	spectrin alpha, non-erythrocytic 1	0.0487	1.46	Plasma Membrane	other
SNX3	sorting nexin 3	0.0247	1.45	Cytoplasm	transporter
VIM	vimentin	0.00802	1.45	Cytoplasm	other	pritumumab
TECR	trans-2,3-enoyl-CoA reductase	0.133	1.43	Plasma Membrane	enzyme
GAA	alpha glucosidase	0.0136	1.42	Cytoplasm	enzyme	acarbose,acarbose/orlistat,miglitol
CYBRD1	cytochrome b reductase 1	0.0676	1.42	Cytoplasm	enzyme
SCN3A	sodium voltage-gated channel alpha subunit 3	0.0953	1.41	Plasma Membrane	ion channel	riluzole,zonisamide
SCN5A	sodium voltage-gated channel alpha subunit 5	0.0953	1.41	Plasma Membrane	ion channel	ajmaline,amiodarone,aprindine,bupivacaine/lidocaine,carbamazepine,cocaine,dextromethorphan/quinidine,dibucaine,disopyramide,encainide,epinephrine/lidocaine,epinephrine/prilocaine,flecainide,fosphenytoin,lidocaine,lidocaine/prilocaine,mephenytoin,mexiletine,moricizine,oxcarbazepine,phenytoin,prilocaine,procainamide,propafenone,quinidine,ranolazine,riluzole,tocainide,zonisamide
CTSD	cathepsin D	0.00919	1.41	Cytoplasm	peptidase
IAH1	isoamyl acetate hydrolyzing esterase 1 (putative)	0.0191	1.41	Cytoplasm	other
MAP1LC3B2	microtubule associated protein 1 light chain 3 beta 2	0.00639	1.41	Other	other
SCN2A	sodium voltage-gated channel alpha subunit 2	0.0953	1.41	Plasma Membrane	ion channel	riluzole,zonisamide
SCN9A	sodium voltage-gated channel alpha subunit 9	0.0953	1.41	Plasma Membrane	ion channel	bupivacaine/lidocaine,epinephrine/lidocaine,lidocaine,lidocaine/prilocaine,riluzole,zonisamide
SCN10A	sodium voltage-gated channel alpha subunit 10	0.0953	1.41	Plasma Membrane	ion channel	benzocaine,bupivacaine,bupivacaine/epinephrine,bupivacaine/lidocaine,bupivacaine/meloxicam,bupivacaine/sufentanil,chloroprocaine,dibucaine,dyclonine,epinephrine/lidocaine,lacosamide,levobupivacaine,lidocaine,lidocaine/prilocaine,mepivacaine,PF-4531083,procaine,proxymetacaine,riluzole,ropivacaine
MAP1LC3B	microtubule associated protein 1 light chain 3 beta	0.00639	1.41	Cytoplasm	other
FAP	fibroblast activation protein alpha	0.0262	1.41	Cytoplasm	peptidase	177Lu-FAP-2286,68Ga-FAPI,gallium Ga 68 FAP-2286,gallium Ga 68 FAPi-46,gallium Ga 68-DOTA-FAPI-04,RO6874281,RO6874813,RO7122290
SCN1A	sodium voltage-gated channel alpha subunit 1	0.0953	1.41	Plasma Membrane	ion channel	articaine,articaine/epinephrine,chloroprocaine,epinephrine/lidocaine,epinephrine/prilocaine,fosphenytoin,lamotrigine,lidocaine,lidocaine/prilocaine,penicillin G/procaine,permethrin,phenacemide,phenazopyridine,phentermine/topiramate,phenytoin,prilocaine,procaine,riluzole,ropivacaine,topiramate,zonisamide
SCN4A	sodium voltage-gated channel alpha subunit 4	0.0953	1.41	Plasma Membrane	ion channel	diclofenac,diclofenac/misoprostol,diclofenac/omeprazole,flecainide,riluzole,zonisamide
SCN8A	sodium voltage-gated channel alpha subunit 8	0.0953	1.41	Plasma Membrane	ion channel	riluzole
SCN11A	sodium voltage-gated channel alpha subunit 11	0.0953	1.41	Plasma Membrane	ion channel	riluzole,zonisamide
FN1	fibronectin 1	0.0166	1.4	Extracellular Space	enzyme	AS1409,bifikafusp alfa,dodekin,iodine I 131 anti-fibronectin antibody fragment L19-SIP,L19-IL2 monoclonal antibody-cytokine fusion protein/L19TNFalpha,L19TNFalpha,ocriplasmin
SNRNP70	small nuclear ribonucleoprotein U1 subunit 70	0.115	1.4	Nucleus	other
CD99	CD99 molecule (Xg blood group)	0.121	1.39	Plasma Membrane	other
LGALS8	galectin 8	0.00319	1.37	Extracellular Space	other
ARPC5	actin related protein 2/3 complex subunit 5	0.0581	1.37	Cytoplasm	other
LGALS4	galectin 4	0.00319	1.37	Extracellular Space	other
RUVBL2	RuvB like AAA ATPase 2	0.0369	1.37	Nucleus	transcription regulator
GIT2	GIT ArfGAP 2	0.0153	1.37	Nucleus	other
CAPNS1	calpain small subunit 1	0.0859	1.36	Cytoplasm	peptidase
ABHD14B	abhydrolase domain containing 14B	0.0175	1.36	Cytoplasm	enzyme
VAMP1	vesicle associated membrane protein 1	0.246	1.35	Cytoplasm	transporter	botulinum toxin type B
RPL35A	ribosomal protein L35a	0.0898	1.35	Cytoplasm	other
CHMP5	charged multivesicular body protein 5	0.138	1.34	Cytoplasm	other
HECTD3	HECT domain E3 ubiquitin protein ligase 3	0.234	1.34	Cytoplasm	enzyme
TRAPPC8	trafficking protein particle complex subunit 8	0.147	1.34	Cytoplasm	transporter
PEA15	proliferation and apoptosis adaptor protein 15	0.0213	1.33	Cytoplasm	transporter
KIF5C	kinesin family member 5C	0.051	1.33	Cytoplasm	enzyme
KIF5A	kinesin family member 5A	0.051	1.33	Cytoplasm	transporter
RPL23A	ribosomal protein L23a	0.242	1.32	Cytoplasm	other
PRKAR1B	protein kinase cAMP-dependent type I regulatory subunit beta	0.127	1.32	Cytoplasm	kinase
CNPY4	canopy FGF signaling regulator 4	0.0231	1.32	Other	other
ACTR2	actin related protein 2	0.0989	1.31	Plasma Membrane	other
NDUFS7	NADH:ubiquinone oxidoreductase core subunit S7	0.0313	1.31	Cytoplasm	enzyme
ANXA5	annexin A5	0.0168	1.31	Plasma Membrane	transporter
RRAS	RAS related	0.0368	1.3	Cytoplasm	enzyme
FLNB	filamin B	0.167	1.29	Cytoplasm	other
SPTBN1	spectrin beta, non-erythrocytic 1	0.055	1.29	Plasma Membrane	other
SQOR	sulfide quinone oxidoreductase	0.0283	1.29	Cytoplasm	enzyme
SULF1	sulfatase 1	0.0617	1.29	Cytoplasm	enzyme
DNM1	dynamin 1	0.14	1.29	Cytoplasm	enzyme
NNT	nicotinamide nucleotide transhydrogenase	0.023	1.29	Cytoplasm	enzyme
SRP19	signal recognition particle 19	0.0724	1.28	Cytoplasm	other
DHRS13	dehydrogenase/reductase 13	0.0342	1.28	Other	enzyme
LGALS9C	galectin 9C	0.012	1.27	Cytoplasm	other
SERPINB8	serpin family B member 8	0.178	1.27	Cytoplasm	other
LGALS12	galectin 12	0.012	1.27	Extracellular Space	other
LGALS9	galectin 9	0.012	1.27	Plasma Membrane	other	LYT-200
LGALS9B	galectin 9B	0.012	1.27	Cytoplasm	other
PDCD6	programmed cell death 6	0.0881	1.25	Cytoplasm	other
MOXD1	monooxygenase DBH like 1	0.0744	1.25	Cytoplasm	enzyme
RPL23	ribosomal protein L23	0.047	1.24	Cytoplasm	other
MYO7A	myosin VIIA	0.382	1.24	Cytoplasm	enzyme
COLGALT1	collagen beta(1-O)galactosyltransferase 1	0.164	1.24	Cytoplasm	enzyme
ENO3	enolase 3	0.0145	1.22	Cytoplasm	enzyme
UAP1	UDP-N-acetylglucosamine pyrophosphorylase 1	0.00642	1.22	Nucleus	enzyme
STAT1	signal transducer and activator of transcription 1	0.00459	1.21	Nucleus	transcription regulator
TBL2	transducin beta like 2	0.0439	1.21	Plasma Membrane	other
SNRPF	small nuclear ribonucleoprotein polypeptide F	0.146	1.21	Nucleus	other
PSMD9	proteasome 26S subunit, non-ATPase 9	0.209	1.2	Cytoplasm	transcription regulator
FKBP8	FKBP prolyl isomerase 8	0.13	1.19	Cytoplasm	other
PTBP2	polypyrimidine tract binding protein 2	0.146	1.19	Nucleus	other
SUN2	Sad1 and UNC84 domain containing 2	0.0223	1.18	Nucleus	other
PEX1	peroxisomal biogenesis factor 1	0.141	1.18	Cytoplasm	enzyme
ATP5MF-PTCD1	ATP5MF-PTCD1 readthrough	0.0421	1.18	Cytoplasm	other
VARS1	valyl-tRNA synthetase 1	0.0946	1.18	Cytoplasm	enzyme
SSBP1	single stranded DNA binding protein 1	0.0185	1.18	Cytoplasm	other
ATP5MF	ATP synthase membrane subunit f	0.0421	1.18	Cytoplasm	transporter
NDRG1	N-myc downstream regulated 1	0.0227	1.17	Nucleus	kinase
DLD	dihydrolipoamide dehydrogenase	0.108	1.17	Cytoplasm	enzyme	hexachlorophene
ANXA7	annexin A7	0.0653	1.16	Plasma Membrane	ion channel
SH3BGRL3	SH3 domain binding glutamate rich protein like 3	0.0534	1.15	Nucleus	other
CTSL	cathepsin L	0.0225	1.15	Cytoplasm	peptidase	cathepsin L inhibitor
SERPINB6	serpin family B member 6	0.014	1.14	Cytoplasm	other
GLG1	golgi glycoprotein 1	0.0567	1.13	Cytoplasm	other
PREP	prolyl endopeptidase	0.0816	1.13	Cytoplasm	peptidase	Z 321
UAP1L1	UDP-N-acetylglucosamine pyrophosphorylase 1 like 1	0.0844	1.12	Cytoplasm	other
EIF5B	eukaryotic translation initiation factor 5B	0.0824	1.12	Cytoplasm	translation regulator
DHX9	DExH-box helicase 9	0.0969	1.12	Nucleus	enzyme
GBE1	1,4-alpha-glucan branching enzyme 1	0.0412	1.11	Cytoplasm	enzyme
BIN1	bridging integrator 1	0.177	1.1	Nucleus	other
PCYOX1	prenylcysteine oxidase 1	0.0956	1.1	Cytoplasm	enzyme
PPP1R7	protein phosphatase 1 regulatory subunit 7	0.103	1.1	Nucleus	phosphatase
SAR1B	secretion associated Ras related GTPase 1B	0.11	1.1	Cytoplasm	enzyme
CAMK2D	calcium/calmodulin dependent protein kinase II delta	0.0262	1.1	Cytoplasm	kinase
DARS1	aspartyl-tRNA synthetase 1	0.00705	1.1	Cytoplasm	enzyme
S100A6	S100 calcium binding protein A6	0.0423	1.1	Cytoplasm	transporter
ITGA11	integrin subunit alpha 11	0.0988	1.1	Plasma Membrane	other
ENPP1	ectonucleotide pyrophosphatase/phosphodiesterase 1	0.0279	1.09	Plasma Membrane	enzyme	RBS2418
IQGAP1	IQ motif containing GTPase activating protein 1	0.0435	1.09	Cytoplasm	other
AK1	adenylate kinase 1	0.0185	1.09	Cytoplasm	kinase
TOM1L2	target of myb1 like 2 membrane trafficking protein	0.0308	1.09	Cytoplasm	transporter
H6PD	hexose-6-phosphate dehydrogenase/glucose 1-dehydrogenase	0.0608	1.08	Cytoplasm	enzyme
ANP32A	acidic nuclear phosphoprotein 32 family member A	0.114	1.08	Cytoplasm	other
COLEC12	collectin subfamily member 12	0.163	1.08	Plasma Membrane	transmembrane receptor
STAT6	signal transducer and activator of transcription 6	0.173	1.08	Nucleus	transcription regulator
RRAS2	RAS related 2	0.147	1.07	Plasma Membrane	enzyme
PYCR1	pyrroline-5-carboxylate reductase 1	0.116	1.07	Cytoplasm	enzyme
LCORL	ligand dependent nuclear receptor corepressor like	0.354	1.07	Nucleus	transcription regulator
ANXA2	annexin A2	0.0311	1.07	Plasma Membrane	other
AKR7A2	aldo-keto reductase family 7 member A2	0.0575	1.07	Cytoplasm	enzyme
KANK2	KN motif and ankyrin repeat domains 2	0.349	1.06	Nucleus	transcription regulator
LAMP2	lysosomal associated membrane protein 2	0.0152	1.06	Plasma Membrane	enzyme
PRPS1L1	phosphoribosyl pyrophosphate synthetase 1 like 1	0.179	1.06	Cytoplasm	kinase
HRAS	HRas proto-oncogene, GTPase	0.17	1.06	Plasma Membrane	enzyme	ISIS 2503
GC	GC vitamin D binding protein	0.257	1.05	Extracellular Space	transporter
PSMD13	proteasome 26S subunit, non-ATPase 13	0.154	1.05	Cytoplasm	peptidase
NPLOC4	NPL4 homolog, ubiquitin recognition factor	0.244	1.05	Nucleus	other
RPLP0	ribosomal protein lateral stalk subunit P0	0.213	1.04	Cytoplasm	other
RPL10	ribosomal protein L10	0.0736	1.03	Cytoplasm	translation regulator
FXR1	FMR1 autosomal homolog 1	0.382	1.02	Cytoplasm	other
ME2	malic enzyme 2	0.17	1.02	Cytoplasm	enzyme
EEF1A1	eukaryotic translation elongation factor 1 alpha 1	0.0495	1.02	Cytoplasm	translation regulator
CSTB	cystatin B	0.0408	1.02	Cytoplasm	peptidase
RPS15A	ribosomal protein S15a	0.159	1.02	Cytoplasm	other
SNX9	sorting nexin 9	0.0537	1.02	Cytoplasm	transporter
POGLUT3	protein O-glucosyltransferase 3	0.209	1.02	Other	enzyme
PALM2AKAP2	PALM2 and AKAP2 fusion	0.0461	0.997	Plasma Membrane	other
RPL28	ribosomal protein L28	0.215	0.997	Cytoplasm	other
CAPN2	calpain 2	0.0248	0.992	Cytoplasm	peptidase	alicapistat,BLD-2660
TUBA3E	tubulin alpha 3e	0.0875	0.992	Cytoplasm	other
ASAH1	N-acylsphingosine amidohydrolase 1	0.15	0.992	Cytoplasm	enzyme
TUBA1A	tubulin alpha 1a	0.0875	0.992	Cytoplasm	other	6-mercaptopurine/vincristine,bevacizumab/docetaxel,bevacizumab/docetaxel/prednisone/thalidomide/zoledronic acid,bevacizumab/paclitaxel,bevacizumab/paclitaxel/pemetrexed,bevacizumab/paclitaxel/topotecan,capecitabine/docetaxel,capecitabine/docetaxel/gemcitabine,capecitabine/docetaxel/oxaliplatin/trastuzumab,cevipabulin,colchicine,colchicine/probenecid,cyclophosphamide/daunorubicin/imatinib/predniso…
RPL7	ribosomal protein L7	0.152	0.987	Nucleus	transcription regulator
CRYZ	crystallin zeta	0.0281	0.98	Cytoplasm	enzyme
SFXN3	sideroflexin 3	0.0349	0.978	Cytoplasm	transporter
TMEM43	transmembrane protein 43	0.0504	0.975	Nucleus	other
CDH11	cadherin 11	0.138	0.968	Plasma Membrane	other
FAHD1	fumarylacetoacetate hydrolase domain containing 1	0.115	0.968	Cytoplasm	enzyme
NCEH1	neutral cholesterol ester hydrolase 1	0.169	0.968	Plasma Membrane	enzyme
RTN3	reticulon 3	0.0464	0.966	Cytoplasm	other
IDH1	isocitrate dehydrogenase (NADP(+)) 1	0.146	0.962	Cytoplasm	enzyme	BAY1436032,DS-1001,HMPL-306,IDH1 inhibitor,IDH305,ivosidenib,KY100001,LY3410738,olutasidenib
CRYAB	crystallin alpha B	0.0419	0.961	Nucleus	other
RAB18	RAB18, member RAS oncogene family	0.128	0.96	Cytoplasm	enzyme
FKBP7	FKBP prolyl isomerase 7	0.119	0.948	Cytoplasm	enzyme
RPL26	ribosomal protein L26	0.138	0.948	Cytoplasm	other
HNRNPM	heterogeneous nuclear ribonucleoprotein M	0.445	0.943	Nucleus	other
HNRNPA3	heterogeneous nuclear ribonucleoprotein A3	0.155	0.942	Nucleus	other
PCYT1A	phosphate cytidylyltransferase 1A, choline	0.261	0.938	Cytoplasm	enzyme
TM9SF4	transmembrane 9 superfamily member 4	0.0429	0.938	Cytoplasm	transporter
ROCK2	Rho associated coiled-coil containing protein kinase 2	0.0632	0.932	Cytoplasm	kinase	belumosudil,CCT129524,fasudil,GSK-269962A,H89,ripasudil,RKI 1447
IKBIP	IKBKB interacting protein	0.0903	0.932	Cytoplasm	other
SHMT1	serine hydroxymethyltransferase 1	0.094	0.93	Cytoplasm	enzyme	mimosine
SHMT2	serine hydroxymethyltransferase 2	0.094	0.93	Cytoplasm	enzyme
TAX1BP3	Tax1 binding protein 3	0.142	0.919	Cytoplasm	transcription regulator
COL2A1	collagen type II alpha 1 chain	0.142	0.917	Extracellular Space	other	collagenase
NQO1	NAD(P)H quinone dehydrogenase 1	0.168	0.913	Cytoplasm	enzyme
CAV1	caveolin 1	0.106	0.913	Plasma Membrane	transmembrane receptor
SYPL1	synaptophysin like 1	0.0829	0.909	Plasma Membrane	transporter
FSCN1	fascin actin-bundling protein 1	0.196	0.903	Cytoplasm	other
COL5A2	collagen type V alpha 2 chain	0.25	0.9	Extracellular Space	other	collagenase
CERCAM	cerebral endothelial cell adhesion molecule	0.0406	0.897	Other	other
YWHAQ	tyrosine 3-monooxygenase/tryptophan 5-monooxygenase activation protein theta	0.0836	0.895	Cytoplasm	other
LAMTOR3	late endosomal/lysosomal adaptor, MAPK and MTOR activator 3	0.0354	0.894	Cytoplasm	other
HSPA12A	heat shock protein family A (Hsp70) member 12A	0.553	0.894	Cytoplasm	other
CD63	CD63 molecule	0.0948	0.893	Plasma Membrane	other
ANPEP	alanyl aminopeptidase, membrane	0.0644	0.888	Plasma Membrane	peptidase	CNGRC peptide-TNF alpha conjugate
HSP90AA2P	heat shock protein 90 alpha family class A member 2, pseudogene	0.067	0.888	Cytoplasm	other
PYGB	glycogen phosphorylase B	0.121	0.885	Cytoplasm	enzyme
MYO1B	myosin IB	0.157	0.883	Cytoplasm	other
LRP1	LDL receptor related protein 1	0.0408	0.881	Plasma Membrane	transmembrane receptor	paclitaxel-angiopep-2 conjugate,serpin peptide 16
GNS	glucosamine (N-acetyl)-6-sulfatase	0.0563	0.881	Cytoplasm	enzyme
NONO	non-POU domain containing octamer binding	0.53	0.88	Nucleus	transcription regulator
PRKAR1A	protein kinase cAMP-dependent type I regulatory subunit alpha	0.0477	0.879	Cytoplasm	kinase
GSTO1	glutathione S-transferase omega 1	0.0298	0.878	Cytoplasm	enzyme
COPS8	COP9 signalosome subunit 8	0.477	0.878	Nucleus	other
PTBP1	polypyrimidine tract binding protein 1	0.255	0.877	Nucleus	enzyme
SNX1	sorting nexin 1	0.155	0.873	Cytoplasm	transporter
MFGE8	milk fat globule EGF and factor V/VIII domain containing	0.118	0.871	Extracellular Space	other
PSAP	prosaposin	0.199	0.867	Extracellular Space	other
FUBP3	far upstream element binding protein 3	0.292	0.864	Nucleus	transcription regulator
SCCPDH	saccharopine dehydrogenase (putative)	0.115	0.862	Cytoplasm	other
SERPINA4	serpin family A member 4	0.516	0.862	Extracellular Space	other
GSTP1	glutathione S-transferase pi 1	0.0946	0.861	Cytoplasm	enzyme
HEXA	hexosaminidase subunit alpha	0.22	0.859	Cytoplasm	enzyme
NDUFS8	NADH:ubiquinone oxidoreductase core subunit S8	0.328	0.855	Cytoplasm	enzyme
PPFIBP1	PPFIA binding protein 1	0.124	0.851	Plasma Membrane	other
PSMD5	proteasome 26S subunit, non-ATPase 5	0.278	0.847	Cytoplasm	other
OGDH	oxoglutarate dehydrogenase	0.0287	0.847	Cytoplasm	enzyme
GNPDA1	glucosamine-6-phosphate deaminase 1	0.164	0.842	Cytoplasm	enzyme
LNPK	lunapark, ER junction formation factor	0.303	0.841	Cytoplasm	other
SHANK2	SH3 and multiple ankyrin repeat domains 2	0.368	0.84	Plasma Membrane	other
ACAA2	acetyl-CoA acyltransferase 2	0.0634	0.839	Cytoplasm	enzyme
EHBP1	EH domain binding protein 1	0.125	0.838	Cytoplasm	other
RPL18	ribosomal protein L18	0.34	0.836	Cytoplasm	other
PGLS	6-phosphogluconolactonase	0.322	0.832	Cytoplasm	enzyme
ANXA4	annexin A4	0.11	0.827	Plasma Membrane	other
ADD3	adducin 3	0.243	0.822	Cytoplasm	other
DRG2	developmentally regulated GTP binding protein 2	0.345	0.819	Cytoplasm	enzyme
RACK1	receptor for activated C kinase 1	0.164	0.817	Cytoplasm	enzyme
NUCB1	nucleobindin 1	0.171	0.815	Cytoplasm	other
STMN1	stathmin 1	0.116	0.808	Cytoplasm	other
ARF6	ADP ribosylation factor 6	0.274	0.804	Plasma Membrane	transporter
TSN	translin	0.199	0.798	Nucleus	other
SYNJ1	synaptojanin 1	0.278	0.797	Cytoplasm	phosphatase
VPS29	VPS29 retromer complex component	0.264	0.796	Cytoplasm	transporter
PFKP	phosphofructokinase, platelet	0.207	0.795	Cytoplasm	kinase
TPP2	tripeptidyl peptidase 2	0.109	0.795	Cytoplasm	peptidase
ARL6IP5	ADP ribosylation factor like GTPase 6 interacting protein 5	0.229	0.792	Cytoplasm	other
PDCD6IP	programmed cell death 6 interacting protein	0.233	0.792	Cytoplasm	other
DTYMK	deoxythymidylate kinase	0.281	0.791	Cytoplasm	kinase
BAG2	BAG cochaperone 2	0.0779	0.79	Cytoplasm	other
PFDN2	prefoldin subunit 2	0.245	0.784	Cytoplasm	other
SAMHD1	SAM and HD domain containing deoxynucleoside triphosphate triphosphohydrolase 1	0.523	0.784	Nucleus	enzyme
B2M	beta-2-microglobulin	0.319	0.781	Plasma Membrane	transmembrane receptor	4'-iodo-4'-deoxydoxorubicin
NAGK	N-acetylglucosamine kinase	0.0777	0.778	Cytoplasm	kinase
GLIPR2	GLI pathogenesis related 2	0.159	0.773	Cytoplasm	other
EIF3F	eukaryotic translation initiation factor 3 subunit F	0.225	0.771	Cytoplasm	translation regulator
PURA	purine rich element binding protein A	0.201	0.771	Nucleus	transcription regulator
DDB1	damage specific DNA binding protein 1	0.145	0.771	Nucleus	other
RPS6	ribosomal protein S6	0.399	0.769	Cytoplasm	other
PITPNB	phosphatidylinositol transfer protein beta	0.074	0.767	Cytoplasm	transporter
HACD3	3-hydroxyacyl-CoA dehydratase 3	0.366	0.767	Cytoplasm	enzyme
MFF	mitochondrial fission factor	0.203	0.759	Cytoplasm	other
NDUFB5	NADH:ubiquinone oxidoreductase subunit B5	0.371	0.759	Cytoplasm	enzyme
DDX1	DEAD-box helicase 1	0.208	0.757	Nucleus	enzyme
DECR1	2,4-dienoyl-CoA reductase 1	0.244	0.753	Cytoplasm	enzyme
COPB2	COPI coat complex subunit beta 2	0.345	0.753	Cytoplasm	transporter
GCLM	glutamate-cysteine ligase modifier subunit	0.0388	0.752	Cytoplasm	enzyme
CD44	CD44 molecule (Indian blood group)	0.147	0.747	Plasma Membrane	other	A6 peptide,AMC303,anti-CD44v7 antibody,CA102N,RO5429083,SPL-108
GLB1	galactosidase beta 1	0.187	0.746	Cytoplasm	enzyme
INF2	inverted formin 2	0.136	0.745	Cytoplasm	other
FLII	FLII actin remodeling protein	0.24	0.745	Nucleus	other
EPB41L2	erythrocyte membrane protein band 4.1 like 2	0.104	0.745	Plasma Membrane	other
MYL6B	myosin light chain 6B	0.633	0.741	Cytoplasm	other
CBR1	carbonyl reductase 1	0.086	0.74	Cytoplasm	enzyme
SBDS	SBDS ribosome maturation factor	0.316	0.74	Nucleus	other
CYB5R3	cytochrome b5 reductase 3	0.15	0.738	Cytoplasm	enzyme
PBDC1	polysaccharide biosynthesis domain containing 1	0.222	0.736	Other	other
ZFHX4	zinc finger homeobox 4	0.138	0.733	Nucleus	transcription regulator
MAT2B	methionine adenosyltransferase 2B	0.146	0.733	Cytoplasm	enzyme
RBM3	RNA binding motif protein 3	0.207	0.725	Cytoplasm	other
TUBAL3	tubulin alpha like 3	0.154	0.724	Other	enzyme
ATP5F1B	ATP synthase F1 subunit beta	0.107	0.722	Cytoplasm	transporter
RPS2	ribosomal protein S2	0.268	0.722	Cytoplasm	other
PLS3	plastin 3	0.085	0.717	Cytoplasm	other
PTTG1IP	PTTG1 interacting protein	0.11	0.713	Nucleus	other
MFSD10	major facilitator superfamily domain containing 10	0.174	0.708	Nucleus	transporter
DYNLRB2	dynein light chain roadblock-type 2	0.0944	0.708	Cytoplasm	other
RAB5A	RAB5A, member RAS oncogene family	0.115	0.708	Cytoplasm	enzyme
RHOA	ras homolog family member A	0.318	0.708	Cytoplasm	enzyme
CFAP100	cilia and flagella associated protein 100	0.164	0.707	Cytoplasm	other
GBA1	glucosylceramidase beta 1	0.162	0.705	Cytoplasm	enzyme
AGPS	alkylglycerone phosphate synthase	0.0846	0.704	Cytoplasm	enzyme
RAB7A	RAB7A, member RAS oncogene family	0.105	0.704	Cytoplasm	enzyme
SEPTIN2	septin 2	0.221	0.7	Cytoplasm	enzyme
RPS26	ribosomal protein S26	0.23	0.697	Cytoplasm	other
NCL	nucleolin	0.503	0.697	Nucleus	other	AGRO 100,IPP-204106N
ARPC4	actin related protein 2/3 complex subunit 4	0.111	0.696	Cytoplasm	other
ARPC4-TTLL3	ARPC4-TTLL3 readthrough	0.111	0.696	Other	other
TTYH3	tweety family member 3	0.217	0.692	Plasma Membrane	ion channel
NPTN	neuroplastin	0.135	0.688	Plasma Membrane	other
EIF2S3B	eukaryotic translation initiation factor 2 subunit gamma B	0.134	0.687	Other	other
LAMP1	lysosomal associated membrane protein 1	0.0541	0.686	Plasma Membrane	other	SAR428926
TMEM119	transmembrane protein 119	0.313	0.686	Cytoplasm	other
HSD17B4	hydroxysteroid 17-beta dehydrogenase 4	0.0712	0.684	Cytoplasm	enzyme
UBA1	ubiquitin like modifier activating enzyme 1	0.0939	0.683	Cytoplasm	enzyme	MLN7243
RPL13	ribosomal protein L13	0.579	0.683	Nucleus	other
SLC39A7	solute carrier family 39 member 7	0.345	0.682	Plasma Membrane	transporter
ATL3	atlastin GTPase 3	0.147	0.681	Cytoplasm	other
CCDC6	coiled-coil domain containing 6	0.0759	0.679	Cytoplasm	other
EPRS1	glutamyl-prolyl-tRNA synthetase 1	0.152	0.678	Cytoplasm	enzyme
RAB6B	RAB6B, member RAS oncogene family	0.3	0.673	Cytoplasm	enzyme
ALAD	aminolevulinate dehydratase	0.157	0.673	Cytoplasm	enzyme	delta-aminolevulinic acid
RBMS1	RNA binding motif single stranded interacting protein 1	0.145	0.672	Nucleus	other
RBMS3	RNA binding motif single stranded interacting protein 3	0.145	0.672	Cytoplasm	other
IPO5	importin 5	0.235	0.67	Nucleus	transporter
MYO9A	myosin IXA	0.44	0.666	Cytoplasm	enzyme
RPL36	ribosomal protein L36	0.469	0.666	Cytoplasm	other
MTDH	metadherin	0.307	0.665	Cytoplasm	transcription regulator
SOD2	superoxide dismutase 2	0.227	0.664	Cytoplasm	enzyme	manganese
ILVBL	ilvB acetolactate synthase like	0.172	0.663	Cytoplasm	enzyme
CTTN	cortactin	0.301	0.663	Plasma Membrane	other
ESPL1	extra spindle pole bodies like 1, separase	0.47	0.662	Nucleus	peptidase
RAC3	Rac family small GTPase 3	0.386	0.66	Cytoplasm	enzyme
IARS1	isoleucyl-tRNA synthetase 1	0.233	0.66	Cytoplasm	enzyme
EIF2S1	eukaryotic translation initiation factor 2 subunit alpha	0.314	0.66	Cytoplasm	translation regulator
EPHX1	epoxide hydrolase 1	0.164	0.658	Cytoplasm	peptidase
RAB2B	RAB2B, member RAS oncogene family	0.254	0.657	Plasma Membrane	enzyme
ENOPH1	enolase-phosphatase 1	0.217	0.655	Cytoplasm	enzyme
LDHAL6B	lactate dehydrogenase A like 6B	0.206	0.654	Cytoplasm	enzyme
EIF2S3	eukaryotic translation initiation factor 2 subunit gamma	0.192	0.653	Cytoplasm	translation regulator
NTPCR	nucleoside-triphosphatase, cancer-related	0.0737	0.649	Cytoplasm	enzyme
SNX12	sorting nexin 12	0.195	0.649	Cytoplasm	transporter
UBQLN1	ubiquilin 1	0.274	0.644	Cytoplasm	other
PAFAH1B2	platelet activating factor acetylhydrolase 1b catalytic subunit 2	0.171	0.643	Cytoplasm	enzyme
SUMO1	small ubiquitin like modifier 1	0.196	0.642	Nucleus	enzyme
SUMO1P1	SUMO1 pseudogene 1	0.196	0.642	Nucleus	other
LAP3	leucine aminopeptidase 3	0.0818	0.641	Cytoplasm	peptidase
SRP14	signal recognition particle 14	0.192	0.641	Cytoplasm	other
SERPINC1	serpin family C member 1	0.243	0.64	Extracellular Space	enzyme	ardeparin,aspirin/enoxaparin,aspirin/eptifibatide/heparin,dalteparin,enoxaparin,enoxaparin/warfarin,fondaparinux,fondaparinux/warfarin,glucuronyl glucosamine glycan sulfate,heparin,low molecular weight heparin,nadroparin,semuloparin,SR-123781A
SNX6	sorting nexin 6	0.087	0.64	Cytoplasm	transporter
LDHAL6A	lactate dehydrogenase A like 6A	0.101	0.64	Cytoplasm	enzyme
ANXA1	annexin A1	0.189	0.64	Plasma Membrane	enzyme	acyclovir/hydrocortisone,cytarabine/hydrocortisone/methotrexate,dasatinib/hydrocortisone,hydrocortisone,hydrocortisone/imatinib,hydrocortisone/mitoxantrone,hydrocortisone/prednisone
DNM3	dynamin 3	0.467	0.639	Cytoplasm	enzyme
GSPT1	G1 to S phase transition 1	0.187	0.639	Cytoplasm	translation regulator
ALDH1B1	aldehyde dehydrogenase 1 family member B1	0.391	0.638	Cytoplasm	enzyme
LARS1	leucyl-tRNA synthetase 1	0.0826	0.637	Cytoplasm	enzyme
HNRNPA1	heterogeneous nuclear ribonucleoprotein A1	0.412	0.636	Nucleus	other
HNRNPA1L2	heterogeneous nuclear ribonucleoprotein A1 like 2	0.412	0.636	Other	other
NPM1	nucleophosmin 1	0.634	0.635	Nucleus	transcription regulator
DDAH2	dimethylarginine dimethylaminohydrolase 2	0.104	0.634	Cytoplasm	enzyme
PRCP	prolylcarboxypeptidase	0.349	0.632	Cytoplasm	peptidase
EIF5	eukaryotic translation initiation factor 5	0.141	0.631	Cytoplasm	translation regulator
PPP2CB	protein phosphatase 2 catalytic subunit beta	0.0622	0.629	Cytoplasm	phosphatase
PPP2CA	protein phosphatase 2 catalytic subunit alpha	0.0622	0.629	Cytoplasm	phosphatase
PRDX4	peroxiredoxin 4	0.116	0.625	Cytoplasm	enzyme
RAB2A	RAB2A, member RAS oncogene family	0.537	0.62	Cytoplasm	enzyme
ACTN2	actinin alpha 2	0.156	0.62	Nucleus	transcription regulator
GSS	glutathione synthetase	0.343	0.62	Cytoplasm	enzyme	N-acetyl-L-cysteine
EHD4	EH domain containing 4	0.135	0.618	Plasma Membrane	enzyme
NEB	nebulin	0.354	0.616	Cytoplasm	other
RPS10	ribosomal protein S10	0.175	0.616	Cytoplasm	other
LMAN2	lectin, mannose binding 2	0.328	0.616	Cytoplasm	transporter
TSPAN4	tetraspanin 4	0.404	0.615	Plasma Membrane	other
S100A11	S100 calcium binding protein A11	0.13	0.611	Cytoplasm	other
SEC62	SEC62 homolog, preprotein translocation factor	0.14	0.609	Cytoplasm	transporter
SAR1A	secretion associated Ras related GTPase 1A	0.341	0.599	Cytoplasm	enzyme
PPP3CA	protein phosphatase 3 catalytic subunit alpha	0.537	0.595	Cytoplasm	phosphatase	cyclosporin A,cyclosporin A/methotrexate,methylprednisolone/tacrolimus,pimecrolimus,prednisone/tacrolimus,tacrolimus,voclosporin
HSPB6	heat shock protein family B (small) member 6	0.366	0.594	Cytoplasm	other
EIF1AY	eukaryotic translation initiation factor 1A Y-linked	0.156	0.59	Other	translation regulator
KLC2	kinesin light chain 2	0.429	0.59	Cytoplasm	other
AKR1A1	aldo-keto reductase family 1 member A1	0.357	0.59	Cytoplasm	enzyme	aldose reductase inhibitor
HSD17B12	hydroxysteroid 17-beta dehydrogenase 12	0.25	0.59	Cytoplasm	enzyme
SEC63	SEC63 homolog, protein translocation regulator	0.591	0.588	Cytoplasm	transporter
AP2M1	adaptor related protein complex 2 subunit mu 1	0.174	0.586	Cytoplasm	other
EIF3D	eukaryotic translation initiation factor 3 subunit D	0.0634	0.585	Cytoplasm	translation regulator
PSMD14	proteasome 26S subunit, non-ATPase 14	0.413	0.583	Cytoplasm	peptidase
MOB1B	MOB kinase activator 1B	0.506	0.581	Cytoplasm	other
MOB1A	MOB kinase activator 1A	0.506	0.581	Plasma Membrane	other
XIRP2	xin actin binding repeat containing 2	0.782	0.58	Cytoplasm	other
MSH6	mutS homolog 6	0.33	0.578	Nucleus	enzyme
CPNE1	copine 1	0.499	0.576	Nucleus	other
TBC1D5	TBC1 domain family member 5	0.346	0.574	Extracellular Space	other
MAPK3	mitogen-activated protein kinase 3	0.122	0.573	Cytoplasm	kinase	ASN007,ASTX029,ATG-017,FR 180204,HE3286,HH2710,JSI-1187,KO-947,SM1-71,temuterkib,tyrphostin AG 1288,ulixertinib,Vx-11e,ZSET 1446
SGSH	N-sulfoglucosamine sulfohydrolase	0.2	0.572	Cytoplasm	enzyme
FARSB	phenylalanyl-tRNA synthetase subunit beta	0.162	0.572	Cytoplasm	enzyme
RPL10A	ribosomal protein L10a	0.412	0.569	Nucleus	other
DNM1L	dynamin 1 like	0.181	0.568	Cytoplasm	enzyme
KNG1	kininogen 1	0.526	0.568	Extracellular Space	other
CPNE3	copine 3	0.389	0.567	Cytoplasm	kinase
ARHGAP1	Rho GTPase activating protein 1	0.235	0.567	Cytoplasm	other
NAPG	NSF attachment protein gamma	0.272	0.566	Cytoplasm	transporter
PPIC	peptidylprolyl isomerase C	0.205	0.562	Cytoplasm	enzyme
HKDC1	hexokinase domain containing 1	0.315	0.561	Cytoplasm	kinase
PFAS	phosphoribosylformylglycinamidine synthase	0.29	0.56	Cytoplasm	enzyme
TXNDC17	thioredoxin domain containing 17	0.157	0.56	Cytoplasm	enzyme
SRI	sorcin	0.243	0.557	Cytoplasm	transporter
PEBP1	phosphatidylethanolamine binding protein 1	0.0827	0.557	Cytoplasm	other
LAMB3	laminin subunit beta 3	0.624	0.553	Extracellular Space	transporter
RPS24	ribosomal protein S24	0.449	0.55	Cytoplasm	other
CD81	CD81 molecule	0.413	0.55	Plasma Membrane	other
EEF1G	eukaryotic translation elongation factor 1 gamma	0.219	0.55	Cytoplasm	translation regulator
CNPY2	canopy FGF signaling regulator 2	0.257	0.549	Plasma Membrane	other
COL6A3	collagen type VI alpha 3 chain	0.372	0.548	Extracellular Space	other	collagenase
NAP1L1	nucleosome assembly protein 1 like 1	0.0962	0.548	Nucleus	other
APPL2	adaptor protein, phosphotyrosine interacting with PH domain and leucine zipper 2	0.251	0.542	Cytoplasm	other
UGDH	UDP-glucose 6-dehydrogenase	0.292	0.542	Nucleus	enzyme
VASN	vasorin	0.419	0.54	Plasma Membrane	other
CAPN1	calpain 1	0.267	0.54	Cytoplasm	peptidase	alicapistat,BLD-2660
EEA1	early endosome antigen 1	0.142	0.539	Cytoplasm	other
GUK1	guanylate kinase 1	0.241	0.537	Cytoplasm	kinase
SPAG9	sperm associated antigen 9	0.142	0.536	Cytoplasm	other
PPA1	inorganic pyrophosphatase 1	0.288	0.535	Cytoplasm	enzyme
ESD	esterase D	0.233	0.529	Cytoplasm	enzyme
NMT1	N-myristoyltransferase 1	0.296	0.529	Cytoplasm	enzyme	PCLX-001
HDLBP	high density lipoprotein binding protein	0.297	0.528	Nucleus	transporter
SLC25A24	solute carrier family 25 member 24	0.176	0.527	Cytoplasm	transporter
RPS4X	ribosomal protein S4 X-linked	0.417	0.526	Cytoplasm	other
HEXB	hexosaminidase subunit beta	0.236	0.524	Cytoplasm	enzyme
ALMS1	ALMS1 centrosome and basal body associated protein	0.633	0.523	Cytoplasm	other
DBI	diazepam binding inhibitor, acyl-CoA binding protein	0.168	0.521	Cytoplasm	other
NIBAN1	niban apoptosis regulator 1	0.349	0.521	Cytoplasm	other
ILF2	interleukin enhancer binding factor 2	0.399	0.518	Nucleus	transcription regulator
AP2B1	adaptor related protein complex 2 subunit beta 1	0.207	0.518	Plasma Membrane	transporter
RPL10L	ribosomal protein L10 like	0.317	0.518	Nucleus	other
GNAL	G protein subunit alpha L	0.29	0.517	Cytoplasm	enzyme
VAMP3	vesicle associated membrane protein 3	0.292	0.516	Plasma Membrane	other
KIF1B	kinesin family member 1B	0.286	0.515	Cytoplasm	transporter
KIF1A	kinesin family member 1A	0.286	0.515	Cytoplasm	other
WASF2	WASP family member 2	0.249	0.515	Plasma Membrane	other
AHNAK	AHNAK nucleoprotein	0.348	0.515	Nucleus	other
PLOD3	procollagen-lysine,2-oxoglutarate 5-dioxygenase 3	0.41	0.514	Cytoplasm	enzyme
SNRPGP15	small nuclear ribonucleoprotein polypeptide G pseudogene 15	0.329	0.512	Other	other
SNRPG	small nuclear ribonucleoprotein polypeptide G	0.329	0.512	Nucleus	other
SRSF6	serine and arginine rich splicing factor 6	0.621	0.51	Nucleus	other
CHCHD3	coiled-coil-helix-coiled-coil-helix domain containing 3	0.21	0.509	Cytoplasm	transcription regulator
RHOC	ras homolog family member C	0.352	0.509	Plasma Membrane	enzyme
SERPINH1	serpin family H member 1	0.384	0.507	Extracellular Space	other
CAPRIN1	cell cycle associated protein 1	0.494	0.504	Plasma Membrane	other
VPS35	VPS35 retromer complex component	0.199	0.504	Cytoplasm	transporter
AK2	adenylate kinase 2	0.334	0.5	Cytoplasm	kinase
RAB13	RAB13, member RAS oncogene family	0.294	0.499	Plasma Membrane	enzyme
EIF5AL1	eukaryotic translation initiation factor 5A like 1	0.113	0.499	Other	other
RASA1	RAS p21 protein activator 1	0.214	0.497	Cytoplasm	transporter
DLST	dihydrolipoamide S-succinyltransferase	0.364	0.497	Cytoplasm	enzyme
RPL27	ribosomal protein L27	0.524	0.496	Cytoplasm	other
CSRP2	cysteine and glycine rich protein 2	0.324	0.496	Nucleus	other
GSN	gelsolin	0.263	0.492	Extracellular Space	other
TPD52L2	TPD52 like 2	0.206	0.489	Cytoplasm	other
PRDX3	peroxiredoxin 3	0.17	0.487	Cytoplasm	enzyme
PNP	purine nucleoside phosphorylase	0.386	0.485	Nucleus	enzyme	forodesine,PD 141955,purine nucleoside phosphorylase inhibitor
DNAJC10	DnaJ heat shock protein family (Hsp40) member C10	0.459	0.481	Cytoplasm	enzyme
GLUD1	glutamate dehydrogenase 1	0.141	0.481	Cytoplasm	enzyme
ARCN1	archain 1	0.505	0.48	Cytoplasm	other
RPL17	ribosomal protein L17	0.398	0.479	Cytoplasm	other
NEDD8-MDP1	NEDD8-MDP1 readthrough	0.302	0.476	Other	other
NEDD8	NEDD8 ubiquitin like modifier	0.302	0.476	Nucleus	enzyme
BAX	BCL2 associated X, apoptosis regulator	0.327	0.474	Cytoplasm	transporter
MTPN	myotrophin	0.375	0.473	Nucleus	transcription regulator
RPS16	ribosomal protein S16	0.365	0.473	Cytoplasm	other
CTSA	cathepsin A	0.242	0.471	Cytoplasm	peptidase
VBP1	VHL binding protein 1	0.275	0.471	Cytoplasm	other
APRT	adenine phosphoribosyltransferase	0.495	0.47	Cytoplasm	enzyme
GPD2	glycerol-3-phosphate dehydrogenase 2	0.23	0.47	Cytoplasm	enzyme
EIF1AX	eukaryotic translation initiation factor 1A X-linked	0.241	0.469	Cytoplasm	translation regulator
AP2A2	adaptor related protein complex 2 subunit alpha 2	0.632	0.467	Cytoplasm	transporter
UFL1	UFM1 specific ligase 1	0.513	0.464	Cytoplasm	enzyme
UTRN	utrophin	0.408	0.464	Plasma Membrane	transmembrane receptor
RAP1B	RAP1B, member of RAS oncogene family	0.451	0.463	Cytoplasm	enzyme
NRAS	NRAS proto-oncogene, GTPase	0.237	0.463	Plasma Membrane	enzyme
KRAS	KRAS proto-oncogene, GTPase	0.237	0.463	Cytoplasm	enzyme	adagrasib,ARS-1620,AZD4785,BI 1823911,BPI-421286,chelerythrine,D-1553,D3S-001,GDC-6036,GFH925,GH35,HS-10370,JAB-21822,JDQ443,JNJ-74699157,KRAS inhibitor,LY3499446,LY3537982,MK-1084,sotorasib,YL-15293
EHD1	EH domain containing 1	0.298	0.458	Cytoplasm	other
YWHAB	tyrosine 3-monooxygenase/tryptophan 5-monooxygenase activation protein beta	0.485	0.454	Cytoplasm	other
SEPTIN8	septin 8	0.249	0.453	Extracellular Space	other
RAB21	RAB21, member RAS oncogene family	0.331	0.453	Cytoplasm	enzyme
CPQ	carboxypeptidase Q	0.354	0.45	Extracellular Space	peptidase
LARP1	La ribonucleoprotein 1, translational regulator	0.569	0.449	Cytoplasm	translation regulator
EIF5A2	eukaryotic translation initiation factor 5A2	0.167	0.446	Cytoplasm	translation regulator
HINT2	histidine triad nucleotide binding protein 2	0.389	0.445	Cytoplasm	enzyme
ACTR1A	actin related protein 1A	0.311	0.444	Cytoplasm	other
SGO2	shugoshin 2	0.487	0.443	Nucleus	other
DST	dystonin	0.528	0.443	Plasma Membrane	other
GMPPB	GDP-mannose pyrophosphorylase B	0.352	0.443	Cytoplasm	enzyme
PHB1	prohibitin 1	0.498	0.443	Nucleus	transcription regulator	prohibitin-targeting peptide 1
RPS8	ribosomal protein S8	0.545	0.443	Cytoplasm	other
HADHA	hydroxyacyl-CoA dehydrogenase trifunctional multienzyme complex subunit alpha	0.27	0.442	Cytoplasm	enzyme
RPLP2	ribosomal protein lateral stalk subunit P2	0.611	0.437	Cytoplasm	other
DPM1	dolichyl-phosphate mannosyltransferase subunit 1, catalytic	0.466	0.435	Cytoplasm	enzyme
KHDRBS1	KH RNA binding domain containing, signal transduction associated 1	0.631	0.435	Nucleus	transcription regulator	CWP232291
ECI2	enoyl-CoA delta isomerase 2	0.353	0.431	Cytoplasm	enzyme
PPP5C	protein phosphatase 5 catalytic subunit	0.196	0.431	Nucleus	phosphatase
CAD	carbamoyl-phosphate synthetase 2, aspartate transcarbamylase, and dihydroorotase	0.252	0.43	Cytoplasm	enzyme
VAMP2	vesicle associated membrane protein 2	0.476	0.429	Plasma Membrane	other	botulinum toxin type B
ERP29	endoplasmic reticulum protein 29	0.208	0.427	Cytoplasm	transporter
CKAP4	cytoskeleton associated protein 4	0.368	0.427	Cytoplasm	other
EDF1	endothelial differentiation related factor 1	0.548	0.426	Nucleus	transcription regulator
EIF3L	eukaryotic translation initiation factor 3 subunit L	0.73	0.424	Cytoplasm	translation regulator
OTUB1	OTU deubiquitinase, ubiquitin aldehyde binding 1	0.313	0.422	Cytoplasm	enzyme
ACTR1B	actin related protein 1B	0.474	0.421	Cytoplasm	other
LCMT1	leucine carboxyl methyltransferase 1	0.365	0.419	Cytoplasm	enzyme
HNRNPA2B1	heterogeneous nuclear ribonucleoprotein A2/B1	0.42	0.419	Nucleus	other
RPL32	ribosomal protein L32	0.374	0.416	Cytoplasm	other
DYNLRB1	dynein light chain roadblock-type 1	0.315	0.415	Cytoplasm	other
HNRNPAB	heterogeneous nuclear ribonucleoprotein A/B	0.606	0.414	Nucleus	enzyme
DPYSL2	dihydropyrimidinase like 2	0.309	0.414	Cytoplasm	enzyme
BASP1	brain abundant membrane attached signal protein 1	0.393	0.414	Nucleus	transcription regulator
DYNC1H1	dynein cytoplasmic 1 heavy chain 1	0.328	0.412	Cytoplasm	peptidase
TGM2	transglutaminase 2	0.452	0.411	Cytoplasm	enzyme
CMPK1	cytidine/uridine monophosphate kinase 1	0.296	0.411	Nucleus	kinase
STXBP1	syntaxin binding protein 1	0.502	0.41	Cytoplasm	transporter
ARFGAP2	ADP ribosylation factor GTPase activating protein 2	0.568	0.409	Nucleus	other
ACAT1	acetyl-CoA acetyltransferase 1	0.503	0.409	Cytoplasm	enzyme
DNPEP	aspartyl aminopeptidase	0.391	0.407	Cytoplasm	peptidase
CLTA	clathrin light chain A	0.506	0.405	Plasma Membrane	other
KYAT3	kynurenine aminotransferase 3	0.704	0.404	Cytoplasm	enzyme
RRBP1	ribosome binding protein 1	0.606	0.404	Cytoplasm	other
EIF3H	eukaryotic translation initiation factor 3 subunit H	0.451	0.404	Cytoplasm	enzyme
YKT6	YKT6 v-SNARE homolog	0.593	0.402	Cytoplasm	enzyme
SGTB	small glutamine rich tetratricopeptide repeat co-chaperone beta	0.413	0.402	Other	other
RPS3	ribosomal protein S3	0.431	0.401	Cytoplasm	enzyme
CAPZA1	capping actin protein of muscle Z-line subunit alpha 1	0.266	0.4	Cytoplasm	other
FDXR	ferredoxin reductase	0.429	0.399	Cytoplasm	enzyme
DYNC1I2	dynein cytoplasmic 1 intermediate chain 2	0.437	0.397	Cytoplasm	other
ITIH3	inter-alpha-trypsin inhibitor heavy chain 3	0.379	0.396	Extracellular Space	other
CAT	catalase	0.197	0.395	Cytoplasm	enzyme	fomepizole
PKM	pyruvate kinase M1/2	0.441	0.393	Cytoplasm	kinase	CAP-232,TP-1454
SRSF3	serine and arginine rich splicing factor 3	0.413	0.393	Nucleus	other
UFM1	ubiquitin fold modifier 1	0.555	0.393	Cytoplasm	other
CYCS	cytochrome c, somatic	0.354	0.392	Cytoplasm	enzyme
PSMA6	proteasome 20S subunit alpha 6	0.524	0.39	Cytoplasm	peptidase
NUDCD2	NudC domain containing 2	0.589	0.39	Cytoplasm	other
PDAP1	PDGFA associated protein 1	0.577	0.389	Cytoplasm	other
RAB5C	RAB5C, member RAS oncogene family	0.457	0.388	Cytoplasm	enzyme
LCP1	lymphocyte cytosolic protein 1	0.429	0.388	Cytoplasm	other
CUL1	cullin 1	0.497	0.388	Nucleus	enzyme
PSMD1	proteasome 26S subunit, non-ATPase 1	0.544	0.388	Cytoplasm	other	bortezomib,bortezomib/cladribine/rituximab,bortezomib/dexamethasone,bortezomib/dexamethasone/doxorubicin,bortezomib/dexamethasone/lenalidomide,bortezomib/dexamethasone/pomalidomide,bortezomib/dexamethasone/rituximab,bortezomib/dexamethasone/thalidomide,bortezomib/doxorubicin,bortezomib/fulvestrant,bortezomib/lenalidomide,bortezomib/paclitaxel,bortezomib/prednisone,bortezomib/rituximab,bortezomib/…
ASNS	asparagine synthetase (glutamine-hydrolyzing)	0.777	0.387	Cytoplasm	enzyme
CHID1	chitinase domain containing 1	0.645	0.387	Extracellular Space	other
ATP5F1C	ATP synthase F1 subunit gamma	0.221	0.387	Cytoplasm	transporter
NCKAP1	NCK associated protein 1	0.322	0.386	Plasma Membrane	other
XPNPEP3	X-prolyl aminopeptidase 3	0.337	0.383	Cytoplasm	peptidase
STOML3	stomatin like 3	0.454	0.383	Plasma Membrane	other
HADHB	hydroxyacyl-CoA dehydrogenase trifunctional multienzyme complex subunit beta	0.397	0.383	Cytoplasm	enzyme
RPL9	ribosomal protein L9	0.576	0.383	Nucleus	other
H1-10	H1.10 linker histone	0.516	0.381	Nucleus	other
PIN1	peptidylprolyl cis/trans isomerase, NIMA-interacting 1	0.387	0.381	Nucleus	enzyme
GLO1	glyoxalase I	0.272	0.38	Cytoplasm	enzyme
ASPH	aspartate beta-hydroxylase	0.338	0.38	Cytoplasm	enzyme
CAPZA2	capping actin protein of muscle Z-line subunit alpha 2	0.287	0.379	Cytoplasm	other
PHPT1	phosphohistidine phosphatase 1	0.251	0.378	Cytoplasm	phosphatase
STAM2	signal transducing adaptor molecule 2	0.444	0.378	Cytoplasm	other
HNRNPR	heterogeneous nuclear ribonucleoprotein R	0.655	0.376	Nucleus	other
NME2P1	NME2 pseudogene 1	0.352	0.376	Cytoplasm	other
ADK	adenosine kinase	0.368	0.375	Nucleus	kinase	adenosine kinase inhibitor,IFNA2B/ribavirin,interferon alfacon-1/ribavirin,nitazoxanide/peginterferon alfa-2a/ribavirin,PEG-interferon alfa-2a/ribavirin,pegintron/ribavirin,ribavirin
ECHS1	enoyl-CoA hydratase, short chain 1	0.514	0.375	Cytoplasm	enzyme
RPL7A	ribosomal protein L7a	0.691	0.374	Cytoplasm	other
PCBP1	poly(rC) binding protein 1	0.337	0.372	Nucleus	translation regulator
EHD2	EH domain containing 2	0.279	0.371	Nucleus	other
PLIN3	perilipin 3	0.271	0.371	Cytoplasm	other
PPP2R1B	protein phosphatase 2 scaffold subunit Abeta	0.459	0.37	Plasma Membrane	phosphatase
TBC1D9B	TBC1 domain family member 9B	0.641	0.37	Other	other
CARM1	coactivator associated arginine methyltransferase 1	0.452	0.369	Nucleus	transcription regulator
CABIN1	calcineurin binding protein 1	0.748	0.369	Nucleus	other
GFPT1	glutamine--fructose-6-phosphate transaminase 1	0.371	0.368	Cytoplasm	enzyme
FARSA	phenylalanyl-tRNA synthetase subunit alpha	0.499	0.366	Cytoplasm	enzyme
HPRT1	hypoxanthine phosphoribosyltransferase 1	0.435	0.365	Cytoplasm	enzyme	6-mercaptopurine,6-mercaptopurine/methotrexate,6-mercaptopurine/methotrexate/tretinoin,6-mercaptopurine/prednisone,6-mercaptopurine/prednisone/thioguanine,6-mercaptopurine/vincristine,azathioprine,cyclophosphamide/cytarabine/6-mercaptopurine,cytarabine/daunorubicin/thioguanine,cytarabine/thioguanine,dasatinib/6-mercaptopurine/methotrexate,daunorubicin/etoposide/6-mercaptopurine/mitoxantrone/predn…
ATP6V1A	ATPase H+ transporting V1 subunit A	0.411	0.365	Plasma Membrane	transporter	bafilomycin A1,bafilomycin b1
PDHB	pyruvate dehydrogenase E1 subunit beta	0.643	0.365	Cytoplasm	enzyme
ILF3	interleukin enhancer binding factor 3	0.658	0.364	Nucleus	transcription regulator
UTF1	undifferentiated embryonic cell transcription factor 1	0.597	0.363	Nucleus	transcription regulator
TAGLN2	transgelin 2	0.488	0.362	Cytoplasm	other
RPL3	ribosomal protein L3	0.661	0.362	Nucleus	other	cytarabine/daunorubicin/omacetaxine mepesuccinate,cytarabine/doxorubicin/filgrastim/omacetaxine mepesuccinate,omacetaxine mepesuccinate
PNPLA6	patatin like phospholipase domain containing 6	0.663	0.361	Cytoplasm	enzyme
CNPY3	canopy FGF signaling regulator 3	0.35	0.359	Cytoplasm	other
OSTC	oligosaccharyltransferase complex non-catalytic subunit	0.505	0.358	Cytoplasm	enzyme
SCAMP2	secretory carrier membrane protein 2	0.506	0.358	Cytoplasm	other
COMT	catechol-O-methyltransferase	0.617	0.356	Cytoplasm	enzyme	carbidopa/entacapone/levodopa,carbidopa/levodopa/tolcapone,entacapone,nebicapone,opicapone,tolcapone,tyrphostin AG 1288
ARHGDIA	Rho GDP dissociation inhibitor alpha	0.219	0.356	Cytoplasm	other
IDH3A	isocitrate dehydrogenase (NAD(+)) 3 catalytic subunit alpha	0.58	0.356	Cytoplasm	enzyme
EIF5A	eukaryotic translation initiation factor 5A	0.401	0.352	Cytoplasm	translation regulator	SNS01-T nanoparticles
ANXA2P2	annexin A2 pseudogene 2	0.314	0.352	Cytoplasm	other
RPN2	ribophorin II	0.438	0.351	Cytoplasm	enzyme
RPS26P11	ribosomal protein S26 pseudogene 11	0.465	0.349	Other	other
PFKL	phosphofructokinase, liver type	0.479	0.349	Cytoplasm	kinase
TFG	trafficking from ER to golgi regulator	0.468	0.347	Cytoplasm	other
DCTN2	dynactin subunit 2	0.265	0.345	Cytoplasm	other
AIMP1	aminoacyl tRNA synthetase complex interacting multifunctional protein 1	0.287	0.342	Extracellular Space	cytokine
GPI	glucose-6-phosphate isomerase	0.485	0.342	Extracellular Space	enzyme
NT5C2	5'-nucleotidase, cytosolic II	0.522	0.34	Cytoplasm	phosphatase
RAB34	RAB34, member RAS oncogene family	0.395	0.34	Cytoplasm	enzyme
SH3BGRL	SH3 domain binding glutamate rich protein like	0.309	0.337	Cytoplasm	other
NDUFS6	NADH:ubiquinone oxidoreductase subunit S6	0.549	0.334	Cytoplasm	enzyme
SELENOH	selenoprotein H	0.497	0.334	Nucleus	other
LDHA	lactate dehydrogenase A	0.341	0.334	Cytoplasm	enzyme
TAF15	TATA-box binding protein associated factor 15	0.604	0.333	Nucleus	other
FAF2	Fas associated factor family member 2	0.5	0.333	Cytoplasm	other
ALCAM	activated leukocyte cell adhesion molecule	0.504	0.332	Plasma Membrane	other	praluzatamab ravtansine
RPL12	ribosomal protein L12	0.636	0.331	Nucleus	other
RPL4	ribosomal protein L4	0.745	0.329	Cytoplasm	enzyme
ACTR3	actin related protein 3	0.441	0.327	Plasma Membrane	other
SYNCRIP	synaptotagmin binding cytoplasmic RNA interacting protein	0.558	0.326	Nucleus	other	supinoxin
PSME2	proteasome activator subunit 2	0.598	0.325	Cytoplasm	peptidase
PSMB3	proteasome 20S subunit beta 3	0.644	0.324	Cytoplasm	peptidase
HNRNPD	heterogeneous nuclear ribonucleoprotein D	0.476	0.324	Nucleus	transcription regulator
PICALM	phosphatidylinositol binding clathrin assembly protein	0.398	0.321	Cytoplasm	other
STMN2	stathmin 2	0.587	0.319	Plasma Membrane	other
PUF60	poly(U) binding splicing factor 60	0.543	0.316	Nucleus	other
OR5A2	olfactory receptor family 5 subfamily A member 2	0.472	0.315	Plasma Membrane	G-protein coupled receptor
PEX5	peroxisomal biogenesis factor 5	0.488	0.315	Cytoplasm	other
COX5A	cytochrome c oxidase subunit 5A	0.46	0.314	Cytoplasm	enzyme
ATXN2L	ataxin 2 like	0.521	0.314	Nucleus	other
PLS1	plastin 1	0.404	0.314	Plasma Membrane	other
CRTAP	cartilage associated protein	0.504	0.312	Extracellular Space	other
ARPC2	actin related protein 2/3 complex subunit 2	0.509	0.311	Cytoplasm	other
LRRC47	leucine rich repeat containing 47	0.646	0.311	Other	other
SRP9	signal recognition particle 9	0.497	0.311	Cytoplasm	other
RPL14	ribosomal protein L14	0.656	0.309	Cytoplasm	other
ZFYVE16	zinc finger FYVE-type containing 16	0.691	0.308	Nucleus	other
CTSZ	cathepsin Z	0.452	0.307	Cytoplasm	peptidase
STX7	syntaxin 7	0.51	0.306	Plasma Membrane	transporter
CDC14A	cell division cycle 14A	0.623	0.304	Nucleus	phosphatase
ECH1	enoyl-CoA hydratase 1	0.467	0.304	Cytoplasm	enzyme
GLUD2	glutamate dehydrogenase 2	0.384	0.304	Cytoplasm	enzyme
USP10	ubiquitin specific peptidase 10	0.674	0.303	Cytoplasm	peptidase
MPI	mannose phosphate isomerase	0.519	0.302	Cytoplasm	enzyme
PSMD7	proteasome 26S subunit, non-ATPase 7	0.639	0.301	Cytoplasm	other
TUFM	Tu translation elongation factor, mitochondrial	0.495	0.301	Cytoplasm	translation regulator
RAB14	RAB14, member RAS oncogene family	0.396	0.3	Cytoplasm	enzyme
TUBB6	tubulin beta 6 class V	0.352	0.299	Cytoplasm	other
RPS7	ribosomal protein S7	0.623	0.298	Cytoplasm	other
TST	thiosulfate sulfurtransferase	0.601	0.297	Cytoplasm	enzyme
STX5	syntaxin 5	0.562	0.297	Cytoplasm	transporter
NDUFS2	NADH:ubiquinone oxidoreductase core subunit S2	0.528	0.296	Cytoplasm	enzyme
AKR7L	aldo-keto reductase family 7 like (gene/pseudogene)	0.702	0.293	Cytoplasm	enzyme
RAD23B	RAD23 homolog B, nucleotide excision repair protein	0.623	0.293	Nucleus	other
FAT2	FAT atypical cadherin 2	0.755	0.293	Plasma Membrane	other
DAB2	DAB adaptor protein 2	0.439	0.293	Plasma Membrane	other
EMC7	ER membrane protein complex subunit 7	0.55	0.291	Cytoplasm	other
RFTN1	raftlin, lipid raft linker 1	0.611	0.29	Plasma Membrane	other
DDTL	D-dopachrome tautomerase like	0.462	0.289	Cytoplasm	other
DDT	D-dopachrome tautomerase	0.462	0.289	Cytoplasm	enzyme
EIF2AK2	eukaryotic translation initiation factor 2 alpha kinase 2	0.698	0.289	Cytoplasm	kinase	mitapivat
ESYT1	extended synaptotagmin 1	0.612	0.288	Cytoplasm	other
NCAPH	non-SMC condensin I complex subunit H	0.397	0.287	Nucleus	other
ARMC1	armadillo repeat containing 1	0.694	0.287	Cytoplasm	other
APBB1IP	amyloid beta precursor protein binding family B member 1 interacting protein	0.547	0.286	Cytoplasm	other
GDI1	GDP dissociation inhibitor 1	0.422	0.285	Cytoplasm	other
BZW1	basic leucine zipper and W2 domains 1	0.467	0.284	Cytoplasm	translation regulator
MCM7	minichromosome maintenance complex component 7	0.585	0.284	Nucleus	enzyme
SRPRA	SRP receptor subunit alpha	0.567	0.283	Cytoplasm	other
CCT2	chaperonin containing TCP1 subunit 2	0.441	0.282	Cytoplasm	kinase
PAICS	phosphoribosylaminoimidazole carboxylase and phosphoribosylaminoimidazolesuccinocarboxamide synthase	0.394	0.28	Cytoplasm	enzyme
TMED10	transmembrane p24 trafficking protein 10	0.372	0.279	Cytoplasm	transporter
HNRNPH3	heterogeneous nuclear ribonucleoprotein H3	0.758	0.279	Nucleus	other
NUDT5	nudix hydrolase 5	0.498	0.279	Cytoplasm	phosphatase
RPS9	ribosomal protein S9	0.657	0.276	Cytoplasm	translation regulator
SMS	spermine synthase	0.611	0.275	Cytoplasm	enzyme	(±)-2-hydroxyoleic acid
GANAB	glucosidase II alpha subunit	0.462	0.274	Cytoplasm	enzyme	miglitol
CAMK2A	calcium/calmodulin dependent protein kinase II alpha	0.634	0.27	Cytoplasm	kinase
ESYT2	extended synaptotagmin 2	0.477	0.269	Plasma Membrane	other
SEC22B	SEC22 homolog B, vesicle trafficking protein	0.568	0.267	Cytoplasm	other
TXNDC5	thioredoxin domain containing 5	0.364	0.266	Cytoplasm	enzyme
DBNL	drebrin like	0.503	0.265	Cytoplasm	other
AARS1	alanyl-tRNA synthetase 1	0.428	0.265	Cytoplasm	enzyme
SPG11	SPG11 vesicle trafficking associated, spatacsin	0.499	0.264	Cytoplasm	other
TUBB	tubulin beta class I	0.468	0.26	Cytoplasm	other	allopurinol/colchicine,anakinra/colchicine,canakinumab/colchicine,colchicine,ixabepilone
CDH23	cadherin related 23	0.77	0.256	Plasma Membrane	transporter
PEPD	peptidase D	0.795	0.256	Cytoplasm	peptidase
FKBP3	FKBP prolyl isomerase 3	0.453	0.256	Nucleus	enzyme
CYFIP2	cytoplasmic FMR1 interacting protein 2	0.582	0.256	Cytoplasm	other
SLC25A6	solute carrier family 25 member 6	0.505	0.255	Cytoplasm	transporter	clodronic acid
PPP2R2D	protein phosphatase 2 regulatory subunit Bdelta	0.688	0.254	Nucleus	other
PPP2R2A	protein phosphatase 2 regulatory subunit Balpha	0.688	0.254	Cytoplasm	phosphatase
PPP2R2B	protein phosphatase 2 regulatory subunit Bbeta	0.688	0.254	Cytoplasm	phosphatase
RCN3	reticulocalbin 3	0.616	0.254	Cytoplasm	other
COPG2	COPI coat complex subunit gamma 2	0.709	0.254	Cytoplasm	transporter
ITGB8	integrin subunit beta 8	0.698	0.254	Plasma Membrane	other
P4HA2	prolyl 4-hydroxylase subunit alpha 2	0.512	0.252	Cytoplasm	transporter
STRAP	serine/threonine kinase receptor associated protein	0.53	0.251	Plasma Membrane	other
KRT9	keratin 9	0.642	0.25	Cytoplasm	other
IQSEC2	IQ motif and Sec7 domain ArfGEF 2	0.653	0.25	Cytoplasm	other
RPL21	ribosomal protein L21	0.795	0.25	Cytoplasm	other
UQCRFS1	ubiquinol-cytochrome c reductase, Rieske iron-sulfur polypeptide 1	0.524	0.249	Cytoplasm	enzyme
MRC2	mannose receptor C type 2	0.515	0.243	Plasma Membrane	transmembrane receptor
G3BP1	G3BP stress granule assembly factor 1	0.782	0.243	Nucleus	enzyme
MAP1A	microtubule associated protein 1A	0.489	0.243	Cytoplasm	other	estramustine
ACTA2	actin alpha 2, smooth muscle	0.616	0.241	Cytoplasm	other
RARS1	arginyl-tRNA synthetase 1	0.541	0.241	Cytoplasm	enzyme
RAB8A	RAB8A, member RAS oncogene family	0.558	0.238	Plasma Membrane	enzyme
TSNAX-DISC1	TSNAX-DISC1 readthrough (NMD candidate)	0.661	0.236	Other	other
TSNAX	translin associated factor X	0.661	0.236	Nucleus	other
TPP1	tripeptidyl peptidase 1	0.547	0.235	Cytoplasm	peptidase
APMAP	adipocyte plasma membrane associated protein	0.56	0.235	Plasma Membrane	enzyme
FLOT1	flotillin 1	0.665	0.235	Plasma Membrane	other
LMF2	lipase maturation factor 2	0.643	0.234	Other	other
NENF	neudesin neurotrophic factor	0.685	0.233	Extracellular Space	growth factor
MCM3	minichromosome maintenance complex component 3	0.792	0.233	Nucleus	enzyme
CAPZB	capping actin protein of muscle Z-line subunit beta	0.47	0.231	Cytoplasm	other
HDGFL2	HDGF like 2	0.614	0.231	Nucleus	other
FKBP9P1	FKBP prolyl isomerase 9 pseudogene 1	0.532	0.231	Other	other
PSMD11	proteasome 26S subunit, non-ATPase 11	0.688	0.228	Cytoplasm	other
RAB1C	RAB1C, member RAS oncogene family pseudogene	0.462	0.227	Other	other
RAB1B	RAB1B, member RAS oncogene family	0.462	0.227	Cytoplasm	other
GMPPA	GDP-mannose pyrophosphorylase A	0.622	0.227	Cytoplasm	enzyme
HNRNPA1L3	heterogeneous nuclear ribonucleoprotein A1 like 3	0.763	0.227	Other	other
MAT1A	methionine adenosyltransferase 1A	0.604	0.226	Cytoplasm	enzyme
FZD2	frizzled class receptor 2	0.669	0.224	Plasma Membrane	G-protein coupled receptor	vantictumab,wnt-5a mimic hexapeptide foxy-5
FZD7	frizzled class receptor 7	0.669	0.224	Plasma Membrane	G-protein coupled receptor	vantictumab
ATP5PO	ATP synthase peripheral stalk subunit OSCP	0.819	0.224	Cytoplasm	transporter
NSDHL	NAD(P) dependent steroid dehydrogenase-like	0.572	0.223	Cytoplasm	enzyme
LTF	lactotransferrin	0.707	0.223	Extracellular Space	peptidase
PSAT1	phosphoserine aminotransferase 1	0.629	0.221	Cytoplasm	enzyme
USP14	ubiquitin specific peptidase 14	0.61	0.22	Cytoplasm	peptidase	VLX1570
DDRGK1	DDRGK domain containing 1	0.654	0.219	Extracellular Space	other
RAB6A	RAB6A, member RAS oncogene family	0.632	0.219	Cytoplasm	enzyme
LAMTOR5	late endosomal/lysosomal adaptor, MAPK and MTOR activator 5	0.567	0.219	Cytoplasm	other
AHCYL1	adenosylhomocysteinase like 1	0.715	0.218	Cytoplasm	enzyme
HBE1	hemoglobin subunit epsilon 1	0.716	0.217	Cytoplasm	transporter
HBG2	hemoglobin subunit gamma 2	0.716	0.217	Cytoplasm	other
HBB	hemoglobin subunit beta	0.716	0.217	Cytoplasm	transporter	iron dextran,voxelotor
HBG1	hemoglobin subunit gamma 1	0.716	0.217	Cytoplasm	other
HBD	hemoglobin subunit delta	0.716	0.217	Other	transporter
CAVIN1	caveolae associated protein 1	0.682	0.216	Nucleus	transcription regulator
PPP2R1A	protein phosphatase 2 scaffold subunit Aalpha	0.715	0.215	Cytoplasm	phosphatase
EPS8	epidermal growth factor receptor pathway substrate 8	0.786	0.214	Plasma Membrane	peptidase
CFL1	cofilin 1	0.531	0.213	Nucleus	other
CCAR1	cell division cycle and apoptosis regulator 1	0.782	0.212	Nucleus	transcription regulator
SRM	spermidine synthase	0.672	0.21	Cytoplasm	enzyme
MAPK14	mitogen-activated protein kinase 14	0.645	0.21	Cytoplasm	kinase	AMG 2372,ARRY-371797,CGH2466,Org 48762-0,p38 MAP kinase inhibitor,p38 MAP kinase inhibitor IV,pamapimod,PH-797804,ralimetinib,RO-3201195,Sb202190,talmapimod,UM101
RAB1A	RAB1A, member RAS oncogene family	0.529	0.209	Cytoplasm	enzyme
TTR	transthyretin	0.801	0.208	Extracellular Space	transporter	4'-iodo-4'-deoxydoxorubicin,acoramidis,inotersen,IONIS-TTR Rx,tafamidis,vutrisiran
GMFG	glia maturation factor gamma	0.76	0.204	Cytoplasm	growth factor
CORO1B	coronin 1B	0.597	0.204	Cytoplasm	other
CLIC1	chloride intracellular channel 1	0.622	0.204	Nucleus	ion channel
RPS25	ribosomal protein S25	0.645	0.203	Cytoplasm	other
GCDH	glutaryl-CoA dehydrogenase	0.662	0.202	Cytoplasm	enzyme
GRHPR	glyoxylate and hydroxypyruvate reductase	0.613	0.202	Cytoplasm	enzyme
TWF1	twinfilin actin binding protein 1	0.712	0.2	Cytoplasm	kinase
CCT3	chaperonin containing TCP1 subunit 3	0.587	0.199	Cytoplasm	other
LMNA	lamin A/C	0.781	0.199	Nucleus	other
ENDOD1	endonuclease domain containing 1	0.617	0.199	Extracellular Space	enzyme
SEPTIN6	septin 6	0.624	0.196	Cytoplasm	other
CD59	CD59 molecule (CD59 blood group)	0.701	0.196	Plasma Membrane	other
ARF4	ADP ribosylation factor 4	0.63	0.196	Cytoplasm	enzyme
CPT1A	carnitine palmitoyltransferase 1A	0.745	0.194	Cytoplasm	enzyme	perhexiline
VDAC1	voltage dependent anion channel 1	0.581	0.191	Cytoplasm	ion channel
UBC	ubiquitin C	0.729	0.188	Cytoplasm	enzyme
ANXA13	annexin A13	0.664	0.188	Plasma Membrane	other
PGAM1	phosphoglycerate mutase 1	0.605	0.187	Cytoplasm	phosphatase
ETF1	eukaryotic translation termination factor 1	0.753	0.187	Cytoplasm	translation regulator
KIF5B	kinesin family member 5B	0.655	0.184	Cytoplasm	other
SCYL1	SCY1 like pseudokinase 1	0.814	0.184	Cytoplasm	kinase
SNX18	sorting nexin 18	0.718	0.183	Cytoplasm	transporter
OSTF1	osteoclast stimulating factor 1	0.676	0.182	Nucleus	transcription regulator
RTCA	RNA 3'-terminal phosphate cyclase	0.76	0.179	Nucleus	enzyme
PRUNE2	prune homolog 2 with BCH domain	0.828	0.179	Cytoplasm	other
FNDC3B	fibronectin type III domain containing 3B	0.737	0.179	Cytoplasm	other
RPL17-C18orf32	RPL17-C18orf32 readthrough	0.8	0.178	Other	other
RCN1	reticulocalbin 1	0.602	0.177	Cytoplasm	other
RNPEP	arginyl aminopeptidase	0.64	0.176	Cytoplasm	peptidase
GNAI2	G protein subunit alpha i2	0.576	0.173	Plasma Membrane	enzyme
ACSL3	acyl-CoA synthetase long chain family member 3	0.704	0.173	Cytoplasm	enzyme
PRKACA	protein kinase cAMP-activated catalytic subunit alpha	0.61	0.173	Cytoplasm	kinase
TM9SF3	transmembrane 9 superfamily member 3	0.765	0.172	Cytoplasm	transporter
PSMA4	proteasome 20S subunit alpha 4	0.653	0.172	Cytoplasm	peptidase
DAD1	defender against cell death 1	0.711	0.168	Cytoplasm	other
STAT2	signal transducer and activator of transcription 2	0.698	0.168	Nucleus	transcription regulator
ACTC1	actin alpha cardiac muscle 1	0.822	0.168	Cytoplasm	enzyme
ACTA1	actin alpha 1, skeletal muscle	0.822	0.168	Cytoplasm	other
RPL27A	ribosomal protein L27a	0.807	0.167	Cytoplasm	other
FAM114A1	family with sequence similarity 114 member A1	0.653	0.164	Extracellular Space	other
GFPT2	glutamine-fructose-6-phosphate transaminase 2	0.724	0.16	Cytoplasm	enzyme
HARS1	histidyl-tRNA synthetase 1	0.727	0.16	Cytoplasm	enzyme
UBN2	ubinuclein 2	0.83	0.158	Nucleus	other
GALK1	galactokinase 1	0.804	0.157	Cytoplasm	kinase
ERO1A	endoplasmic reticulum oxidoreductase 1 alpha	0.68	0.154	Cytoplasm	enzyme
H1-3	H1.3 linker histone, cluster member	0.776	0.152	Nucleus	other
PDIA4	protein disulfide isomerase family A member 4	0.606	0.151	Cytoplasm	enzyme
TOLLIP	toll interacting protein	0.823	0.149	Cytoplasm	other
PAK1	p21 (RAC1) activated kinase 1	0.809	0.149	Cytoplasm	kinase	FRAX-1036,FRAX-597,FRAX120,FRAX355,FRAX486,K-252
HNRNPF	heterogeneous nuclear ribonucleoprotein F	0.774	0.148	Nucleus	other
MACF1	microtubule actin crosslinking factor 1	0.816	0.146	Cytoplasm	other
EHBP1L1	EH domain binding protein 1 like 1	0.782	0.145	Other	other
DHRS4L1	dehydrogenase/reductase 4 like 1 (pseudogene)	0.796	0.145	Other	other
SLC1A5	solute carrier family 1 member 5	0.772	0.144	Plasma Membrane	transporter	MEDI7247
COX5B	cytochrome c oxidase subunit 5B	0.785	0.143	Cytoplasm	enzyme
RUVBL1	RuvB like AAA ATPase 1	0.696	0.143	Nucleus	transcription regulator
HNRNPDL	heterogeneous nuclear ribonucleoprotein D like	0.874	0.142	Nucleus	other
FKBP2	FKBP prolyl isomerase 2	0.74	0.14	Cytoplasm	enzyme
EIF3B	eukaryotic translation initiation factor 3 subunit B	0.809	0.14	Cytoplasm	translation regulator
RPL38	ribosomal protein L38	0.731	0.138	Cytoplasm	other
RPL11	ribosomal protein L11	0.839	0.137	Cytoplasm	other
CSNK2A3	casein kinase 2 alpha 3	0.686	0.135	Other	other
UBQLN2	ubiquilin 2	0.782	0.135	Nucleus	other
DDOST	dolichyl-diphosphooligosaccharide--protein glycosyltransferase non-catalytic subunit	0.675	0.134	Cytoplasm	enzyme
RAB5B	RAB5B, member RAS oncogene family	0.735	0.134	Cytoplasm	enzyme
HNRNPH2	heterogeneous nuclear ribonucleoprotein H2	0.759	0.133	Nucleus	other
RPS14	ribosomal protein S14	0.785	0.13	Cytoplasm	translation regulator
PRDX5	peroxiredoxin 5	0.747	0.13	Cytoplasm	enzyme	auranofin
PSMC6	proteasome 26S subunit, ATPase 6	0.681	0.13	Nucleus	peptidase
MAPRE1	microtubule associated protein RP/EB family member 1	0.844	0.13	Cytoplasm	other
SPTBN4	spectrin beta, non-erythrocytic 4	0.795	0.13	Cytoplasm	other
PPID	peptidylprolyl isomerase D	0.824	0.129	Cytoplasm	enzyme
TXN	thioredoxin	0.78	0.127	Cytoplasm	enzyme	PX-12
STK10	serine/threonine kinase 10	0.878	0.127	Cytoplasm	kinase
CERS2	ceramide synthase 2	0.808	0.127	Nucleus	transcription regulator
SNX2	sorting nexin 2	0.787	0.125	Cytoplasm	transporter
RALB	RAS like proto-oncogene B	0.777	0.125	Cytoplasm	enzyme
CBX1	chromobox 1	0.885	0.124	Nucleus	transcription regulator
PSMA7	proteasome 20S subunit alpha 7	0.858	0.122	Cytoplasm	peptidase
HSP90B2P	heat shock protein 90 beta family member 2, pseudogene	0.703	0.121	Other	other
SERPINF1	serpin family F member 1	0.825	0.12	Extracellular Space	other
MYH14	myosin heavy chain 14	0.89	0.117	Extracellular Space	enzyme	mavacamten
ALDH9A1	aldehyde dehydrogenase 9 family member A1	0.758	0.116	Cytoplasm	enzyme
TMED9	transmembrane p24 trafficking protein 9	0.737	0.113	Cytoplasm	transporter
CLIC6	chloride intracellular channel 6	0.832	0.113	Plasma Membrane	ion channel
SLC25A5	solute carrier family 25 member 5	0.709	0.111	Cytoplasm	transporter	clodronic acid
RPL35	ribosomal protein L35	0.884	0.109	Cytoplasm	other
CLIC4	chloride intracellular channel 4	0.794	0.103	Plasma Membrane	ion channel
SARS1	seryl-tRNA synthetase 1	0.768	0.103	Cytoplasm	enzyme
PPIA	peptidylprolyl isomerase A	0.726	0.103	Cytoplasm	enzyme	alemtuzumab/cyclosporin A,basiliximab/cyclosporine,cyclosporin A,cyclosporin A/methotrexate,cyclosporine A/sirolimus/tacrolimus,cyclosporine A/tacrolimus,N-methyl-4-Ile-cyclosporin
EIF3I	eukaryotic translation initiation factor 3 subunit I	0.817	0.101	Cytoplasm	translation regulator
ACSL4	acyl-CoA synthetase long chain family member 4	0.835	0.1	Cytoplasm	enzyme
PKIG	cAMP-dependent protein kinase inhibitor gamma	0.847	0.097	Other	other
UCHL3	ubiquitin C-terminal hydrolase L3	0.834	0.097	Cytoplasm	peptidase
DSTN	destrin, actin depolymerizing factor	0.855	0.095	Cytoplasm	other
IMPDH2	inosine monophosphate dehydrogenase 2	0.77	0.092	Cytoplasm	enzyme	6-mercaptopurine/prednisone/thioguanine,cytarabine/daunorubicin/thioguanine,cytarabine/thioguanine,IFNA2B/ribavirin,imatinib/thioguanine,interferon alfacon-1/ribavirin,methylprednisolone/mycophenolate mofetil,mycophenolate mofetil,mycophenolate mofetil/prednisone,mycophenolic acid,pegintron/ribavirin,ribavirin,thioguanine,VX-944
PPARD	peroxisome proliferator activated receptor delta	0.848	0.092	Nucleus	ligand-dependent nuclear receptor	bezafibrate,bocidelpar,GW501516,icosapent,REN001,seladelpar,T3D-959,treprostinil
PPARA	peroxisome proliferator activated receptor alpha	0.848	0.092	Nucleus	ligand-dependent nuclear receptor	aleglitazar,atorvastatin/choline fenofibrate,bezafibrate,choline fenofibrate,clofibrate,docosahexaenoic acid,ezetimibe/fenofibrate,fenofibrate,fenofibrate/pravastatin,fenofibrate/simvastatin,fenofibric acid/rosuvastatin,gemfibrozil,NS-220,pemafibrate,pirinixic acid,tesaglitazar,TPST-1120
SEC23B	SEC23 homolog B, COPII coat complex component	0.812	0.091	Extracellular Space	transporter
RAP1BL	RAP1B like (pseudogene)	0.84	0.09	Other	other
MYDGF	myeloid derived growth factor	0.906	0.088	Extracellular Space	cytokine
LRPAP1	LDL receptor related protein associated protein 1	0.824	0.087	Plasma Membrane	other
CCT6A	chaperonin containing TCP1 subunit 6A	0.786	0.086	Cytoplasm	other
SIX5	SIX homeobox 5	0.88	0.085	Nucleus	transcription regulator
CSPG4	chondroitin sulfate proteoglycan 4	0.872	0.083	Plasma Membrane	other
ATAD3A	ATPase family AAA domain containing 3A	0.85	0.081	Cytoplasm	other
ATAD3B	ATPase family AAA domain containing 3B	0.85	0.081	Nucleus	other
UBE2N	ubiquitin conjugating enzyme E2 N	0.86	0.077	Cytoplasm	enzyme
RPE	ribulose-5-phosphate-3-epimerase	0.847	0.077	Cytoplasm	enzyme
UBA52	ubiquitin A-52 residue ribosomal protein fusion product 1	0.892	0.076	Cytoplasm	enzyme
PSMA8	proteasome 20S subunit alpha 8	0.896	0.076	Nucleus	peptidase
SH3GLB1	SH3 domain containing GRB2 like, endophilin B1	0.854	0.076	Cytoplasm	enzyme
RPS27AP5	ribosomal protein S27a pseudogene 5	0.892	0.076	Other	other
PRKAR2A	protein kinase cAMP-dependent type II regulatory subunit alpha	0.819	0.075	Cytoplasm	kinase
VDAC3	voltage dependent anion channel 3	0.929	0.075	Cytoplasm	ion channel
MTCH1	mitochondrial carrier 1	0.864	0.073	Cytoplasm	other
ATP2B4	ATPase plasma membrane Ca2+ transporting 4	0.87	0.073	Plasma Membrane	transporter
DNAJC9	DnaJ heat shock protein family (Hsp40) member C9	0.862	0.072	Nucleus	other
PRKACB	protein kinase cAMP-activated catalytic subunit beta	0.848	0.071	Cytoplasm	kinase
PABPC3	poly(A) binding protein cytoplasmic 3	0.87	0.07	Cytoplasm	other
RALA	RAS like proto-oncogene A	0.879	0.066	Cytoplasm	enzyme
PCMT1	protein-L-isoaspartate (D-aspartate) O-methyltransferase	0.891	0.066	Cytoplasm	enzyme
NUTF2	nuclear transport factor 2	0.89	0.064	Nucleus	other
RPS27	ribosomal protein S27	0.908	0.061	Cytoplasm	other	empesertib
EIF3A	eukaryotic translation initiation factor 3 subunit A	0.958	0.06	Cytoplasm	translation regulator
CLPTM1L	CLPTM1 like	0.93	0.056	Other	other
TXN2	thioredoxin 2	0.868	0.056	Cytoplasm	enzyme
EEF1B2	eukaryotic translation elongation factor 1 beta 2	0.892	0.055	Cytoplasm	translation regulator
GGH	gamma-glutamyl hydrolase	0.896	0.054	Cytoplasm	peptidase
RPLP1	ribosomal protein lateral stalk subunit P1	0.947	0.052	Cytoplasm	other
SCAMP4	secretory carrier membrane protein 4	0.907	0.052	Cytoplasm	other
PGRMC1	progesterone receptor membrane component 1	0.914	0.052	Plasma Membrane	transmembrane receptor	CT1812
PTGS1	prostaglandin-endoperoxide synthase 1	0.906	0.051	Cytoplasm	enzyme	8Z,11Z,14Z-eicosatrienoic acid,acetaminophen,acetaminophen/aspirin/caffeine,acetaminophen/aspirin/codeine,acetaminophen/butalbital,acetaminophen/butalbital/caffeine,acetaminophen/butalbital/caffeine/codeine,acetaminophen/caffeine/chlorpheniramine/hydrocodone/phenylephrine,acetaminophen/caffeine/dihydrocodeine,acetaminophen/cetirizine/prednisolone,acetaminophen/clemastine/pseudoephedrine,acetamino…
TOMM34	translocase of outer mitochondrial membrane 34	0.946	0.048	Cytoplasm	other
EIF4G3	eukaryotic translation initiation factor 4 gamma 3	0.935	0.047	Cytoplasm	translation regulator
CNN3	calponin 3	0.882	0.046	Cytoplasm	other
RPL24	ribosomal protein L24	0.943	0.042	Cytoplasm	other
ATP2A3	ATPase sarcoplasmic/endoplasmic reticulum Ca2+ transporting 3	0.921	0.039	Cytoplasm	transporter
ITPA	inosine triphosphatase	0.922	0.039	Cytoplasm	enzyme
KRT1	keratin 1	0.941	0.036	Cytoplasm	other
DHX15	DEAH-box helicase 15	0.943	0.036	Nucleus	enzyme
CEP170	centrosomal protein 170	0.957	0.036	Nucleus	other
MYL12B	myosin light chain 12B	0.947	0.035	Cytoplasm	other
MYL12A	myosin light chain 12A	0.947	0.035	Cytoplasm	other
UBB	ubiquitin B	0.944	0.034	Cytoplasm	enzyme
RPS27A	ribosomal protein S27a	0.944	0.034	Cytoplasm	other
SRSF1	serine and arginine rich splicing factor 1	0.975	0.033	Nucleus	other
PPP2R5D	protein phosphatase 2 regulatory subunit B'delta	0.937	0.033	Nucleus	phosphatase
NUDT9	nudix hydrolase 9	0.939	0.032	Cytoplasm	phosphatase
ST13P4	ST13, Hsp70 interacting protein pseudogene 4	0.93	0.029	Cytoplasm	other
GTF2I	general transcription factor IIi	0.937	0.029	Nucleus	transcription regulator
UBE2L3	ubiquitin conjugating enzyme E2 L3	0.943	0.029	Nucleus	enzyme
PC	pyruvate carboxylase	0.971	0.027	Cytoplasm	enzyme	manganese
ASAP2	ArfGAP with SH3 domain, ankyrin repeat and PH domain 2	0.953	0.027	Nucleus	other
NPEPPSP1	--	0.956	0.026	Cytoplasm	other
SSR4	signal sequence receptor subunit 4	0.94	0.026	Cytoplasm	other
UFD1	ubiquitin recognition factor in ER associated degradation 1	0.958	0.026	Cytoplasm	peptidase
DUS4L-BCAP29	DUS4L-BCAP29 readthrough	0.957	0.025	Other	other
CSNK2A2	casein kinase 2 alpha 2	0.962	0.023	Cytoplasm	kinase
HSP90AB2P	heat shock protein 90 alpha family class B member 2, pseudogene	0.942	0.022	Cytoplasm	other
ARL3	ADP ribosylation factor like GTPase 3	0.975	0.02	Cytoplasm	enzyme
TMEM263	transmembrane protein 263	0.957	0.018	Other	other
SERPINA7	serpin family A member 7	0.977	0.015	Extracellular Space	transporter
PRAF2	PRA1 domain family member 2	0.979	0.015	Other	other
DAZAP1	DAZ associated protein 1	0.98	0.013	Other	other
GNA11	G protein subunit alpha 11	0.975	0.013	Plasma Membrane	enzyme
SUCLG1	succinate-CoA ligase GDP/ADP-forming subunit alpha	0.972	0.011	Cytoplasm	enzyme
MAT2A	methionine adenosyltransferase 2A	0.973	0.011	Cytoplasm	enzyme	AG-270,IDE397
C12orf75	chromosome 12 open reading frame 75	0.985	0.009	Other	other
ASMTL	acetylserotonin O-methyltransferase like	0.983	0.009	Cytoplasm	enzyme
CDH3	cadherin 3	0.998	0.002	Plasma Membrane	other	FF21101,PCA062,PF-06671008,PF-3732010
NNMT	nicotinamide N-methyltransferase	0.998	0.001	Cytoplasm	enzyme	atorvastatin/niacin,lovastatin/niacin,nicotinic acid,nicotinic acid/pioglitazone
SERPINB1	serpin family B member 1	1	0	Cytoplasm	other
MCTS1	MCTS1 re-initiation and release factor	0.998	-0.001	Cytoplasm	other
HGS	hepatocyte growth factor-regulated tyrosine kinase substrate	0.995	-0.005	Cytoplasm	other
CCDC47	coiled-coil domain containing 47	0.989	-0.007	Extracellular Space	other
A1BG	alpha-1-B glycoprotein	0.983	-0.008	Extracellular Space	other
ACO2	aconitase 2	0.971	-0.011	Cytoplasm	enzyme
EEF1A2	eukaryotic translation elongation factor 1 alpha 2	0.981	-0.012	Cytoplasm	translation regulator
MAP2K3	mitogen-activated protein kinase kinase 3	0.975	-0.016	Cytoplasm	kinase
CCT6B	chaperonin containing TCP1 subunit 6B	0.959	-0.017	Cytoplasm	other
XPO1	exportin 1	0.975	-0.019	Nucleus	transporter	bortezomib/dexamethasone/selinexor,dexamethasone/selinexor,eltanexor,felezonexor,leptomycin B,selinexor,WJ01024
CRABP2	cellular retinoic acid binding protein 2	0.97	-0.02	Cytoplasm	transporter
SETSIP	SET like protein	0.953	-0.021	Nucleus	other
MATR3	matrin 3	0.96	-0.022	Nucleus	other
CLINT1	clathrin interactor 1	0.961	-0.023	Cytoplasm	other
TARS3	threonyl-tRNA synthetase 3	0.969	-0.024	Other	enzyme
CCS	copper chaperone for superoxide dismutase	0.955	-0.025	Cytoplasm	enzyme
PLEKHO2	pleckstrin homology domain containing O2	0.966	-0.028	Cytoplasm	other
PPP2R5C	protein phosphatase 2 regulatory subunit B'gamma	0.959	-0.029	Nucleus	other
NDUFA4	NDUFA4 mitochondrial complex associated	0.955	-0.029	Cytoplasm	enzyme
SRSF7	serine and arginine rich splicing factor 7	0.973	-0.03	Nucleus	other
CSE1L	chromosome segregation 1 like	0.937	-0.03	Nucleus	transporter
PPP6C	protein phosphatase 6 catalytic subunit	0.949	-0.03	Nucleus	phosphatase
TSBP1	testis expressed basic protein 1	0.952	-0.03	Nucleus	other
STMN4	stathmin 4	0.949	-0.033	Cytoplasm	other
XRCC6	X-ray repair cross complementing 6	0.939	-0.034	Nucleus	enzyme
PRRC1	proline rich coiled-coil 1	0.937	-0.035	Other	other
USP5	ubiquitin specific peptidase 5	0.903	-0.038	Cytoplasm	peptidase
GFUS	GDP-L-fucose synthase	0.943	-0.039	Plasma Membrane	enzyme
H2BC13	H2B clustered histone 13	0.922	-0.044	Nucleus	other
H2BC15	H2B clustered histone 15	0.922	-0.044	Nucleus	other
H2BC5	H2B clustered histone 5	0.922	-0.044	Nucleus	other
H2BC3	H2B clustered histone 3	0.922	-0.044	Nucleus	other
H2BC12	H2B clustered histone 12	0.922	-0.044	Nucleus	other
H2BC21	H2B clustered histone 21	0.922	-0.044	Nucleus	other
H2BC11	H2B clustered histone 11	0.922	-0.044	Nucleus	other
H2BC14	H2B clustered histone 14	0.922	-0.044	Nucleus	other
H2BC12L	H2B clustered histone 12 like	0.922	-0.044	Nucleus	other
H2BC17	H2B clustered histone 17	0.922	-0.044	Nucleus	other
H2BC9	H2B clustered histone 9	0.922	-0.044	Nucleus	other
H2BC26	H2B clustered histone 26	0.922	-0.044	Nucleus	other
H2BC18	H2B clustered histone 18	0.922	-0.044	Nucleus	other
SH3KBP1	SH3 domain containing kinase binding protein 1	0.926	-0.044	Cytoplasm	other
ITGA2	integrin subunit alpha 2	0.957	-0.044	Plasma Membrane	transmembrane receptor
UBXN1	UBX domain protein 1	0.946	-0.045	Cytoplasm	other
DIS3L2	DIS3 like 3'-5' exoribonuclease 2	0.917	-0.046	Cytoplasm	enzyme
PDXK	pyridoxal kinase	0.947	-0.048	Cytoplasm	kinase
SSR3	signal sequence receptor subunit 3	0.931	-0.05	Cytoplasm	other
IFITM1	interferon induced transmembrane protein 1	0.952	-0.052	Plasma Membrane	transmembrane receptor
IFITM3	interferon induced transmembrane protein 3	0.952	-0.052	Plasma Membrane	other
IFITM2	interferon induced transmembrane protein 2	0.952	-0.052	Cytoplasm	other
SRP54	signal recognition particle 54	0.934	-0.053	Cytoplasm	enzyme
NBAS	NBAS subunit of NRZ tethering complex	0.944	-0.054	Nucleus	other
SLTM	SAFB like transcription modulator	0.91	-0.056	Nucleus	other
GTF2F2	general transcription factor IIF subunit 2	0.915	-0.056	Nucleus	transcription regulator
TMSB4Y	thymosin beta 4 Y-linked	0.937	-0.058	Cytoplasm	other
PPM1F	protein phosphatase, Mg2+/Mn2+ dependent 1F	0.885	-0.061	Cytoplasm	phosphatase
TMX3	thioredoxin related transmembrane protein 3	0.875	-0.061	Cytoplasm	enzyme
LHPP	phospholysine phosphohistidine inorganic pyrophosphate phosphatase	0.905	-0.062	Cytoplasm	phosphatase
MAPK1	mitogen-activated protein kinase 1	0.834	-0.063	Cytoplasm	kinase	ASN007,ASTX029,ATG-017,binimetinib,CAY10561,FR 180204,HE3286,HH2710,JSI-1187,KO-947,LY-3007113,MAP kinase1 inhibitor,pexmetinib,rineterkib,SM1-71,temuterkib,tyrphostin AG 127,tyrphostin AG 1288,ulixertinib,Vx-11e,ZSET 1446
CTSK	cathepsin K	0.907	-0.065	Cytoplasm	peptidase	balicatib,cathepsin K inhibitor,odanacatib
CACNA2D1	calcium voltage-gated channel auxiliary subunit alpha2delta 1	0.886	-0.065	Plasma Membrane	ion channel	aliskiren/amlodipine,amlodipine,amlodipine/hydrochlorothiazide/olmesartan medoxomil,amlodipine/hydrochlorothiazide/valsartan,amlodipine/telmisartan,bepridil,enalapril/felodipine,felodipine,gabapentin,isradipine,nicardipine,nifedipine,nilvadipine,nisoldipine,nitrendipine,pregabalin
AFP	alpha fetoprotein	0.878	-0.066	Extracellular Space	transporter
REXO2	RNA exonuclease 2	0.862	-0.067	Cytoplasm	enzyme
SEC24D	SEC24 homolog D, COPII coat complex component	0.861	-0.069	Cytoplasm	transporter
ACBD3	acyl-CoA binding domain containing 3	0.939	-0.071	Cytoplasm	other
STX4	syntaxin 4	0.876	-0.071	Plasma Membrane	transporter
GPX1	glutathione peroxidase 1	0.851	-0.072	Cytoplasm	enzyme
PRDX1	peroxiredoxin 1	0.887	-0.072	Cytoplasm	enzyme
GSTK1	glutathione S-transferase kappa 1	0.921	-0.073	Cytoplasm	enzyme
CPPED1	calcineurin like phosphoesterase domain containing 1	0.874	-0.074	Cytoplasm	enzyme
ACTR3B	actin related protein 3B	0.841	-0.074	Cytoplasm	other
TP53I3	tumor protein p53 inducible protein 3	0.947	-0.074	Cytoplasm	enzyme
FRMD8	FERM domain containing 8	0.92	-0.074	Cytoplasm	other
P3H3	prolyl 3-hydroxylase 3	0.85	-0.076	Nucleus	enzyme
NIBAN2	niban apoptosis regulator 2	0.854	-0.076	Cytoplasm	transcription regulator
CACYBP	calcyclin binding protein	0.877	-0.078	Nucleus	other
RAB3GAP2	RAB3 GTPase activating non-catalytic protein subunit 2	0.861	-0.079	Cytoplasm	enzyme
HSP90AA5P	heat shock protein 90 alpha family class A member 5, pseudogene	0.885	-0.083	Other	other
NEK6	NIMA related kinase 6	0.852	-0.083	Nucleus	kinase
PARP1	poly(ADP-ribose) polymerase 1	0.924	-0.084	Nucleus	enzyme	2X-121,[18F]fluorthanatrace,ABT-767,amelparib,AMXI-5001,AZD9574,bevacizumab/olaparib,CEP-9722,fluzoparib,IDX-1197,iniparib,niraparib,olaparib,poly ADP ribose polymerase 1 inhibitor,RP12146,rucaparib,SC10914,senaparib,simmiparib,talazoparib,TQB3823,veliparib
PPP3CB	protein phosphatase 3 catalytic subunit beta	0.883	-0.089	Plasma Membrane	phosphatase	cyclosporin A,cyclosporin A/methotrexate,methylprednisolone/tacrolimus,pimecrolimus,prednisone/tacrolimus,tacrolimus,voclosporin
ATG7	autophagy related 7	0.901	-0.09	Cytoplasm	enzyme
ACTR3C	actin related protein 3C	0.833	-0.092	Cytoplasm	other
WFS1	wolframin ER transmembrane glycoprotein	0.838	-0.093	Cytoplasm	enzyme
RAC1	Rac family small GTPase 1	0.81	-0.095	Plasma Membrane	enzyme
ELOC	elongin C	0.816	-0.095	Nucleus	transcription regulator
PSMA5	proteasome 20S subunit alpha 5	0.795	-0.096	Cytoplasm	peptidase
SFXN1	sideroflexin 1	0.82	-0.096	Cytoplasm	transporter
ATOX1	antioxidant 1 copper chaperone	0.857	-0.098	Cytoplasm	transporter
FRG1	FSHD region gene 1	0.839	-0.098	Nucleus	transporter
P4HA1	prolyl 4-hydroxylase subunit alpha 1	0.789	-0.099	Cytoplasm	enzyme
ETFB	electron transfer flavoprotein subunit beta	0.828	-0.1	Cytoplasm	transporter
AIDA	axin interactor, dorsalization associated	0.9	-0.101	Cytoplasm	other
VCL	vinculin	0.776	-0.103	Plasma Membrane	enzyme
ACOT2	acyl-CoA thioesterase 2	0.828	-0.104	Cytoplasm	enzyme
UQCRC1	ubiquinol-cytochrome c reductase core protein 1	0.726	-0.104	Cytoplasm	enzyme
TSG101	tumor susceptibility 101	0.852	-0.105	Cytoplasm	transcription regulator
AIP	aryl hydrocarbon receptor interacting protein	0.853	-0.106	Nucleus	transcription regulator
AHCY	adenosylhomocysteinase	0.815	-0.11	Cytoplasm	enzyme	3-deazaaristeromycin,3-deazaneplanocin,6'-C-methylneplanocin A,9-(2',3'-dihydroxycyclopent-4'-enyl)adenine,cyanovirin-N,neplanocin A
PDIA6	protein disulfide isomerase family A member 6	0.707	-0.11	Cytoplasm	enzyme
VAPA	VAMP associated protein A	0.755	-0.111	Plasma Membrane	other
PAK2	p21 (RAC1) activated kinase 2	0.733	-0.112	Cytoplasm	kinase	FRAX-1036,FRAX-597,FRAX120,FRAX355,FRAX486
LAMB2	laminin subunit beta 2	0.876	-0.113	Extracellular Space	enzyme
PRMT5	protein arginine methyltransferase 5	0.787	-0.117	Cytoplasm	enzyme	AMG 193,GSK3326595,JNJ-64619178,MRTX1719,PF-06939999,PRMT5 inhibitor,PRT543,PRT811,SH3765,TNG908
RPSA	ribosomal protein SA	0.759	-0.118	Cytoplasm	translation regulator
PSMD12	proteasome 26S subunit, non-ATPase 12	0.841	-0.118	Cytoplasm	other
HSP90AB3P	heat shock protein 90 alpha family class B member 3, pseudogene	0.775	-0.118	Cytoplasm	other
MTHFD1L	methylenetetrahydrofolate dehydrogenase (NADP+ dependent) 1 like	0.885	-0.119	Cytoplasm	enzyme
RAP1A	RAP1A, member of RAS oncogene family	0.78	-0.119	Cytoplasm	enzyme
ADSL	adenylosuccinate lyase	0.759	-0.12	Cytoplasm	enzyme
LDHC	lactate dehydrogenase C	0.893	-0.12	Cytoplasm	enzyme
ECI1	enoyl-CoA delta isomerase 1	0.852	-0.122	Cytoplasm	enzyme
SND1	staphylococcal nuclease and tudor domain containing 1	0.775	-0.122	Nucleus	enzyme
NSUN2	NOP2/Sun RNA methyltransferase 2	0.891	-0.122	Nucleus	enzyme
HSPE1-MOB4	HSPE1-MOB4 readthrough	0.688	-0.124	Other	other
RAB10	RAB10, member RAS oncogene family	0.853	-0.126	Cytoplasm	enzyme
CCDC124	coiled-coil domain containing 124	0.826	-0.126	Other	other
UQCRFS1P1	ubiquinol-cytochrome c reductase, Rieske iron-sulfur polypeptide 1 pseudogene 1	0.801	-0.127	Cytoplasm	other
CUL4A	cullin 4A	0.878	-0.127	Nucleus	other
CALU	calumenin	0.721	-0.129	Cytoplasm	other
ATP2A1	ATPase sarcoplasmic/endoplasmic reticulum Ca2+ transporting 1	0.663	-0.129	Cytoplasm	transporter
MYO7B	myosin VIIB	0.885	-0.131	Cytoplasm	peptidase
GCN1	GCN1 activator of EIF2AK4	0.725	-0.131	Cytoplasm	translation regulator
RPS28	ribosomal protein S28	0.835	-0.131	Cytoplasm	other
GOT1	glutamic-oxaloacetic transaminase 1	0.721	-0.134	Cytoplasm	enzyme
ALDH16A1	aldehyde dehydrogenase 16 family member A1	0.771	-0.136	Cytoplasm	enzyme
TOM1	target of myb1 membrane trafficking protein	0.759	-0.136	Cytoplasm	transporter
MSRB3	methionine sulfoxide reductase B3	0.818	-0.138	Cytoplasm	enzyme
POR	cytochrome p450 oxidoreductase	0.872	-0.138	Cytoplasm	enzyme	carboplatin/doxorubicin,cisplatin/doxorubicin,cisplatin/doxorubicin/ifosfamide,cisplatin/doxorubicin/ifosfamide/methotrexate,cisplatin/doxorubicin/methotrexate,dacarbazine/doxorubicin,dacarbazine/doxorubicin/ifosfamide,daunorubicin,daunorubicin/tretinoin,doxorubicin,doxorubicin/ifosfamide,doxorubicin/streptozocin,doxorubicin/tretinoin,nitazoxanide,nitazoxanide/peginterferon alfa-2a/ribavirin
SLC7A1	solute carrier family 7 member 1	0.743	-0.139	Plasma Membrane	transporter
PIP4K2B	phosphatidylinositol-5-phosphate 4-kinase type 2 beta	0.79	-0.139	Cytoplasm	kinase
TMPO	thymopoietin	0.815	-0.141	Nucleus	other
PZP	PZP alpha-2-macroglobulin like	0.759	-0.142	Extracellular Space	other
FLNC	filamin C	0.757	-0.142	Cytoplasm	other
CARS1	cysteinyl-tRNA synthetase 1	0.655	-0.143	Cytoplasm	enzyme
TCEAL6	transcription elongation factor A like 6	0.872	-0.145	Other	other
ILK	integrin linked kinase	0.618	-0.145	Plasma Membrane	kinase	KP-SD-1,OSU-T315
SDHA	succinate dehydrogenase complex flavoprotein subunit A	0.781	-0.145	Cytoplasm	enzyme
THOP1	thimet oligopeptidase 1	0.872	-0.146	Cytoplasm	peptidase
RHOG	ras homolog family member G	0.795	-0.146	Cytoplasm	enzyme
MYOF	myoferlin	0.655	-0.146	Nucleus	other
FKBP4	FKBP prolyl isomerase 4	0.714	-0.152	Nucleus	enzyme
MTHFD1	methylenetetrahydrofolate dehydrogenase, cyclohydrolase and formyltetrahydrofolate synthetase 1	0.64	-0.153	Cytoplasm	enzyme
RCN2	reticulocalbin 2	0.728	-0.154	Cytoplasm	other
PSMC1	proteasome 26S subunit, ATPase 1	0.697	-0.155	Nucleus	peptidase
DDX3X	DEAD-box helicase 3 X-linked	0.733	-0.155	Cytoplasm	enzyme
ALDH2	aldehyde dehydrogenase 2 family member	0.783	-0.156	Cytoplasm	enzyme	ANS-6637,chlorpropamide,disulfiram,disulfiram/gemcitabine
ITIH2	inter-alpha-trypsin inhibitor heavy chain 2	0.754	-0.157	Extracellular Space	other
IMPDH1	inosine monophosphate dehydrogenase 1	0.746	-0.159	Cytoplasm	enzyme	6-mercaptopurine/prednisone/thioguanine,cytarabine/daunorubicin/thioguanine,cytarabine/thioguanine,IFNA2B/ribavirin,imatinib/thioguanine,interferon alfacon-1/ribavirin,methylprednisolone/mycophenolate mofetil,mycophenolate mofetil,mycophenolate mofetil/prednisone,mycophenolic acid,nitazoxanide/peginterferon alfa-2a/ribavirin,PEG-interferon alfa-2a/ribavirin,pegintron/ribavirin,ribavirin,thioguani…
HMGA1	high mobility group AT-hook 1	0.753	-0.161	Nucleus	transcription regulator
EEF1A1P5	eukaryotic translation elongation factor 1 alpha 1 pseudogene 5	0.602	-0.162	Extracellular Space	other
RAP1GDS1	Rap1 GTPase-GDP dissociation stimulator 1	0.675	-0.162	Cytoplasm	other
VTA1	vesicle trafficking 1	0.784	-0.163	Cytoplasm	other
ERLIN1	ER lipid raft associated 1	0.691	-0.164	Plasma Membrane	other
SET	SET nuclear proto-oncogene	0.708	-0.165	Nucleus	phosphatase
PPIB	peptidylprolyl isomerase B	0.852	-0.169	Cytoplasm	enzyme
GNA14	G protein subunit alpha 14	0.698	-0.169	Plasma Membrane	enzyme
FYCO1	FYVE and coiled-coil domain autophagy adaptor 1	0.703	-0.169	Cytoplasm	other
MAP4	microtubule associated protein 4	0.681	-0.169	Cytoplasm	other
COL15A1	collagen type XV alpha 1 chain	0.78	-0.172	Extracellular Space	other	collagenase
FRY	FRY microtubule binding protein	0.682	-0.172	Extracellular Space	other
HSPE1	heat shock protein family E (Hsp10) member 1	0.643	-0.172	Cytoplasm	enzyme
STT3B	STT3 oligosaccharyltransferase complex catalytic subunit B	0.837	-0.173	Cytoplasm	enzyme
HK1	hexokinase 1	0.66	-0.173	Cytoplasm	kinase
SPCS2	signal peptidase complex subunit 2	0.61	-0.175	Cytoplasm	other
UGGT1	UDP-glucose glycoprotein glucosyltransferase 1	0.69	-0.175	Cytoplasm	enzyme
TMOD3	tropomodulin 3	0.767	-0.175	Cytoplasm	other
RAN	RAN, member RAS oncogene family	0.623	-0.179	Nucleus	enzyme
ADGRG2	adhesion G protein-coupled receptor G2	0.697	-0.18	Plasma Membrane	G-protein coupled receptor
ERBIN	erbb2 interacting protein	0.746	-0.181	Cytoplasm	other
EEF2	eukaryotic translation elongation factor 2	0.546	-0.181	Cytoplasm	translation regulator	MDNA55,tagraxofusp
NFKBIE	NFKB inhibitor epsilon	0.697	-0.181	Nucleus	transcription regulator
DLAT	dihydrolipoamide S-acetyltransferase	0.737	-0.182	Cytoplasm	enzyme
PGAM4	phosphoglycerate mutase family member 4	0.69	-0.182	Cytoplasm	phosphatase
HIBADH	3-hydroxyisobutyrate dehydrogenase	0.674	-0.184	Cytoplasm	enzyme
KLC1	kinesin light chain 1	0.602	-0.185	Cytoplasm	other
TTN	titin	0.872	-0.186	Cytoplasm	kinase
DNPH1	2'-deoxynucleoside 5'-phosphate N-hydrolase 1	0.757	-0.189	Nucleus	enzyme
SEC23A	SEC23 homolog A, COPII coat complex component	0.557	-0.189	Cytoplasm	transporter
TMED7	transmembrane p24 trafficking protein 7	0.693	-0.192	Cytoplasm	transporter
COPA	COPI coat complex subunit alpha	0.539	-0.192	Cytoplasm	transporter
TMED7-TICAM2	TMED7-TICAM2 readthrough	0.693	-0.192	Other	other
RPS19	ribosomal protein S19	0.697	-0.193	Cytoplasm	other
SEC11A	SEC11 homolog A, signal peptidase complex subunit	0.591	-0.193	Cytoplasm	peptidase
APEH	acylaminoacyl-peptide hydrolase	0.666	-0.195	Cytoplasm	peptidase
TWF2	twinfilin actin binding protein 2	0.658	-0.198	Cytoplasm	kinase
FABP5	fatty acid binding protein 5	0.61	-0.199	Cytoplasm	transporter
CDC42EP3	CDC42 effector protein 3	0.756	-0.2	Cytoplasm	other
MYH10	myosin heavy chain 10	0.809	-0.2	Cytoplasm	enzyme
CBX3	chromobox 3	0.686	-0.2	Nucleus	transcription regulator
NDUFB3	NADH:ubiquinone oxidoreductase subunit B3	0.607	-0.202	Cytoplasm	enzyme
PGAM2	phosphoglycerate mutase 2	0.635	-0.203	Cytoplasm	phosphatase
MDH2	malate dehydrogenase 2	0.563	-0.203	Cytoplasm	enzyme
EPS15	epidermal growth factor receptor pathway substrate 15	0.611	-0.203	Cytoplasm	other
SARNP	SAP domain containing ribonucleoprotein	0.743	-0.205	Nucleus	transcription regulator
SLC25A3	solute carrier family 25 member 3	0.532	-0.205	Cytoplasm	transporter
TEX264	testis expressed 264, ER-phagy receptor	0.721	-0.206	Extracellular Space	other
CYB5B	cytochrome b5 type B	0.605	-0.207	Cytoplasm	enzyme
ETFA	electron transfer flavoprotein subunit alpha	0.671	-0.208	Cytoplasm	transporter
FER1L5	fer-1 like family member 5	0.61	-0.208	Other	other
ATP5F1A	ATP synthase F1 subunit alpha	0.571	-0.208	Cytoplasm	transporter
HNRNPK	heterogeneous nuclear ribonucleoprotein K	0.707	-0.208	Nucleus	other
CCL21	C-C motif chemokine ligand 21	0.57	-0.209	Extracellular Space	cytokine
FAH	fumarylacetoacetate hydrolase	0.736	-0.209	Cytoplasm	enzyme
COPG1	COPI coat complex subunit gamma 1	0.594	-0.21	Cytoplasm	transporter
DDX3Y	DEAD-box helicase 3 Y-linked	0.623	-0.21	Cytoplasm	enzyme
HSP90AA1	heat shock protein 90 alpha family class A member 1	0.496	-0.213	Cytoplasm	enzyme	alvespimycin,cisplatin,luminespib,pimitespib,retaspimycin
NACA	nascent polypeptide associated complex subunit alpha	0.553	-0.213	Cytoplasm	transcription regulator
ATP5F1D	ATP synthase F1 subunit delta	0.581	-0.214	Cytoplasm	transporter
RPL30	ribosomal protein L30	0.826	-0.214	Cytoplasm	other
ST13P5	ST13, Hsp70 interacting protein pseudogene 5	0.618	-0.216	Cytoplasm	other
SRSF5	serine and arginine rich splicing factor 5	0.672	-0.221	Nucleus	other
RPS21	ribosomal protein S21	0.692	-0.221	Cytoplasm	other
PGK1	phosphoglycerate kinase 1	0.505	-0.222	Cytoplasm	kinase	CBR-470-1
EIF3CL	eukaryotic translation initiation factor 3 subunit C like	0.684	-0.223	Other	other
EIF3C	eukaryotic translation initiation factor 3 subunit C	0.684	-0.223	Cytoplasm	translation regulator
MYL6	myosin light chain 6	0.669	-0.223	Cytoplasm	enzyme
PSMA2	proteasome 20S subunit alpha 2	0.548	-0.224	Cytoplasm	peptidase
CARHSP1	calcium regulated heat stable protein 1	0.579	-0.225	Cytoplasm	transcription regulator
RPS15	ribosomal protein S15	0.642	-0.226	Cytoplasm	other
PSMD3	proteasome 26S subunit, non-ATPase 3	0.598	-0.227	Cytoplasm	other
SCFD1	sec1 family domain containing 1	0.618	-0.227	Cytoplasm	transporter
ACTG1	actin gamma 1	0.545	-0.227	Cytoplasm	other
GNAQ	G protein subunit alpha q	0.525	-0.229	Plasma Membrane	enzyme
IGF2BP2	insulin like growth factor 2 mRNA binding protein 2	0.782	-0.229	Cytoplasm	translation regulator
NSF	N-ethylmaleimide sensitive factor, vesicle fusing ATPase	0.467	-0.229	Cytoplasm	transporter
GAPDH	glyceraldehyde-3-phosphate dehydrogenase	0.559	-0.229	Cytoplasm	enzyme
SH3GL2	SH3 domain containing GRB2 like 2, endophilin A1	0.633	-0.232	Plasma Membrane	enzyme
APOC3	apolipoprotein C3	0.663	-0.233	Extracellular Space	transporter	volanesorsen
RPL39P5	ribosomal protein L39 pseudogene 5	0.704	-0.233	Other	other
RPL39	ribosomal protein L39	0.704	-0.233	Cytoplasm	other
COPB1	COPI coat complex subunit beta 1	0.479	-0.236	Cytoplasm	transporter
RPL13AP3	ribosomal protein L13a pseudogene 3	0.607	-0.236	Nucleus	other
A2M	alpha-2-macroglobulin	0.582	-0.238	Extracellular Space	transporter
FGF2	fibroblast growth factor 2	0.626	-0.24	Extracellular Space	growth factor	CP-547632,necuparanib,pentosan polysulfate,RC28-E,sucralfate,suradista
LMAN1	lectin, mannose binding 1	0.476	-0.242	Cytoplasm	other
DNAH8	dynein axonemal heavy chain 8	0.468	-0.242	Cytoplasm	enzyme
PSMC4	proteasome 26S subunit, ATPase 4	0.583	-0.242	Nucleus	peptidase
LTA4H	leukotriene A4 hydrolase	0.66	-0.243	Cytoplasm	enzyme
TNS1	tensin 1	0.637	-0.244	Plasma Membrane	other
ST13	ST13 Hsp70 interacting protein	0.537	-0.244	Cytoplasm	other
NAPRT	nicotinate phosphoribosyltransferase	0.557	-0.246	Cytoplasm	enzyme
CARD14	caspase recruitment domain family member 14	0.603	-0.246	Cytoplasm	other
SEPHS1	selenophosphate synthetase 1	0.529	-0.247	Other	enzyme
ATG3	autophagy related 3	0.582	-0.248	Cytoplasm	enzyme
SUGT1	SGT1 homolog, MIS12 kinetochore complex assembly cochaperone	0.488	-0.248	Nucleus	other
YIPF5	Yip1 domain family member 5	0.568	-0.252	Cytoplasm	other
SRRM2	serine/arginine repetitive matrix 2	0.868	-0.253	Nucleus	other
PITRM1	pitrilysin metallopeptidase 1	0.552	-0.253	Cytoplasm	peptidase
SOD1	superoxide dismutase 1	0.721	-0.254	Cytoplasm	enzyme
DBN1	drebrin 1	0.609	-0.254	Cytoplasm	other
RPL22	ribosomal protein L22	0.678	-0.256	Cytoplasm	translation regulator
PRDX6	peroxiredoxin 6	0.491	-0.256	Cytoplasm	enzyme
PGK2	phosphoglycerate kinase 2	0.494	-0.257	Cytoplasm	kinase
MAGED2	MAGE family member D2	0.567	-0.257	Plasma Membrane	other
PCNT	pericentrin	0.526	-0.258	Cytoplasm	other
VCP	valosin containing protein	0.46	-0.259	Cytoplasm	enzyme	CB-5083,CB-5339
PSMB1	proteasome 20S subunit beta 1	0.48	-0.259	Cytoplasm	peptidase	bortezomib,bortezomib/cladribine/rituximab,bortezomib/dexamethasone,bortezomib/dexamethasone/doxorubicin,bortezomib/dexamethasone/lenalidomide,bortezomib/dexamethasone/pomalidomide,bortezomib/dexamethasone/rituximab,bortezomib/dexamethasone/thalidomide,bortezomib/doxorubicin,bortezomib/fulvestrant,bortezomib/lenalidomide,bortezomib/paclitaxel,bortezomib/prednisone,bortezomib/rituximab,bortezomib/…
STAM	signal transducing adaptor molecule	0.598	-0.261	Cytoplasm	other
VDAC2	voltage dependent anion channel 2	0.561	-0.262	Cytoplasm	ion channel
RPS17	ribosomal protein S17	0.604	-0.262	Cytoplasm	other
FAM114A2	family with sequence similarity 114 member A2	0.574	-0.263	Other	other
SEC13	SEC13 homolog, nuclear pore and COPII coat complex component	0.765	-0.265	Cytoplasm	transporter
SRP68	signal recognition particle 68	0.541	-0.265	Nucleus	other
PSMB5	proteasome 20S subunit beta 5	0.554	-0.268	Cytoplasm	peptidase	bortezomib,bortezomib/cladribine/rituximab,bortezomib/dexamethasone,bortezomib/dexamethasone/doxorubicin,bortezomib/dexamethasone/lenalidomide,bortezomib/dexamethasone/pomalidomide,bortezomib/dexamethasone/rituximab,bortezomib/dexamethasone/thalidomide,bortezomib/doxorubicin,bortezomib/fulvestrant,bortezomib/lenalidomide,bortezomib/paclitaxel,bortezomib/prednisone,bortezomib/rituximab,bortezomib/…
TRIM22	tripartite motif containing 22	0.706	-0.269	Cytoplasm	transcription regulator
YTHDF2	YTH N6-methyladenosine RNA binding protein 2	0.767	-0.272	Cytoplasm	other
ASPSCR1	ASPSCR1 tether for SLC2A4, UBX domain containing	0.532	-0.272	Cytoplasm	other
PSMD2	proteasome 26S subunit ubiquitin receptor, non-ATPase 2	0.458	-0.273	Cytoplasm	other	bortezomib,bortezomib/cladribine/rituximab,bortezomib/dexamethasone,bortezomib/dexamethasone/doxorubicin,bortezomib/dexamethasone/lenalidomide,bortezomib/dexamethasone/pomalidomide,bortezomib/dexamethasone/rituximab,bortezomib/dexamethasone/thalidomide,bortezomib/doxorubicin,bortezomib/fulvestrant,bortezomib/lenalidomide,bortezomib/paclitaxel,bortezomib/prednisone,bortezomib/rituximab,bortezomib/…
ATP2B1	ATPase plasma membrane Ca2+ transporting 1	0.513	-0.274	Plasma Membrane	transporter
SELENOF	selenoprotein F	0.447	-0.275	Cytoplasm	enzyme
COL1A1	collagen type I alpha 1 chain	0.65	-0.276	Extracellular Space	other	collagenase
CFL2	cofilin 2	0.432	-0.276	Extracellular Space	other
ACP1	acid phosphatase 1	0.515	-0.279	Cytoplasm	phosphatase
PLXNB2	plexin B2	0.456	-0.28	Plasma Membrane	transmembrane receptor
RBM23	RNA binding motif protein 23	0.682	-0.281	Nucleus	other
RBM39	RNA binding motif protein 39	0.682	-0.281	Nucleus	transcription regulator
WWC3	WWC family member 3	0.65	-0.281	Cytoplasm	other
ARPC3	actin related protein 2/3 complex subunit 3	0.786	-0.283	Cytoplasm	other
MYH9	myosin heavy chain 9	0.625	-0.283	Cytoplasm	enzyme
DUT	deoxyuridine triphosphatase	0.646	-0.284	Nucleus	enzyme	TAS-114
RPL19	ribosomal protein L19	0.629	-0.285	Cytoplasm	other
RARS2	arginyl-tRNA synthetase 2, mitochondrial	0.535	-0.285	Cytoplasm	enzyme
FH	fumarate hydratase	0.649	-0.286	Cytoplasm	enzyme
PFN1	profilin 1	0.419	-0.287	Cytoplasm	other
HERC4	HECT and RLD domain containing E3 ubiquitin protein ligase 4	0.422	-0.287	Cytoplasm	enzyme
ALB	albumin	0.511	-0.288	Extracellular Space	transporter	aldoxorubicin,gadofosveset trisodium,GSK3128349,HPN328,NM21-1480,platinum
PPP1R12A	protein phosphatase 1 regulatory subunit 12A	0.67	-0.288	Cytoplasm	phosphatase
RPN1	ribophorin I	0.448	-0.288	Cytoplasm	enzyme
NR1H3	nuclear receptor subfamily 1 group H member 3	0.432	-0.289	Nucleus	ligand-dependent nuclear receptor
RPL15	ribosomal protein L15	0.72	-0.289	Cytoplasm	other
RNF167	ring finger protein 167	0.574	-0.289	Cytoplasm	enzyme
PGRMC2	progesterone receptor membrane component 2	0.622	-0.292	Nucleus	transporter
FKBP1C	FKBP prolyl isomerase family member 1C	0.619	-0.292	Other	other
IDH2	isocitrate dehydrogenase (NADP(+)) 2	0.469	-0.292	Cytoplasm	enzyme	enasidenib,HMPL-306,SH1573,TQB3455
MVP	major vault protein	0.605	-0.293	Nucleus	other
TUBA1C	tubulin alpha 1c	0.638	-0.293	Cytoplasm	other	6-mercaptopurine/vincristine,bevacizumab/docetaxel,bevacizumab/docetaxel/prednisone/thalidomide/zoledronic acid,bevacizumab/paclitaxel,bevacizumab/paclitaxel/pemetrexed,bevacizumab/paclitaxel/topotecan,capecitabine/docetaxel,capecitabine/docetaxel/gemcitabine,capecitabine/docetaxel/oxaliplatin/trastuzumab,cevipabulin,colchicine,colchicine/probenecid,cyclophosphamide/daunorubicin/imatinib/predniso…
HADH	hydroxyacyl-CoA dehydrogenase	0.56	-0.293	Cytoplasm	enzyme
SUB1	SUB1 regulator of transcription	0.406	-0.293	Nucleus	transcription regulator
TSC22D2	TSC22 domain family member 2	0.673	-0.295	Nucleus	transcription regulator
UBE2M	ubiquitin conjugating enzyme E2 M	0.467	-0.295	Cytoplasm	enzyme
TSC22D1	TSC22 domain family member 1	0.673	-0.295	Nucleus	transcription regulator
PABPC4	poly(A) binding protein cytoplasmic 4	0.497	-0.296	Cytoplasm	translation regulator
BTF3	basic transcription factor 3	0.406	-0.298	Nucleus	transcription regulator
RWDD1	RWD domain containing 1	0.467	-0.299	Cytoplasm	other
TBCE	tubulin folding cofactor E	0.683	-0.301	Cytoplasm	other
HSPA5	heat shock protein family A (Hsp70) member 5	0.46	-0.302	Cytoplasm	enzyme	PAT-SM6,SHetA2
H2AC15	H2A clustered histone 15	0.662	-0.303	Nucleus	other
LMOD1	leiomodin 1	0.742	-0.303	Cytoplasm	other
STAT3	signal transducer and activator of transcription 3	0.538	-0.303	Nucleus	transcription regulator	CAS3/SS3,danvatirsen,golotimod,NT219,OPB-31121,OPB-51602,STAT3 inhibitor,TTI-101
PGM1	phosphoglucomutase 1	0.521	-0.303	Cytoplasm	enzyme
UBE2NL	ubiquitin conjugating enzyme E2 N like (gene/pseudogene)	0.564	-0.304	Cytoplasm	enzyme
RPL34	ribosomal protein L34	0.653	-0.305	Cytoplasm	other
EMD	emerin	0.348	-0.306	Nucleus	other
RTN4	reticulon 4	0.59	-0.306	Cytoplasm	other
TUBA4A	tubulin alpha 4a	0.559	-0.306	Cytoplasm	other	6-mercaptopurine/vincristine,bevacizumab/docetaxel,bevacizumab/docetaxel/prednisone/thalidomide/zoledronic acid,bevacizumab/paclitaxel,bevacizumab/paclitaxel/pemetrexed,bevacizumab/paclitaxel/topotecan,cabazitaxel,cabazitaxel/prednisolone,cabazitaxel/prednisone,capecitabine/docetaxel,capecitabine/docetaxel/gemcitabine,capecitabine/docetaxel/oxaliplatin/trastuzumab,cevipabulin,colchicine,colchicin…
TUBA1B	tubulin alpha 1b	0.559	-0.306	Cytoplasm	other
TMED2	transmembrane p24 trafficking protein 2	0.773	-0.308	Cytoplasm	transporter
ALDH4A1	aldehyde dehydrogenase 4 family member A1	0.374	-0.308	Cytoplasm	enzyme
PRKCA	protein kinase C alpha	0.543	-0.309	Cytoplasm	kinase	aprinocarsen,Go 6976,Go6983,ingenol mebutate,L-threo-safingol,midostaurin,Ro31-8220
SMC4	structural maintenance of chromosomes 4	0.431	-0.31	Nucleus	transporter
DDX5	DEAD-box helicase 5	0.703	-0.311	Nucleus	enzyme
SRSF2	serine and arginine rich splicing factor 2	0.495	-0.312	Nucleus	transcription regulator
EXOC8	exocyst complex component 8	0.501	-0.314	Plasma Membrane	other
CCT4	chaperonin containing TCP1 subunit 4	0.44	-0.314	Cytoplasm	other
TXNL1	thioredoxin like 1	0.388	-0.315	Cytoplasm	enzyme
MAGT1	magnesium transporter 1	0.366	-0.315	Plasma Membrane	enzyme
LONP1	lon peptidase 1, mitochondrial	0.343	-0.315	Cytoplasm	peptidase
HSPA4	heat shock protein family A (Hsp70) member 4	0.436	-0.318	Cytoplasm	other
FSIP2	fibrous sheath interacting protein 2	0.566	-0.318	Cytoplasm	other
ITGAV	integrin subunit alpha V	0.479	-0.319	Plasma Membrane	transmembrane receptor	68Ga-NOTA-BBN-RGD,abciximab,abituzumab,cilengitide,etaracizumab,fluciclatide F 18,intetumumab
DEGS1	delta 4-desaturase, sphingolipid 1	0.722	-0.32	Plasma Membrane	enzyme
PGM3	phosphoglucomutase 3	0.705	-0.32	Cytoplasm	enzyme
PRKAG2	protein kinase AMP-activated non-catalytic subunit gamma 2	0.607	-0.321	Cytoplasm	kinase
AKR1C4	aldo-keto reductase family 1 member C4	0.449	-0.321	Cytoplasm	enzyme
AKR1C3	aldo-keto reductase family 1 member C3	0.449	-0.321	Cytoplasm	enzyme	ASP9521
ECE1	endothelin converting enzyme 1	0.555	-0.321	Plasma Membrane	peptidase
ASS1	argininosuccinate synthase 1	0.532	-0.327	Cytoplasm	enzyme
ATP6V1B2	ATPase H+ transporting V1 subunit B2	0.472	-0.329	Cytoplasm	transporter	gallium nitrate
TDRD6	tudor domain containing 6	0.509	-0.329	Cytoplasm	other
NAV2	neuron navigator 2	0.581	-0.329	Nucleus	enzyme
FASN	fatty acid synthase	0.307	-0.329	Cytoplasm	enzyme	3-V bioscience-2640,acarbose/orlistat,cerulenin,orlistat,TVB-2640
RTCB	RNA 2',3'-cyclic phosphate and 5'-OH ligase	0.41	-0.332	Cytoplasm	enzyme
CUTA	cutA divalent cation tolerance homolog	0.318	-0.333	Cytoplasm	other
TMEM109	transmembrane protein 109	0.59	-0.334	Cytoplasm	other
NANS	N-acetylneuraminate synthase	0.424	-0.336	Cytoplasm	enzyme
PLOD1	procollagen-lysine,2-oxoglutarate 5-dioxygenase 1	0.379	-0.337	Cytoplasm	enzyme
ALDH1L2	aldehyde dehydrogenase 1 family member L2	0.692	-0.337	Cytoplasm	enzyme
EIF6	eukaryotic translation initiation factor 6	0.565	-0.337	Cytoplasm	translation regulator
ARF5	ADP ribosylation factor 5	0.492	-0.339	Cytoplasm	enzyme
IARS2	isoleucyl-tRNA synthetase 2, mitochondrial	0.635	-0.339	Cytoplasm	enzyme
MAP2K1	mitogen-activated protein kinase kinase 1	0.761	-0.34	Cytoplasm	kinase	ARRY-424704,AS703988,atezolizumab/cobimetinib/vemurafenib,binimetinib,binimetinib/cetuximab/encorafenib,binimetinib/dabrafenib,binimetinib/encorafenib,binimetinib/encorafenib/panitumumab,binimetinib/vemurafenib,cetuximab/dabrafenib/trametinib,cobimetinib,cobimetinib/dabrafenib,cobimetinib/encorafenib,cobimetinib/vemurafenib,dabrafenib/ipilimumab/trametinib,dabrafenib/pembrolizumab/trametinib,dabr…
ADSS2	adenylosuccinate synthase 2	0.359	-0.341	Cytoplasm	enzyme	adenylosuccinate synthetase inhibitor,alanosine
GALNT2	polypeptide N-acetylgalactosaminyltransferase 2	0.526	-0.341	Cytoplasm	enzyme
MAP2K2	mitogen-activated protein kinase kinase 2	0.343	-0.344	Cytoplasm	kinase	AS703988,atezolizumab/cobimetinib/vemurafenib,binimetinib,binimetinib/cetuximab/encorafenib,binimetinib/dabrafenib,binimetinib/encorafenib,binimetinib/encorafenib/panitumumab,binimetinib/vemurafenib,cetuximab/dabrafenib/trametinib,cobimetinib,cobimetinib/dabrafenib,cobimetinib/encorafenib,cobimetinib/vemurafenib,dabrafenib/ipilimumab/trametinib,dabrafenib/pembrolizumab/trametinib,dabrafenib/trame…
POLR3B	RNA polymerase III subunit B	0.588	-0.348	Nucleus	enzyme
DYNC1LI2	dynein cytoplasmic 1 light intermediate chain 2	0.531	-0.349	Cytoplasm	other
PIPSL	PIP5K1A and PSMD4 like (pseudogene)	0.406	-0.351	Other	other
NEK7	NIMA related kinase 7	0.432	-0.351	Nucleus	kinase
TALDO1	transaldolase 1	0.482	-0.352	Cytoplasm	enzyme
PIN4	peptidylprolyl cis/trans isomerase, NIMA-interacting 4	0.76	-0.352	Nucleus	enzyme
TUBB4B	tubulin beta 4B class IVb	0.404	-0.352	Cytoplasm	other	6-mercaptopurine/vincristine,ABT-751,bevacizumab/docetaxel,bevacizumab/docetaxel/prednisone/thalidomide/zoledronic acid,bevacizumab/paclitaxel,bevacizumab/paclitaxel/pemetrexed,bevacizumab/paclitaxel/topotecan,BMS-275183,capecitabine/docetaxel,capecitabine/docetaxel/gemcitabine,capecitabine/docetaxel/oxaliplatin/trastuzumab,cevipabulin,colchicine,colchicine/probenecid,cyclophosphamide/daunorubici…
NR4A2	nuclear receptor subfamily 4 group A member 2	0.609	-0.354	Nucleus	ligand-dependent nuclear receptor
CCT5	chaperonin containing TCP1 subunit 5	0.521	-0.355	Cytoplasm	other
PRMT1	protein arginine methyltransferase 1	0.692	-0.356	Nucleus	enzyme	GSK3368715,PRMT1 inhibitor
MPHOSPH8	M-phase phosphoprotein 8	0.482	-0.357	Nucleus	transcription regulator
PARK7	Parkinsonism associated deglycase	0.546	-0.358	Nucleus	enzyme
SURF4	surfeit 4	0.334	-0.359	Cytoplasm	other
HDGF	heparin binding growth factor	0.367	-0.359	Extracellular Space	growth factor
TPT1P8	TPT1 pseudogene 8	0.452	-0.363	Other	other
PFN2	profilin 2	0.428	-0.364	Cytoplasm	enzyme
ATIC	5-aminoimidazole-4-carboxamide ribonucleotide formyltransferase/IMP cyclohydrolase	0.261	-0.364	Cytoplasm	enzyme	gemcitabine/pemetrexed,pembrolizumab/pemetrexed,pemetrexed
PRKCSH	protein kinase C substrate 80K-H	0.363	-0.365	Cytoplasm	enzyme
KLHDC7B	kelch domain containing 7B	0.367	-0.365	Other	other
NAA15	N-alpha-acetyltransferase 15, NatA auxiliary subunit	0.469	-0.371	Nucleus	transcription regulator
OTOA	otoancorin	0.438	-0.372	Extracellular Space	other
TUBB2A	tubulin beta 2A class IIa	0.435	-0.372	Cytoplasm	other	6-mercaptopurine/vincristine,ABT-751,batabulin,bevacizumab/docetaxel,bevacizumab/docetaxel/prednisone/thalidomide/zoledronic acid,bevacizumab/paclitaxel,bevacizumab/paclitaxel/pemetrexed,bevacizumab/paclitaxel/topotecan,BMS-275183,capecitabine/docetaxel,capecitabine/docetaxel/gemcitabine,capecitabine/docetaxel/oxaliplatin/trastuzumab,cevipabulin,colchicine,colchicine/probenecid,crolibulin,cycloph…
PSMB4	proteasome 20S subunit beta 4	0.409	-0.375	Cytoplasm	peptidase
C1QBP	complement C1q binding protein	0.602	-0.377	Cytoplasm	transcription regulator
PHB2	prohibitin 2	0.384	-0.377	Cytoplasm	transcription regulator
ARFIP1	ADP ribosylation factor interacting protein 1	0.577	-0.377	Cytoplasm	other
IPO7	importin 7	0.384	-0.381	Nucleus	transporter
GET3	guided entry of tail-anchored proteins factor 3, ATPase	0.404	-0.383	Nucleus	transporter
SPARC	secreted protein acidic and cysteine rich	0.284	-0.383	Extracellular Space	other
EIF4G2	eukaryotic translation initiation factor 4 gamma 2	0.64	-0.383	Cytoplasm	translation regulator
SDF4	stromal cell derived factor 4	0.752	-0.384	Cytoplasm	other
TARDBP	TAR DNA binding protein	0.33	-0.385	Nucleus	transcription regulator
ITGA5	integrin subunit alpha 5	0.245	-0.386	Plasma Membrane	transmembrane receptor
SF1	splicing factor 1	0.345	-0.388	Nucleus	transcription regulator
TUBB2B	tubulin beta 2B class IIb	0.426	-0.389	Cytoplasm	other
DNAJA1	DnaJ heat shock protein family (Hsp40) member A1	0.339	-0.39	Nucleus	other
PDIA3	protein disulfide isomerase family A member 3	0.323	-0.394	Cytoplasm	peptidase
FUBP1	far upstream element binding protein 1	0.251	-0.394	Nucleus	transcription regulator
RBBP7	RB binding protein 7, chromatin remodeling factor	0.585	-0.398	Nucleus	transcription regulator
GJA1	gap junction protein alpha 1	0.559	-0.398	Plasma Membrane	transporter	ALMB-0168
YWHAG	tyrosine 3-monooxygenase/tryptophan 5-monooxygenase activation protein gamma	0.614	-0.399	Cytoplasm	other
CAND2	cullin associated and neddylation dissociated 2 (putative)	0.355	-0.4	Nucleus	transcription regulator
CAND1	cullin associated and neddylation dissociated 1	0.355	-0.4	Cytoplasm	transcription regulator
CNP	2',3'-cyclic nucleotide 3' phosphodiesterase	0.347	-0.4	Cytoplasm	enzyme
ANXA6	annexin A6	0.328	-0.401	Plasma Membrane	ion channel
AP1B1	adaptor related protein complex 1 subunit beta 1	0.215	-0.401	Cytoplasm	other
MEAK7	MTOR associated protein, eak-7 homolog	0.408	-0.401	Cytoplasm	other
ERGIC1	endoplasmic reticulum-golgi intermediate compartment 1	0.321	-0.402	Cytoplasm	other
ABI1	abl interactor 1	0.317	-0.402	Cytoplasm	other
DDX10	DEAD-box helicase 10	0.451	-0.403	Nucleus	enzyme
YIPF3	Yip1 domain family member 3	0.457	-0.403	Cytoplasm	other
ZC3H15	zinc finger CCCH-type containing 15	0.386	-0.403	Cytoplasm	translation regulator
CSNK1G1	casein kinase 1 gamma 1	0.406	-0.403	Cytoplasm	kinase	SM1-71
ITGA3	integrin subunit alpha 3	0.226	-0.403	Plasma Membrane	other
METAP2	methionyl aminopeptidase 2	0.551	-0.404	Cytoplasm	peptidase	aclimostat,APL-1202,APL-1501,beloranib,M8891,nitroxoline,O-(chloroacetylcarbamoyl)fumagillol,PPI-2458,SDX-7320,XMT-1107
UBR4	ubiquitin protein ligase E3 component n-recognin 4	0.514	-0.408	Nucleus	enzyme
XRCC5	X-ray repair cross complementing 5	0.412	-0.408	Nucleus	enzyme
PON2	paraoxonase 2	0.55	-0.408	Plasma Membrane	enzyme
MYO1E	myosin IE	0.526	-0.409	Cytoplasm	enzyme
UIMC1	ubiquitin interaction motif containing 1	0.381	-0.414	Nucleus	other
ACO1	aconitase 1	0.662	-0.414	Cytoplasm	enzyme
TRIP10	thyroid hormone receptor interactor 10	0.581	-0.414	Cytoplasm	other
YWHAZ	tyrosine 3-monooxygenase/tryptophan 5-monooxygenase activation protein zeta	0.641	-0.417	Cytoplasm	enzyme
GPX8	glutathione peroxidase 8 (putative)	0.308	-0.418	Cytoplasm	enzyme
RBBP4	RB binding protein 4, chromatin remodeling factor	0.258	-0.418	Nucleus	enzyme
PRPSAP1	phosphoribosyl pyrophosphate synthetase associated protein 1	0.532	-0.418	Extracellular Space	other
SH3GL1	SH3 domain containing GRB2 like 1, endophilin A2	0.379	-0.421	Cytoplasm	other
OAT	ornithine aminotransferase	0.354	-0.421	Cytoplasm	enzyme
STOM	stomatin	0.256	-0.422	Plasma Membrane	other
MSN	moesin	0.29	-0.422	Plasma Membrane	other
ACTBL2	actin beta like 2	0.598	-0.423	Nucleus	other
RLF	RLF zinc finger	0.457	-0.424	Nucleus	transcription regulator
DNAJA2	DnaJ heat shock protein family (Hsp40) member A2	0.688	-0.425	Nucleus	enzyme
NRIP1	nuclear receptor interacting protein 1	0.501	-0.426	Nucleus	transcription regulator
UBXN6	UBX domain protein 6	0.455	-0.427	Cytoplasm	other
UBAP2L	ubiquitin associated protein 2 like	0.625	-0.428	Nucleus	other
RPL26L1	ribosomal protein L26 like 1	0.43	-0.428	Cytoplasm	other
UBE2V2	ubiquitin conjugating enzyme E2 V2	0.327	-0.429	Cytoplasm	enzyme
SKP1	S-phase kinase associated protein 1	0.363	-0.431	Nucleus	transcription regulator
AK5	adenylate kinase 5	0.376	-0.431	Cytoplasm	kinase
LOX	lysyl oxidase	0.364	-0.432	Extracellular Space	enzyme	copper,PXS-5505
PSMA1	proteasome 20S subunit alpha 1	0.334	-0.432	Cytoplasm	peptidase
NCLN	nicalin	0.451	-0.434	Cytoplasm	peptidase
GARS1	glycyl-tRNA synthetase 1	0.383	-0.435	Cytoplasm	enzyme
ADD1	adducin 1	0.637	-0.437	Cytoplasm	other
AKAP12	A-kinase anchoring protein 12	0.468	-0.438	Cytoplasm	transporter
NUCKS1	nuclear casein kinase and cyclin dependent kinase substrate 1	0.322	-0.439	Nucleus	kinase
TTLL12	tubulin tyrosine ligase like 12	0.389	-0.445	Cytoplasm	other
NAA50	N-alpha-acetyltransferase 50, NatE catalytic subunit	0.313	-0.446	Cytoplasm	enzyme
RPLP0P6	ribosomal protein lateral stalk subunit P0 pseudogene 6	0.296	-0.446	Cytoplasm	other
RPS20	ribosomal protein S20	0.495	-0.446	Cytoplasm	other
PCBP2	poly(rC) binding protein 2	0.452	-0.451	Nucleus	other
AHSA1	activator of HSP90 ATPase activity 1	0.416	-0.451	Cytoplasm	other
USO1	USO1 vesicle transport factor	0.217	-0.454	Cytoplasm	other
MMS19	MMS19 homolog, cytosolic iron-sulfur assembly component	0.311	-0.455	Nucleus	transcription regulator
SRP72	signal recognition particle 72	0.363	-0.455	Nucleus	kinase
TRIP6	thyroid hormone receptor interactor 6	0.228	-0.455	Extracellular Space	cytokine
FAU	FAU ubiquitin like and ribosomal protein S30 fusion	0.438	-0.455	Cytoplasm	other
CSDE1	cold shock domain containing E1	0.448	-0.456	Cytoplasm	enzyme
WRNIP1	WRN helicase interacting protein 1	0.602	-0.456	Nucleus	enzyme
HSP90AB1	heat shock protein 90 alpha family class B member 1	0.193	-0.457	Cytoplasm	enzyme	alvespimycin,cisplatin,pimitespib,retaspimycin
SPTLC1	serine palmitoyltransferase long chain base subunit 1	0.453	-0.458	Cytoplasm	enzyme
RPS18	ribosomal protein S18	0.424	-0.459	Cytoplasm	other
PKD2	polycystin 2, transient receptor potential cation channel	0.505	-0.461	Plasma Membrane	ion channel
SEC24C	SEC24 homolog C, COPII coat complex component	0.297	-0.463	Cytoplasm	transporter
HUWE1	HECT, UBA and WWE domain containing E3 ubiquitin protein ligase 1	0.363	-0.464	Nucleus	transcription regulator
THY1	Thy-1 cell surface antigen	0.469	-0.465	Plasma Membrane	other
DCTN1	dynactin subunit 1	0.288	-0.468	Cytoplasm	other
ELOB	elongin B	0.392	-0.47	Nucleus	transcription regulator
CSNK2A1	casein kinase 2 alpha 1	0.537	-0.47	Nucleus	kinase	SM1-71
ANP32E	acidic nuclear phosphoprotein 32 family member E	0.27	-0.473	Nucleus	other
ARFGAP3	ADP ribosylation factor GTPase activating protein 3	0.307	-0.473	Cytoplasm	transporter
COPS2	COP9 signalosome subunit 2	0.329	-0.474	Cytoplasm	other
TJP1	tight junction protein 1	0.465	-0.474	Plasma Membrane	other
PRDM1	PR/SET domain 1	0.28	-0.475	Nucleus	transcription regulator
COX4I1	cytochrome c oxidase subunit 4I1	0.237	-0.475	Cytoplasm	enzyme
PAPSS1	3'-phosphoadenosine 5'-phosphosulfate synthase 1	0.354	-0.475	Cytoplasm	enzyme
OLA1	Obg like ATPase 1	0.434	-0.476	Cytoplasm	enzyme
PSMB7	proteasome 20S subunit beta 7	0.292	-0.476	Cytoplasm	peptidase
GOLGA5	golgin A5	0.226	-0.477	Cytoplasm	kinase
TRBV6-6	T cell receptor beta variable 6-6	0.419	-0.477	Other	other
NME2	NME/NM23 nucleoside diphosphate kinase 2	0.389	-0.479	Nucleus	kinase
NME1-NME2	NME1-NME2 readthrough	0.389	-0.479	Cytoplasm	other
ATP2A2	ATPase sarcoplasmic/endoplasmic reticulum Ca2+ transporting 2	0.189	-0.479	Cytoplasm	transporter
ANP32B	acidic nuclear phosphoprotein 32 family member B	0.173	-0.482	Nucleus	other
REEP5	receptor accessory protein 5	0.244	-0.483	Extracellular Space	transporter
ADIRF	adipogenesis regulatory factor	0.638	-0.484	Nucleus	other
FMC1-LUC7L2	FMC1-LUC7L2 readthrough	0.367	-0.484	Other	other
ELOVL1	ELOVL fatty acid elongase 1	0.335	-0.485	Cytoplasm	enzyme
GALNT14	polypeptide N-acetylgalactosaminyltransferase 14	0.526	-0.486	Cytoplasm	enzyme
SETX	senataxin	0.428	-0.486	Nucleus	enzyme
WDR1	WD repeat domain 1	0.158	-0.487	Extracellular Space	other
HMGB1P1	high mobility group box 1 pseudogene 1	0.262	-0.487	Other	other
OGA	O-GlcNAcase	0.359	-0.487	Cytoplasm	enzyme
BZW2	basic leucine zipper and W2 domains 2	0.356	-0.49	Cytoplasm	translation regulator
ERP44	endoplasmic reticulum protein 44	0.229	-0.491	Cytoplasm	enzyme
UBE2L5	ubiquitin conjugating enzyme E2 L5	0.404	-0.493	Other	other
PCNA	proliferating cell nuclear antigen	0.383	-0.493	Nucleus	enzyme	AOH1996
GAPDHS	glyceraldehyde-3-phosphate dehydrogenase, spermatogenic	0.233	-0.493	Cytoplasm	enzyme
DDX17	DEAD-box helicase 17	0.205	-0.494	Nucleus	enzyme
NUCB2	nucleobindin 2	0.359	-0.495	Nucleus	other
MLEC	malectin	0.524	-0.495	Plasma Membrane	other
GORASP2	golgi reassembly stacking protein 2	0.156	-0.496	Cytoplasm	other
GOLGA3	golgin A3	0.264	-0.498	Cytoplasm	transporter
SEPTIN7	septin 7	0.515	-0.499	Cytoplasm	other
TRAV12-2	T cell receptor alpha variable 12-2	0.423	-0.5	Other	other
LSM14A	LSM14A mRNA processing body assembly factor	0.538	-0.5	Cytoplasm	other
WARS1	tryptophanyl-tRNA synthetase 1	0.199	-0.501	Cytoplasm	enzyme
ARF1	ADP ribosylation factor 1	0.386	-0.501	Cytoplasm	enzyme
ARF3	ADP ribosylation factor 3	0.386	-0.501	Cytoplasm	enzyme
PPIAL4H	peptidylprolyl isomerase A like 4H	0.447	-0.505	Other	other
ZNF292	zinc finger protein 292	0.62	-0.506	Nucleus	transcription regulator
PSMB2	proteasome 20S subunit beta 2	0.306	-0.508	Cytoplasm	peptidase	bortezomib,bortezomib/cladribine/rituximab,bortezomib/dexamethasone,bortezomib/dexamethasone/doxorubicin,bortezomib/dexamethasone/lenalidomide,bortezomib/dexamethasone/pomalidomide,bortezomib/dexamethasone/rituximab,bortezomib/dexamethasone/thalidomide,bortezomib/doxorubicin,bortezomib/fulvestrant,bortezomib/lenalidomide,bortezomib/paclitaxel,bortezomib/prednisone,bortezomib/rituximab,bortezomib/…
EIF4B	eukaryotic translation initiation factor 4B	0.263	-0.512	Cytoplasm	translation regulator
RPL29	ribosomal protein L29	0.499	-0.515	Cytoplasm	other
PSMB8	proteasome 20S subunit beta 8	0.294	-0.515	Cytoplasm	peptidase	carfilzomib,carfilzomib/dexamethasone,carfilzomib/dexamethasone/lenalidomide,carfilzomib/dexamethasone/rituximab,M3258
TPI1	triosephosphate isomerase 1	0.242	-0.516	Cytoplasm	enzyme
BTF3L4	basic transcription factor 3 like 4	0.201	-0.517	Other	other
RPL31	ribosomal protein L31	0.382	-0.518	Cytoplasm	other
PPP4R4	protein phosphatase 4 regulatory subunit 4	0.222	-0.52	Cytoplasm	other
YIF1B	Yip1 interacting factor homolog B, membrane trafficking protein	0.354	-0.521	Cytoplasm	other
UBA6	ubiquitin like modifier activating enzyme 6	0.175	-0.525	Cytoplasm	enzyme
FARP1	FERM, ARH/RhoGEF and pleckstrin domain protein 1	0.588	-0.526	Plasma Membrane	other
PABPC1L	poly(A) binding protein cytoplasmic 1 like	0.585	-0.526	Cytoplasm	other
GMPS	guanine monophosphate synthase	0.247	-0.527	Nucleus	enzyme	glutamine amidotransferase inhibitor
PTGES3L-AARSD1	PTGES3L-AARSD1 readthrough	0.402	-0.527	Other	other
AARSD1	alanyl-tRNA synthetase domain containing 1	0.402	-0.527	Nucleus	enzyme
CCT7	chaperonin containing TCP1 subunit 7	0.377	-0.527	Cytoplasm	other
KRT7	keratin 7	0.384	-0.528	Cytoplasm	other
CTBP1	C-terminal binding protein 1	0.249	-0.529	Nucleus	enzyme
RHOQ	ras homolog family member Q	0.337	-0.532	Plasma Membrane	enzyme
LNPEP	leucyl and cystinyl aminopeptidase	0.168	-0.532	Cytoplasm	peptidase
MGLL	monoglyceride lipase	0.473	-0.533	Plasma Membrane	enzyme
ACLY	ATP citrate lyase	0.243	-0.534	Cytoplasm	enzyme	bempedoic acid,bempedoic acid/ezetimibe
TPM3	tropomyosin 3	0.492	-0.535	Cytoplasm	other	AZD-7451
KARS1	lysyl-tRNA synthetase 1	0.313	-0.536	Cytoplasm	enzyme
H1-1	H1.1 linker histone, cluster member	0.414	-0.536	Nucleus	other
PCDHGB5	protocadherin gamma subfamily B, 5	0.337	-0.536	Cytoplasm	other
PCDHGB4	protocadherin gamma subfamily B, 4	0.337	-0.536	Other	other
HMGB2	high mobility group box 2	0.298	-0.537	Nucleus	transcription regulator
AP3D1	adaptor related protein complex 3 subunit delta 1	0.314	-0.537	Cytoplasm	other
SPART	spartin	0.228	-0.54	Cytoplasm	other
ARPC1B	actin related protein 2/3 complex subunit 1B	0.291	-0.54	Cytoplasm	other
SUMF2	sulfatase modifying factor 2	0.228	-0.542	Cytoplasm	other
MDH1	malate dehydrogenase 1	0.323	-0.542	Cytoplasm	enzyme
ATP6V1H	ATPase H+ transporting V1 subunit H	0.422	-0.543	Cytoplasm	transporter
CALR	calreticulin	0.229	-0.544	Cytoplasm	transcription regulator
ACAA1	acetyl-CoA acyltransferase 1	0.268	-0.544	Cytoplasm	enzyme	trimetazidine
HMGB1	high mobility group box 1	0.249	-0.544	Nucleus	transcription regulator
LMNB2	lamin B2	0.35	-0.545	Nucleus	other
ITGB1	integrin subunit beta 1	0.328	-0.547	Plasma Membrane	transmembrane receptor	OS2966
TCEA2	transcription elongation factor A2	0.449	-0.547	Nucleus	transcription regulator
TCEA1	transcription elongation factor A1	0.449	-0.547	Nucleus	transcription regulator
UBE2K	ubiquitin conjugating enzyme E2 K	0.535	-0.55	Cytoplasm	transcription regulator
JPH3	junctophilin 3	0.405	-0.551	Plasma Membrane	other
HSPA9	heat shock protein family A (Hsp70) member 9	0.143	-0.551	Cytoplasm	other	SHetA2
CTSB	cathepsin B	0.418	-0.554	Cytoplasm	peptidase
LRPPRC	leucine rich pentatricopeptide repeat containing	0.428	-0.556	Cytoplasm	other
CYFIP1	cytoplasmic FMR1 interacting protein 1	0.589	-0.557	Cytoplasm	translation regulator
DYNC1LI1	dynein cytoplasmic 1 light intermediate chain 1	0.201	-0.557	Cytoplasm	other
PDCD4	programmed cell death 4	0.333	-0.56	Nucleus	other
GSPT2	G1 to S phase transition 2	0.134	-0.562	Cytoplasm	translation regulator
MAP7D1	MAP7 domain containing 1	0.265	-0.563	Cytoplasm	other
LIMA1	LIM domain and actin binding 1	0.208	-0.563	Cytoplasm	other
TRBV6-5	T cell receptor beta variable 6-5	0.349	-0.569	Other	other
RAD23A	RAD23 homolog A, nucleotide excision repair protein	0.162	-0.571	Nucleus	other
CANX	calnexin	0.259	-0.571	Cytoplasm	other
TBCB	tubulin folding cofactor B	0.451	-0.575	Cytoplasm	other
RPL5	ribosomal protein L5	0.322	-0.576	Cytoplasm	other
DPP3	dipeptidyl peptidase 3	0.326	-0.578	Cytoplasm	peptidase
SUMO2	small ubiquitin like modifier 2	0.121	-0.578	Nucleus	enzyme
COL1A2	collagen type I alpha 2 chain	0.312	-0.579	Extracellular Space	other	collagenase
MYO1C	myosin IC	0.382	-0.582	Cytoplasm	enzyme
LRRFIP1	LRR binding FLII interacting protein 1	0.343	-0.582	Cytoplasm	transcription regulator
SUCLG2	succinate-CoA ligase GDP-forming subunit beta	0.196	-0.583	Cytoplasm	enzyme
FHL1	four and a half LIM domains 1	0.328	-0.585	Cytoplasm	other
TNPO1	transportin 1	0.178	-0.587	Nucleus	transporter
STIP1	stress induced phosphoprotein 1	0.165	-0.587	Cytoplasm	other	lavendustin C
DIS3	DIS3 homolog, exosome endoribonuclease and 3'-5' exoribonuclease	0.0952	-0.589	Nucleus	enzyme
TXNRD3	thioredoxin reductase 3	0.336	-0.593	Cytoplasm	enzyme
BCCIP	BRCA2 and CDKN1A interacting protein	0.217	-0.593	Nucleus	other
DDX39A	DExD-box helicase 39A	0.552	-0.595	Nucleus	enzyme
ABCE1	ATP binding cassette subfamily E member 1	0.216	-0.596	Cytoplasm	transporter
RPS3A	ribosomal protein S3A	0.273	-0.598	Nucleus	other
PPA2	inorganic pyrophosphatase 2	0.264	-0.6	Cytoplasm	enzyme
GART	phosphoribosylglycinamide formyltransferase, phosphoribosylglycinamide synthetase, phosphoribosylaminoimidazole synthetase	0.121	-0.6	Cytoplasm	enzyme	bevacizumab/erlotinib/pemetrexed,bevacizumab/paclitaxel/pemetrexed,bevacizumab/pemetrexed,gemcitabine/pemetrexed,lometrexol,pelitrexol,pembrolizumab/pemetrexed,pemetrexed
ITIH4	inter-alpha-trypsin inhibitor heavy chain 4	0.557	-0.601	Extracellular Space	other
RAB3B	RAB3B, member RAS oncogene family	0.123	-0.604	Cytoplasm	enzyme
STOML2	stomatin like 2	0.207	-0.605	Plasma Membrane	other
EIF3G	eukaryotic translation initiation factor 3 subunit G	0.387	-0.611	Cytoplasm	translation regulator
RTKN2	rhotekin 2	0.462	-0.612	Plasma Membrane	other
IGF2BP3	insulin like growth factor 2 mRNA binding protein 3	0.425	-0.612	Cytoplasm	translation regulator
IGF2BP1	insulin like growth factor 2 mRNA binding protein 1	0.425	-0.612	Cytoplasm	translation regulator
LAMA4	laminin subunit alpha 4	0.186	-0.613	Extracellular Space	enzyme
SSR1	signal sequence receptor subunit 1	0.1	-0.614	Cytoplasm	other
PAK3	p21 (RAC1) activated kinase 3	0.266	-0.617	Cytoplasm	kinase	FRAX-1036,FRAX-597,FRAX120,FRAX355,FRAX486
CDC42EP2	CDC42 effector protein 2	0.268	-0.618	Plasma Membrane	other
MPST	mercaptopyruvate sulfurtransferase	0.13	-0.62	Cytoplasm	enzyme
HNRNPU	heterogeneous nuclear ribonucleoprotein U	0.299	-0.62	Nucleus	transporter
XPOT	exportin for tRNA	0.342	-0.62	Nucleus	other
P3H1	prolyl 3-hydroxylase 1	0.386	-0.62	Nucleus	enzyme
PABPC5	poly(A) binding protein cytoplasmic 5	0.328	-0.621	Cytoplasm	other
PSMD4	proteasome 26S subunit ubiquitin receptor, non-ATPase 4	0.0754	-0.627	Cytoplasm	other
IQANK1	IQ motif and ankyrin repeat containing 1	0.22	-0.628	Other	other
ALDH18A1	aldehyde dehydrogenase 18 family member A1	0.0813	-0.628	Cytoplasm	kinase
WASHC5	WASH complex subunit 5	0.287	-0.628	Cytoplasm	other
LCOR	ligand dependent nuclear receptor corepressor	0.338	-0.63	Nucleus	transcription regulator
PA2G4	proliferation-associated 2G4	0.199	-0.63	Nucleus	transcription regulator
GBP2	guanylate binding protein 2	0.123	-0.63	Cytoplasm	enzyme
VMP1	vacuole membrane protein 1	0.0651	-0.63	Cytoplasm	transporter
PAPOLB	poly(A) polymerase beta	0.32	-0.632	Nucleus	enzyme
RPL22L1	ribosomal protein L22 like 1	0.444	-0.634	Other	other
SORBS3	sorbin and SH3 domain containing 3	0.102	-0.634	Cytoplasm	other
PGD	phosphogluconate dehydrogenase	0.581	-0.634	Cytoplasm	enzyme
ENO1	enolase 1	0.211	-0.635	Cytoplasm	enzyme
ZMYM6	zinc finger MYM-type containing 6	0.284	-0.635	Nucleus	other
GABARAPL1	GABA type A receptor associated protein like 1	0.336	-0.639	Cytoplasm	other
DNAH2	dynein axonemal heavy chain 2	0.255	-0.64	Cytoplasm	other
TLN1	talin 1	0.0739	-0.641	Plasma Membrane	other
DIAPH1	diaphanous related formin 1	0.184	-0.642	Plasma Membrane	other
MIA3	MIA SH3 domain ER export factor 3	0.253	-0.644	Cytoplasm	other
PHGDH	phosphoglycerate dehydrogenase	0.125	-0.645	Cytoplasm	enzyme
PAMR1	peptidase domain containing associated with muscle regeneration 1	0.287	-0.645	Extracellular Space	peptidase
UBA2	ubiquitin like modifier activating enzyme 2	0.155	-0.647	Cytoplasm	enzyme
RANBP6	RAN binding protein 6	0.355	-0.647	Cytoplasm	other
N4BP2	NEDD4 binding protein 2	0.5	-0.647	Cytoplasm	enzyme
EWSR1	EWS RNA binding protein 1	0.171	-0.651	Nucleus	other
RPL18A	ribosomal protein L18a	0.461	-0.652	Cytoplasm	other
PARVA	parvin alpha	0.254	-0.653	Cytoplasm	other
AGFG1	ArfGAP with FG repeats 1	0.176	-0.654	Nucleus	other
SLC12A4	solute carrier family 12 member 4	0.106	-0.655	Plasma Membrane	transporter	bumetanide
HSD17B10	hydroxysteroid 17-beta dehydrogenase 10	0.114	-0.658	Cytoplasm	enzyme
CUL2	cullin 2	0.0969	-0.661	Nucleus	enzyme
LRRC59	leucine rich repeat containing 59	0.0506	-0.662	Cytoplasm	other
STT3A	STT3 oligosaccharyltransferase complex catalytic subunit A	0.185	-0.663	Plasma Membrane	enzyme
EIF4H	eukaryotic translation initiation factor 4H	0.343	-0.663	Cytoplasm	translation regulator
OXSR1	oxidative stress responsive kinase 1	0.282	-0.664	Nucleus	kinase
CCDC50	coiled-coil domain containing 50	0.221	-0.667	Cytoplasm	other
MIF	macrophage migration inhibitory factor	0.513	-0.667	Extracellular Space	cytokine	imalumab
RBM8A	RNA binding motif protein 8A	0.132	-0.668	Nucleus	other
FUS	FUS RNA binding protein	0.288	-0.67	Nucleus	transcription regulator
HBZ	hemoglobin subunit zeta	0.376	-0.67	Cytoplasm	transporter
HEBP1	heme binding protein 1	0.129	-0.672	Cytoplasm	other
ACTG2	actin gamma 2, smooth muscle	0.111	-0.673	Cytoplasm	other
ARHGEF2	Rho/Rac guanine nucleotide exchange factor 2	0.371	-0.675	Cytoplasm	other
TCEAL3	transcription elongation factor A like 3	0.437	-0.68	Other	other
PAFAH1B1	platelet activating factor acetylhydrolase 1b regulatory subunit 1	0.411	-0.68	Cytoplasm	enzyme
TCEAL5	transcription elongation factor A like 5	0.437	-0.68	Other	other
ARFGAP1	ADP ribosylation factor GTPase activating protein 1	0.18	-0.682	Cytoplasm	transporter
RANBP1	RAN binding protein 1	0.189	-0.683	Nucleus	other
TPX2	TPX2 microtubule nucleation factor	0.223	-0.686	Nucleus	other
PAFAH1B3	platelet activating factor acetylhydrolase 1b catalytic subunit 3	0.147	-0.686	Cytoplasm	enzyme
NAE1	NEDD8 activating enzyme E1 subunit 1	0.159	-0.687	Cytoplasm	enzyme
CHMP1A	charged multivesicular body protein 1A	0.288	-0.689	Extracellular Space	peptidase
ARL1	ADP ribosylation factor like GTPase 1	0.16	-0.693	Cytoplasm	enzyme
SEC31A	SEC31 homolog A, COPII coat complex component	0.241	-0.693	Cytoplasm	other
HIP1	huntingtin interacting protein 1	0.146	-0.694	Cytoplasm	other
RPS13	ribosomal protein S13	0.277	-0.696	Cytoplasm	other
HNRNPH1	heterogeneous nuclear ribonucleoprotein H1	0.365	-0.699	Nucleus	other
PRDX2	peroxiredoxin 2	0.0517	-0.701	Cytoplasm	enzyme
HSP90AB4P	heat shock protein 90 alpha family class B member 4, pseudogene	0.302	-0.703	Other	other
TF	transferrin	0.388	-0.706	Extracellular Space	transporter	ferric carboxymaltose,MORAb-066,NKP-1339,platinum,TLD-1433
KDM5C	lysine demethylase 5C	0.277	-0.706	Nucleus	enzyme
NIPSNAP1	nipsnap homolog 1	0.155	-0.706	Cytoplasm	enzyme
F3	coagulation factor III, tissue factor	0.314	-0.708	Plasma Membrane	transmembrane receptor	ALT-836,MRG004A,tisotumab vedotin,XB002
BPGM	bisphosphoglycerate mutase	0.27	-0.71	Extracellular Space	phosphatase
GRSF1	G-rich RNA sequence binding factor 1	0.227	-0.711	Cytoplasm	other
BLMH	bleomycin hydrolase	0.207	-0.712	Cytoplasm	peptidase
EIF4A1	eukaryotic translation initiation factor 4A1	0.0635	-0.715	Cytoplasm	translation regulator
ECPAS	Ecm29 proteasome adaptor and scaffold	0.111	-0.715	Cytoplasm	other
ALDOA	aldolase, fructose-bisphosphate A	0.105	-0.716	Cytoplasm	enzyme
TPT1	tumor protein, translationally-controlled 1	0.364	-0.717	Cytoplasm	other
EHD3	EH domain containing 3	0.0642	-0.717	Cytoplasm	other
GBF1	golgi brefeldin A resistant guanine nucleotide exchange factor 1	0.368	-0.718	Cytoplasm	other
PRKDC	protein kinase, DNA-activated, catalytic subunit	0.0427	-0.72	Nucleus	kinase	BR101801,CC-115,nedisertib,panulisib,SM1-71
DNAJB11	DnaJ heat shock protein family (Hsp40) member B11	0.205	-0.72	Cytoplasm	other
SRSF8	serine and arginine rich splicing factor 8	0.151	-0.721	Nucleus	other
CAVIN3	caveolae associated protein 3	0.444	-0.723	Cytoplasm	other
MAPK9	mitogen-activated protein kinase 9	0.197	-0.723	Cytoplasm	kinase	binimetinib/cetuximab/encorafenib,binimetinib/encorafenib,binimetinib/encorafenib/panitumumab,CC-90001,cetuximab/encorafenib,cobimetinib/encorafenib,encorafenib,encorafenib/panitumumab,JNK inhibitor IX,JNK inhibitor XIV,JNK-IN-8,SP600125
CLTCL1	clathrin heavy chain like 1	0.313	-0.723	Plasma Membrane	other
DTD1	D-aminoacyl-tRNA deacylase 1	0.258	-0.724	Cytoplasm	enzyme
PSMA3	proteasome 20S subunit alpha 3	0.107	-0.725	Cytoplasm	peptidase
MAP2K5	mitogen-activated protein kinase kinase 5	0.41	-0.726	Cytoplasm	kinase	BIX 02189
SSB	small RNA binding exonuclease protection factor La	0.155	-0.726	Nucleus	enzyme
GCC2	GRIP and coiled-coil domain containing 2	0.472	-0.727	Cytoplasm	other
LUC7L2	LUC7 like 2, pre-mRNA splicing factor	0.11	-0.727	Nucleus	other
MOGS	mannosyl-oligosaccharide glucosidase	0.116	-0.727	Cytoplasm	enzyme
TYMP	thymidine phosphorylase	0.188	-0.729	Extracellular Space	growth factor	tipiracil
RPL37	ribosomal protein L37	0.298	-0.73	Cytoplasm	other
HSPD1	heat shock protein family D (Hsp60) member 1	0.069	-0.731	Cytoplasm	enzyme
TXNRD1	thioredoxin reductase 1	0.0736	-0.732	Cytoplasm	enzyme	arsenic trioxide,arsenic trioxide/cytarabine/methotrexate,arsenic trioxide/daunorubicin/tretinoin,arsenic trioxide/gemtuzumab ozogamicin/tretinoin,arsenic trioxide/idarubicin/tretinoin,arsenic trioxide/tretinoin,auranofin,ethaselen
C11orf58	chromosome 11 open reading frame 58	0.0716	-0.733	Other	other
TAGLN	transgelin	0.119	-0.735	Cytoplasm	other
U2AF2	U2 small nuclear RNA auxiliary factor 2	0.564	-0.736	Nucleus	other
GOT2	glutamic-oxaloacetic transaminase 2	0.0433	-0.737	Cytoplasm	enzyme
HP1BP3	heterochromatin protein 1 binding protein 3	0.137	-0.738	Nucleus	other
ACTN4	actinin alpha 4	0.204	-0.738	Cytoplasm	transcription regulator
SF3B3	splicing factor 3b subunit 3	0.332	-0.739	Nucleus	other
SLK	STE20 like kinase	0.148	-0.741	Nucleus	kinase
PCBP3	poly(rC) binding protein 3	0.348	-0.742	Nucleus	transcription regulator
BEND6	BEN domain containing 6	0.24	-0.742	Nucleus	transcription regulator
MARS1	methionyl-tRNA synthetase 1	0.277	-0.742	Cytoplasm	enzyme
ABCD4	ATP binding cassette subfamily D member 4	0.268	-0.745	Cytoplasm	transporter
HSPA8	heat shock protein family A (Hsp70) member 8	0.0897	-0.746	Cytoplasm	enzyme	SHetA2
TBCD	tubulin folding cofactor D	0.354	-0.749	Cytoplasm	other
PMPCA	peptidase, mitochondrial processing subunit alpha	0.107	-0.749	Cytoplasm	peptidase
IMPA1	inositol monophosphatase 1	0.101	-0.751	Cytoplasm	phosphatase
PRKAA2	protein kinase AMP-activated catalytic subunit alpha 2	0.127	-0.752	Cytoplasm	kinase
ANXA11	annexin A11	0.131	-0.752	Nucleus	other
PRKAA1	protein kinase AMP-activated catalytic subunit alpha 1	0.127	-0.752	Cytoplasm	kinase	phenformin
MCM4	minichromosome maintenance complex component 4	0.244	-0.754	Nucleus	enzyme
TCP1	t-complex 1	0.102	-0.758	Cytoplasm	other
ZC3HAV1	zinc finger CCCH-type containing, antiviral 1	0.115	-0.758	Plasma Membrane	other
CENPT	centromere protein T	0.0979	-0.759	Cytoplasm	other
RGS7	regulator of G protein signaling 7	0.248	-0.76	Cytoplasm	enzyme
HSPB1	heat shock protein family B (small) member 1	0.166	-0.761	Cytoplasm	other
SREBF2	sterol regulatory element binding transcription factor 2	0.258	-0.763	Nucleus	transcription regulator
PALLD	palladin, cytoskeletal associated protein	0.381	-0.765	Plasma Membrane	other
UROD	uroporphyrinogen decarboxylase	0.195	-0.766	Cytoplasm	enzyme
TARS1	threonyl-tRNA synthetase 1	0.241	-0.766	Nucleus	enzyme
SFPQ	splicing factor proline and glutamine rich	0.515	-0.768	Nucleus	other
FLNA	filamin A	0.164	-0.772	Cytoplasm	other
FAM120A	family with sequence similarity 120A	0.162	-0.777	Cytoplasm	other
EIF4A2	eukaryotic translation initiation factor 4A2	0.305	-0.779	Cytoplasm	translation regulator
SCAMP3	secretory carrier membrane protein 3	0.365	-0.782	Cytoplasm	transporter
EZR	ezrin	0.0635	-0.789	Plasma Membrane	other
SEL1L	SEL1L adaptor subunit of ERAD E3 ubiquitin ligase	0.0635	-0.791	Cytoplasm	other
PYCR2	pyrroline-5-carboxylate reductase 2	0.238	-0.793	Cytoplasm	enzyme
COPZ1	COPI coat complex subunit zeta 1	0.201	-0.797	Cytoplasm	transporter
EIF3J	eukaryotic translation initiation factor 3 subunit J	0.153	-0.799	Cytoplasm	translation regulator
WDR44	WD repeat domain 44	0.0675	-0.801	Cytoplasm	other
RPS27L	ribosomal protein S27 like	0.0184	-0.802	Cytoplasm	translation regulator
CDC42BPA	CDC42 binding protein kinase alpha	0.109	-0.807	Cytoplasm	kinase
ENO2	enolase 2	0.187	-0.808	Cytoplasm	enzyme
ALDOC	aldolase, fructose-bisphosphate C	0.205	-0.81	Cytoplasm	enzyme
DNMBP	dynamin binding protein	0.081	-0.811	Cytoplasm	other
SRPRB	SRP receptor subunit beta	0.181	-0.811	Cytoplasm	other
STRBP	spermatid perinuclear RNA binding protein	0.257	-0.814	Cytoplasm	other
PSMC2	proteasome 26S subunit, ATPase 2	0.14	-0.816	Nucleus	peptidase
NAP1L4	nucleosome assembly protein 1 like 4	0.126	-0.816	Cytoplasm	other
TIMM44	translocase of inner mitochondrial membrane 44	0.1	-0.816	Cytoplasm	transporter
FAM3C	FAM3 metabolism regulating signaling molecule C	0.0519	-0.818	Extracellular Space	cytokine
JPT1	Jupiter microtubule associated homolog 1	0.124	-0.818	Nucleus	other
METTL16	methyltransferase 16, N6-methyladenosine	0.297	-0.819	Nucleus	enzyme
LPP	LIM domain containing preferred translocation partner in lipoma	0.0857	-0.819	Nucleus	other
OXCT1	3-oxoacid CoA-transferase 1	0.0824	-0.82	Cytoplasm	enzyme
PDHA1	pyruvate dehydrogenase E1 subunit alpha 1	0.449	-0.822	Cytoplasm	enzyme
CS	citrate synthase	0.169	-0.824	Cytoplasm	enzyme
CTSC	cathepsin C	0.101	-0.827	Cytoplasm	peptidase
CDC37	cell division cycle 37, HSP90 cochaperone	0.0698	-0.829	Cytoplasm	other
CNDP2	carnosine dipeptidase 2	0.0883	-0.83	Cytoplasm	peptidase
SCO1	synthesis of cytochrome C oxidase 1	0.0668	-0.83	Cytoplasm	other
RNF123	ring finger protein 123	0.0762	-0.831	Cytoplasm	other
SERBP1	SERPINE1 mRNA binding protein 1	0.104	-0.831	Cytoplasm	other
DFFA	DNA fragmentation factor subunit alpha	0.0411	-0.831	Nucleus	enzyme
TRAP1	TNF receptor associated protein 1	0.166	-0.832	Cytoplasm	enzyme
TRIM28	tripartite motif containing 28	0.0318	-0.832	Nucleus	transcription regulator
LDHB	lactate dehydrogenase B	0.0561	-0.833	Cytoplasm	enzyme
PRSS3	serine protease 3	0.188	-0.834	Extracellular Space	peptidase
TNPO2	transportin 2	0.117	-0.838	Nucleus	transporter
CTNNA2	catenin alpha 2	0.102	-0.84	Plasma Membrane	other
C3	complement C3	0.195	-0.846	Extracellular Space	peptidase	efdamrofusp alfa,IgG,pegcetacoplan
FKBP1A	FKBP prolyl isomerase 1A	0.101	-0.848	Cytoplasm	enzyme	corticosteroid/everolimus/tacrolimus,corticosteroid/sirolimus,cyclosporine A/sirolimus/tacrolimus,cyclosporine A/tacrolimus,everolimus,everolimus/exemestane,everolimus/fulvestrant,everolimus/gefitinib,everolimus/lenvatinib,everolimus/letrozole,everolimus/paclitaxel,everolimus/panobinostat,everolimus/pasireotide,everolimus/ribociclib,everolimus/sorafenib,everolimus/tamoxifen,everolimus/vandetanib,…
TXNDC12	thioredoxin domain containing 12	0.0845	-0.85	Cytoplasm	enzyme
YWHAH	tyrosine 3-monooxygenase/tryptophan 5-monooxygenase activation protein eta	0.32	-0.85	Cytoplasm	transcription regulator
HSPH1	heat shock protein family H (Hsp110) member 1	0.0579	-0.854	Cytoplasm	other
CLTB	clathrin light chain B	0.139	-0.854	Plasma Membrane	other
CIRBP	cold inducible RNA binding protein	0.13	-0.855	Nucleus	translation regulator
FBXW11	F-box and WD repeat domain containing 11	0.192	-0.858	Cytoplasm	enzyme
GDI2	GDP dissociation inhibitor 2	0.132	-0.862	Cytoplasm	other
SLC25A31	solute carrier family 25 member 31	0.227	-0.865	Cytoplasm	transporter
SUMO4	small ubiquitin like modifier 4	0.137	-0.865	Other	other
SUMO3	small ubiquitin like modifier 3	0.137	-0.865	Nucleus	other
HYOU1	hypoxia up-regulated 1	0.1	-0.868	Cytoplasm	other
LAMC1	laminin subunit gamma 1	0.084	-0.869	Extracellular Space	other
DNAJA4	DnaJ heat shock protein family (Hsp40) member A4	0.213	-0.872	Nucleus	other
YWHAE	tyrosine 3-monooxygenase/tryptophan 5-monooxygenase activation protein epsilon	0.126	-0.873	Cytoplasm	other
PABPC1	poly(A) binding protein cytoplasmic 1	0.341	-0.881	Cytoplasm	translation regulator
YBX3	Y-box binding protein 3	0.0715	-0.885	Nucleus	transcription regulator
DRG1	developmentally regulated GTP binding protein 1	0.0659	-0.888	Cytoplasm	enzyme
ADH5	alcohol dehydrogenase 5 (class III), chi polypeptide	0.135	-0.89	Cytoplasm	enzyme	N6022
PSMC5	proteasome 26S subunit, ATPase 5	0.0322	-0.891	Nucleus	transcription regulator
PSMC3	proteasome 26S subunit, ATPase 3	0.0621	-0.891	Nucleus	enzyme
RPS11	ribosomal protein S11	0.217	-0.893	Cytoplasm	other
SLC8A1	solute carrier family 8 member A1	0.163	-0.893	Plasma Membrane	transporter	icosapent
PDGFRB	platelet derived growth factor receptor beta	0.0445	-0.898	Plasma Membrane	kinase	5-azacytidine/midostaurin,5-azacytidine/sorafenib,afatinib/dasatinib,axitinib,becaplermin,bevacizumab/sorafenib,blinatumomab/dasatinib,blinatumomab/imatinib,bortezomib/sorafenib,bosutinib/imatinib,CGP53716,clofarabine/cytarabine/sorafenib,corticosteroid/dasatinib,corticosteroid/imatinib,crizotinib/pazopanib,CT 52923,cytarabine/dasatinib,cytarabine/dasatinib/dexamethasone/methotrexate,cytarabine/d…
RAB28	RAB28, member RAS oncogene family	0.152	-0.899	Plasma Membrane	enzyme
UGP2	UDP-glucose pyrophosphorylase 2	0.215	-0.9	Cytoplasm	enzyme
YAP1	Yes1 associated transcriptional regulator	0.108	-0.902	Nucleus	transcription regulator
CNN2	calponin 2	0.0316	-0.906	Cytoplasm	other
ABCA13	ATP binding cassette subfamily A member 13	0.188	-0.906	Extracellular Space	transporter
CNTNAP1	contactin associated protein 1	0.133	-0.91	Plasma Membrane	other
ZGRF1	zinc finger GRF-type containing 1	0.141	-0.91	Other	other
XPNPEP1	X-prolyl aminopeptidase 1	0.074	-0.911	Cytoplasm	peptidase
RPS29	ribosomal protein S29	0.132	-0.916	Cytoplasm	other
MCM2	minichromosome maintenance complex component 2	0.0547	-0.916	Nucleus	enzyme
YEATS2	YEATS domain containing 2	0.103	-0.917	Nucleus	transcription regulator
GOLGB1	golgin B1	0.218	-0.922	Cytoplasm	other
SEC23IP	SEC23 interacting protein	0.0659	-0.926	Cytoplasm	other
HLA-B	major histocompatibility complex, class I, B	0.166	-0.927	Plasma Membrane	transmembrane receptor
ARAP2	ArfGAP with RhoGAP domain, ankyrin repeat and PH domain 2	0.209	-0.93	Cytoplasm	other
EIF4G1	eukaryotic translation initiation factor 4 gamma 1	0.0745	-0.933	Cytoplasm	translation regulator
RPL36AL	ribosomal protein L36a like	0.589	-0.933	Cytoplasm	other
RPL36A-HNRNPH2	RPL36A-HNRNPH2 readthrough	0.589	-0.933	Other	other
RPL36A	ribosomal protein L36a	0.589	-0.933	Cytoplasm	other
SMARCA5	SWI/SNF related, matrix associated, actin dependent regulator of chromatin, subfamily a, member 5	0.176	-0.935	Nucleus	transcription regulator
INO80	INO80 complex ATPase subunit	0.176	-0.935	Nucleus	enzyme
HIVEP1	HIVEP zinc finger 1	0.139	-0.935	Nucleus	transcription regulator
HELLS	helicase, lymphoid specific	0.176	-0.935	Nucleus	enzyme
CDC42	cell division cycle 42	0.104	-0.939	Cytoplasm	enzyme
DDX19A	DEAD-box helicase 19A	0.123	-0.942	Nucleus	enzyme
DDX19B	DEAD-box helicase 19B	0.123	-0.942	Nucleus	enzyme
ACTL6A	actin like 6A	0.0726	-0.944	Nucleus	other
FKBP9	FKBP prolyl isomerase 9	0.19	-0.946	Cytoplasm	enzyme
RIC8A	RIC8 guanine nucleotide exchange factor A	0.136	-0.947	Cytoplasm	other
PDLIM1	PDZ and LIM domain 1	0.0248	-0.948	Cytoplasm	transcription regulator
SCRN1	secernin 1	0.0164	-0.951	Cytoplasm	other
UQCRC2	ubiquinol-cytochrome c reductase core protein 2	0.198	-0.961	Cytoplasm	enzyme
USH2A	usherin	0.268	-0.962	Extracellular Space	other
PYGL	glycogen phosphorylase L	0.111	-0.962	Cytoplasm	enzyme
TPBG	trophoblast glycoprotein	0.0394	-0.963	Plasma Membrane	other	ASN004,GEN1044,naptumomab estafenatox,SYD1875
NASP	nuclear autoantigenic sperm protein	0.0288	-0.963	Nucleus	other
TRIO	trio Rho guanine nucleotide exchange factor	0.101	-0.968	Cytoplasm	kinase
SEC61A1	SEC61 translocon subunit alpha 1	0.0734	-0.973	Cytoplasm	transporter	KZR-261
GLS	glutaminase	0.0283	-0.974	Cytoplasm	enzyme	telaglenastat
ATP6V1B1	ATPase H+ transporting V1 subunit B1	0.157	-0.978	Cytoplasm	transporter
NAMPT	nicotinamide phosphoribosyltransferase	0.105	-0.98	Extracellular Space	cytokine	daporinad,KPT-9274,OT-82,STF-118804
RHEB	Ras homolog, mTORC1 binding	0.0166	-0.981	Cytoplasm	enzyme
CSMD1	CUB and Sushi multiple domains 1	0.0541	-0.981	Plasma Membrane	other
SLIRP	SRA stem-loop interacting RNA binding protein	0.16	-0.981	Cytoplasm	other
GOLIM4	golgi integral membrane protein 4	0.158	-0.985	Cytoplasm	other
AHSG	alpha 2-HS glycoprotein	0.279	-0.986	Extracellular Space	other
BRCA2	BRCA2 DNA repair associated	0.203	-0.994	Nucleus	transcription regulator
TNS3	tensin 3	0.115	-0.999	Plasma Membrane	phosphatase
RDX	radixin	0.189	-0.999	Cytoplasm	other
STING1	stimulator of interferon response cGAMP interactor 1	0.196	-1	Cytoplasm	other	BMS-986301,CDK-002,E7766,GSK3745417,IMSA101,KL340399,MIW815,MK-2118,SB 11285,SNX281,TAK-676,ulevostinag
COL3A1	collagen type III alpha 1 chain	0.209	-1	Extracellular Space	other	collagenase
COTL1	coactosin like F-actin binding protein 1	0.00897	-1.01	Cytoplasm	other
IMMT	inner membrane mitochondrial protein	0.0469	-1.01	Cytoplasm	other
NARS1	asparaginyl-tRNA synthetase 1	0.165	-1.02	Cytoplasm	enzyme
SAMD15	sterile alpha motif domain containing 15	0.0569	-1.02	Other	other
PPP1CB	protein phosphatase 1 catalytic subunit beta	0.284	-1.03	Cytoplasm	phosphatase
ETHE1	ETHE1 persulfide dioxygenase	0.0339	-1.03	Cytoplasm	enzyme
OPA1	OPA1 mitochondrial dynamin like GTPase	0.121	-1.03	Cytoplasm	enzyme
NUDC	nuclear distribution C, dynein complex regulator	0.0566	-1.03	Cytoplasm	other
GSDMD	gasdermin D	0.111	-1.03	Extracellular Space	transporter
KCMF1	potassium channel modulatory factor 1	0.0106	-1.03	Extracellular Space	enzyme
RPS12	ribosomal protein S12	0.35	-1.03	Cytoplasm	other	neomycin
FKBP10	FKBP prolyl isomerase 10	0.0289	-1.03	Cytoplasm	enzyme
NSFL1C	NSFL1 cofactor	0.296	-1.04	Cytoplasm	other
AMPD2	adenosine monophosphate deaminase 2	0.137	-1.04	Cytoplasm	enzyme
PCK2	phosphoenolpyruvate carboxykinase 2, mitochondrial	0.059	-1.04	Cytoplasm	kinase
P4HB	prolyl 4-hydroxylase subunit beta	0.239	-1.05	Cytoplasm	enzyme
OR5C1	olfactory receptor family 5 subfamily C member 1	0.172	-1.05	Plasma Membrane	G-protein coupled receptor
ACTB	actin beta	0.345	-1.05	Cytoplasm	other
CDC42EP1	CDC42 effector protein 1	0.0756	-1.06	Extracellular Space	other
DNAJC8	DnaJ heat shock protein family (Hsp40) member C8	0.0443	-1.06	Nucleus	other
ARFGEF2	ADP ribosylation factor guanine nucleotide exchange factor 2	0.205	-1.06	Cytoplasm	other
MTAP	methylthioadenosine phosphorylase	0.0517	-1.07	Nucleus	enzyme
PLOD2	procollagen-lysine,2-oxoglutarate 5-dioxygenase 2	0.0865	-1.07	Cytoplasm	enzyme
FERMT2	FERM domain containing kindlin 2	0.027	-1.08	Cytoplasm	other
SRGAP2C	SLIT-ROBO Rho GTPase activating protein 2C	0.0394	-1.08	Other	other
SEPTIN11	septin 11	0.239	-1.08	Nucleus	other
SRGAP2B	SLIT-ROBO Rho GTPase activating protein 2B	0.0394	-1.08	Other	other
HMGN2	high mobility group nucleosomal binding domain 2	0.0528	-1.08	Nucleus	other
SRGAP2	SLIT-ROBO Rho GTPase activating protein 2	0.0394	-1.08	Cytoplasm	other
RPL6	ribosomal protein L6	0.175	-1.08	Nucleus	other
RAB8B	RAB8B, member RAS oncogene family	0.102	-1.09	Cytoplasm	enzyme
SLC3A2	solute carrier family 3 member 2	0.0451	-1.09	Plasma Membrane	transporter
ANGEL2	angel homolog 2	0.117	-1.1	Nucleus	other
SEPTIN9	septin 9	0.398	-1.1	Cytoplasm	enzyme
CTNNB1	catenin beta 1	0.0119	-1.11	Nucleus	transcription regulator	E7386,PRI-724
KRT14	keratin 14	0.0294	-1.11	Cytoplasm	other
FBXO40	F-box protein 40	0.0528	-1.11	Cytoplasm	other
STIM1	stromal interaction molecule 1	0.175	-1.11	Plasma Membrane	ion channel
MYL3	myosin light chain 3	0.326	-1.11	Cytoplasm	other
AFM	afamin	0.0445	-1.13	Extracellular Space	transporter
GBP1	guanylate binding protein 1	0.0105	-1.13	Cytoplasm	enzyme
SH2B1	SH2B adaptor protein 1	0.127	-1.14	Cytoplasm	other
PTGES3	prostaglandin E synthase 3	0.215	-1.14	Cytoplasm	enzyme
HINT1	histidine triad nucleotide binding protein 1	0.207	-1.14	Nucleus	enzyme
SH2B3	SH2B adaptor protein 3	0.127	-1.14	Plasma Membrane	other
PPM1G	protein phosphatase, Mg2+/Mn2+ dependent 1G	0.126	-1.14	Nucleus	phosphatase
SEC61B	SEC61 translocon subunit beta	0.409	-1.15	Cytoplasm	transporter
GLYATL1B	glycine-N-acyltransferase like 1B	0.11	-1.15	Other	other
MYH11	myosin heavy chain 11	0.0455	-1.15	Cytoplasm	other
PGM2	phosphoglucomutase 2	0.074	-1.16	Cytoplasm	enzyme
LAMB1	laminin subunit beta 1	0.0315	-1.16	Extracellular Space	other
GIGYF2	GRB10 interacting GYF protein 2	0.0341	-1.16	Cytoplasm	other
MYLK	myosin light chain kinase	0.176	-1.16	Cytoplasm	kinase	K-252
SCD5	stearoyl-CoA desaturase 5	0.199	-1.17	Cytoplasm	enzyme
NKD2	NKD inhibitor of WNT signaling pathway 2	0.0588	-1.18	Nucleus	other
ENAH	ENAH actin regulator	0.0268	-1.18	Plasma Membrane	other
RCC2	regulator of chromosome condensation 2	0.0614	-1.18	Nucleus	other
KRT10	keratin 10	0.0136	-1.18	Cytoplasm	other
KPNB1	karyopherin subunit beta 1	0.0828	-1.2	Nucleus	other
NPEPPS	aminopeptidase puromycin sensitive	0.217	-1.21	Cytoplasm	peptidase
ACOT7	acyl-CoA thioesterase 7	0.0795	-1.21	Cytoplasm	enzyme
HMOX2	heme oxygenase 2	0.0505	-1.21	Cytoplasm	enzyme	tin mesoporphyrin
PTPN11	protein tyrosine phosphatase non-receptor type 11	0.241	-1.21	Cytoplasm	phosphatase	BBP-398,ERAS-601,HBI-2376,HS-10381,JAB-3068,JAB-3312,PF-07284892,RLY-1971,RMC-4630,SH3809,SHP2 allosteric inhibitor,TNO155
HMGB3	high mobility group box 3	0.152	-1.21	Nucleus	other
PBXIP1	PBX homeobox interacting protein 1	0.0772	-1.22	Nucleus	transcription regulator
EEF1D	eukaryotic translation elongation factor 1 delta	0.0185	-1.22	Cytoplasm	translation regulator
COL5A1	collagen type V alpha 1 chain	0.139	-1.22	Extracellular Space	other	collagenase
NDUFS1	NADH:ubiquinone oxidoreductase core subunit S1	0.136	-1.23	Cytoplasm	enzyme
RPL13A	ribosomal protein L13a	0.392	-1.23	Cytoplasm	other
TFRC	transferrin receptor	0.0871	-1.23	Plasma Membrane	transporter	CALAA-01,CX-2029,monoclonal antibody A27.15
TRAV9-1	T cell receptor alpha variable 9-1	0.227	-1.24	Other	other
NDUFV1	NADH:ubiquinone oxidoreductase core subunit V1	0.162	-1.24	Cytoplasm	enzyme
TRAV9-2	T cell receptor alpha variable 9-2	0.227	-1.24	Other	other
PDLIM7	PDZ and LIM domain 7	0.00774	-1.25	Cytoplasm	other
SART3	spliceosome associated factor 3, U4/U6 recycling protein	0.0521	-1.25	Nucleus	other
SCP2	sterol carrier protein 2	0.139	-1.25	Cytoplasm	transporter
GYG1	glycogenin 1	0.0259	-1.25	Cytoplasm	enzyme
CAST	calpastatin	0.228	-1.25	Cytoplasm	peptidase
SERPINA1	serpin family A member 1	0.21	-1.25	Extracellular Space	other
RBM12	RNA binding motif protein 12	0.143	-1.26	Nucleus	other
ERLIN2	ER lipid raft associated 2	0.0562	-1.26	Cytoplasm	other
CDV3	CDV3 homolog	0.108	-1.26	Cytoplasm	other
RPS5	ribosomal protein S5	0.176	-1.27	Cytoplasm	other
CAP1	cyclase associated actin cytoskeleton regulatory protein 1	0.0451	-1.27	Plasma Membrane	other
THBS2	thrombospondin 2	0.00921	-1.27	Extracellular Space	other
KHSRP	KH-type splicing regulatory protein	0.0321	-1.28	Nucleus	enzyme
LMNB1	lamin B1	0.25	-1.28	Nucleus	other
PRSS2	serine protease 2	0.101	-1.28	Extracellular Space	peptidase
APOL2	apolipoprotein L2	0.127	-1.28	Plasma Membrane	ion channel
PRSS1	serine protease 1	0.101	-1.28	Cytoplasm	peptidase
PRSS3P2	PRSS3 pseudogene 2	0.101	-1.28	Other	other
TPM1	tropomyosin 1	0.0496	-1.28	Cytoplasm	other
QARS1	glutaminyl-tRNA synthetase 1	0.0368	-1.29	Cytoplasm	enzyme
ACADM	acyl-CoA dehydrogenase medium chain	0.00214	-1.29	Cytoplasm	enzyme
ALYREF	Aly/REF export factor	0.0633	-1.29	Nucleus	transcription regulator
TPM2	tropomyosin 2	0.0291	-1.31	Extracellular Space	other
PDE4DIP	phosphodiesterase 4D interacting protein	0.114	-1.31	Cytoplasm	enzyme
RPS23	ribosomal protein S23	0.199	-1.32	Cytoplasm	translation regulator
MME	membrane metalloendopeptidase	0.0569	-1.33	Plasma Membrane	peptidase	gemopatrilat,LBQ657,neprilysin inhibitor,sacubitril,sacubitril/valsartan
MYH13	myosin heavy chain 13	0.0519	-1.33	Cytoplasm	other
CUL4B	cullin 4B	0.0345	-1.33	Nucleus	other
AGA	aspartylglucosaminidase	0.0177	-1.34	Cytoplasm	enzyme
NME1	NME/NM23 nucleoside diphosphate kinase 1	0.148	-1.34	Cytoplasm	kinase
TES	testin LIM domain protein	0.00963	-1.34	Plasma Membrane	other
AKR1B1	aldo-keto reductase family 1 member B	0.0349	-1.34	Cytoplasm	enzyme	sorbinil
DEK	DEK proto-oncogene	0.0828	-1.35	Nucleus	transcription regulator
PSMD6	proteasome 26S subunit, non-ATPase 6	0.164	-1.35	Cytoplasm	enzyme
SLC7A5	solute carrier family 7 member 5	0.102	-1.36	Plasma Membrane	transporter	QBS10072S
HNRNPUL1	heterogeneous nuclear ribonucleoprotein U like 1	0.0379	-1.36	Nucleus	other
KMT2A	lysine methyltransferase 2A	0.123	-1.37	Nucleus	transcription regulator	KO-539
OPTN	optineurin	0.0965	-1.37	Cytoplasm	other
HSP90B1	heat shock protein 90 beta family member 1	0.0777	-1.37	Cytoplasm	other	alvespimycin,cisplatin,retaspimycin
EFTUD2	elongation factor Tu GTP binding domain containing 2	0.148	-1.37	Nucleus	enzyme
VAPB	VAMP associated protein B and C	0.00276	-1.38	Plasma Membrane	other
MAP3K20	mitogen-activated protein kinase kinase kinase 20	0.0599	-1.38	Cytoplasm	kinase
PSPH	phosphoserine phosphatase	0.148	-1.38	Cytoplasm	phosphatase
NFKB2	nuclear factor kappa B subunit 2	0.0165	-1.39	Nucleus	transcription regulator
LASP1	LIM and SH3 protein 1	0.0853	-1.39	Cytoplasm	transporter
COL18A1	collagen type XVIII alpha 1 chain	0.0208	-1.39	Extracellular Space	other	collagenase
FBLN1	fibulin 1	0.0161	-1.39	Extracellular Space	other
ARHGEF12	Rho guanine nucleotide exchange factor 12	0.373	-1.4	Cytoplasm	other
PSMB6	proteasome 20S subunit beta 6	0.123	-1.41	Nucleus	peptidase
LGALS1	galectin 1	0.264	-1.42	Extracellular Space	other	OTX008
TNKS1BP1	tankyrase 1 binding protein 1	0.218	-1.42	Nucleus	other
BCAP31	B cell receptor associated protein 31	0.191	-1.42	Cytoplasm	transporter
MBOAT7	membrane bound O-acyltransferase domain containing 7	0.0135	-1.43	Plasma Membrane	enzyme
TMEM165	transmembrane protein 165	0.0121	-1.43	Plasma Membrane	other
GLRX	glutaredoxin	0.00943	-1.44	Cytoplasm	enzyme
ECHDC1	ethylmalonyl-CoA decarboxylase 1	0.0582	-1.44	Cytoplasm	enzyme
AP2A1	adaptor related protein complex 2 subunit alpha 1	0.173	-1.45	Cytoplasm	transporter
SLC4A7	solute carrier family 4 member 7	0.0276	-1.45	Plasma Membrane	transporter
BSG	basigin (Ok blood group)	0.00684	-1.45	Plasma Membrane	transporter	metuximab
ACAT2	acetyl-CoA acetyltransferase 2	0.0675	-1.46	Cytoplasm	enzyme
NES	nestin	0.00264	-1.46	Extracellular Space	other
CRK	CRK proto-oncogene, adaptor protein	0.0105	-1.46	Cytoplasm	other
HMCN1	hemicentin 1	0.107	-1.46	Extracellular Space	other
TKT	transketolase	0.189	-1.46	Cytoplasm	enzyme
ACTL9	actin like 9	0.0164	-1.48	Cytoplasm	other
LMCD1	LIM and cysteine rich domains 1	0.0168	-1.48	Cytoplasm	transcription regulator
UBE2V1	ubiquitin conjugating enzyme E2 V1	0.0952	-1.5	Nucleus	transcription regulator
CAMK2G	calcium/calmodulin dependent protein kinase II gamma	0.228	-1.5	Cytoplasm	kinase
BAG3	BAG cochaperone 3	0.0645	-1.5	Cytoplasm	other
PEDS1-UBE2V1	PEDS1-UBE2V1 readthrough	0.0952	-1.5	Cytoplasm	other
GNAS	GNAS complex locus	0.0437	-1.51	Plasma Membrane	enzyme
H1-5	H1.5 linker histone, cluster member	0.0498	-1.53	Nucleus	other
CALML3	calmodulin like 3	0.205	-1.53	Cytoplasm	other
TNNC2	troponin C2, fast skeletal type	0.205	-1.53	Cytoplasm	other	Ca2+
CLCA1	chloride channel accessory 1	0.0317	-1.55	Plasma Membrane	ion channel
NIPBL	NIPBL cohesin loading factor	0.0329	-1.55	Nucleus	transcription regulator
TRAC	T cell receptor alpha constant	0.171	-1.56	Plasma Membrane	other
G6PD	glucose-6-phosphate dehydrogenase	0.0342	-1.56	Cytoplasm	enzyme
TRA	T cell receptor alpha locus	0.171	-1.56	Plasma Membrane	transmembrane receptor
PDLIM2	PDZ and LIM domain 2	0.16	-1.56	Cytoplasm	other
ACADVL	acyl-CoA dehydrogenase very long chain	0.0889	-1.57	Cytoplasm	enzyme
LRRC9	leucine rich repeat containing 9	0.0702	-1.58	Cytoplasm	other
HS6ST1	heparan sulfate 6-O-sulfotransferase 1	0.096	-1.58	Plasma Membrane	enzyme
RANGAP1	Ran GTPase activating protein 1	0.00772	-1.59	Nucleus	other
PTMS	parathymosin	0.19	-1.62	Nucleus	other
ATP1B3	ATPase Na+/K+ transporting subunit beta 3	0.125	-1.63	Plasma Membrane	transporter
RNF168	ring finger protein 168	0.0076	-1.63	Nucleus	enzyme
CTNND1	catenin delta 1	0.0251	-1.63	Nucleus	other
RPS10-NUDT3	RPS10-NUDT3 readthrough	0.133	-1.64	Cytoplasm	other
RPS10P5	ribosomal protein S10 pseudogene 5	0.133	-1.64	Other	other
C1orf198	chromosome 1 open reading frame 198	0.00618	-1.64	Cytoplasm	other
COPZ2	COPI coat complex subunit zeta 2	0.223	-1.67	Cytoplasm	transporter
HMX3	H6 family homeobox 3	0.179	-1.67	Nucleus	transcription regulator
PTK7	protein tyrosine kinase 7 (inactive)	0.0206	-1.68	Plasma Membrane	kinase	cofetuzumab pelidotin
HEBP2	heme binding protein 2	0.189	-1.7	Cytoplasm	other
CLIP1	CAP-Gly domain containing linker protein 1	0.0044	-1.73	Cytoplasm	other
LMO7	LIM domain 7	0.0329	-1.73	Cytoplasm	enzyme
SLC39A14	solute carrier family 39 member 14	0.0032	-1.73	Plasma Membrane	transporter
RPL8	ribosomal protein L8	0.225	-1.74	Cytoplasm	other
ARID3A	AT-rich interaction domain 3A	0.0883	-1.75	Nucleus	transcription regulator
MYL9	myosin light chain 9	0.00161	-1.76	Cytoplasm	other
GLRX3	glutaredoxin 3	0.101	-1.76	Cytoplasm	enzyme
ACTN1	actinin alpha 1	0.00154	-1.77	Cytoplasm	transcription regulator
JUP	junction plakoglobin	0.00425	-1.77	Plasma Membrane	other
MTMR3	myotubularin related protein 3	0.268	-1.78	Cytoplasm	phosphatase
THBS1	thrombospondin 1	0.00488	-1.79	Extracellular Space	other
HSPA2	heat shock protein family A (Hsp70) member 2	0.00193	-1.79	Cytoplasm	other
CTNNA1	catenin alpha 1	0.0162	-1.8	Plasma Membrane	other
CCT8	chaperonin containing TCP1 subunit 8	0.0713	-1.81	Cytoplasm	other
YBX1	Y-box binding protein 1	0.0944	-1.82	Nucleus	transcription regulator
CRABP1	cellular retinoic acid binding protein 1	0.00232	-1.84	Cytoplasm	transporter
VAC14	VAC14 component of PIKFYVE complex	0.213	-1.84	Cytoplasm	other
VASP	vasodilator stimulated phosphoprotein	0.00497	-1.85	Plasma Membrane	other
ATP1A1	ATPase Na+/K+ transporting subunit alpha 1	0.00146	-1.88	Plasma Membrane	transporter	acetyldigitoxin derivative,bretylium,ciclopirox olamine,digitoxin,digoxin,ethacrynic acid,ouabain,perphenazine,reserpine/trichloromethiazide,trichloromethiazide
SLC16A3	solute carrier family 16 member 3	0.00107	-1.89	Plasma Membrane	transporter
AIFM1	apoptosis inducing factor mitochondria associated 1	0.00554	-1.89	Cytoplasm	enzyme
PXN	paxillin	0.00229	-1.89	Cytoplasm	other
UBA5	ubiquitin like modifier activating enzyme 5	0.024	-1.93	Cytoplasm	enzyme
CALD1	caldesmon 1	0.00466	-1.95	Cytoplasm	other
CTPS1	CTP synthase 1	0.00652	-1.98	Nucleus	enzyme	cytidine triphosphate synthetase inhibitor
TOR1AIP1	torsin 1A interacting protein 1	0.002	-2.01	Nucleus	other
TGFB1I1	transforming growth factor beta 1 induced transcript 1	0.000911	-2.01	Nucleus	transcription regulator
FKBP11	FKBP prolyl isomerase 11	0.0167	-2.02	Cytoplasm	enzyme
PTMA	prothymosin alpha	0.0942	-2.04	Nucleus	other
CEP95	centrosomal protein 95	0.167	-2.06	Cytoplasm	other
ALDH7A1	aldehyde dehydrogenase 7 family member A1	0.0102	-2.07	Cytoplasm	enzyme
NEDD1	NEDD1 gamma-tubulin ring complex targeting factor	0.0104	-2.07	Cytoplasm	other
SBF1	SET binding factor 1	0.0123	-2.11	Plasma Membrane	phosphatase
TLN2	talin 2	0.174	-2.15	Nucleus	other
LXN	latexin	0.00629	-2.15	Cytoplasm	other
ZYX	zyxin	0.00214	-2.15	Plasma Membrane	other
GOPC	golgi associated PDZ and coiled-coil motif containing	0.00199	-2.26	Cytoplasm	transporter
TSKS	testis specific serine kinase substrate	0.0766	-2.31	Cytoplasm	kinase
PPME1	protein phosphatase methylesterase 1	5.98e-05	-2.33	Nucleus	enzyme
TOR1AIP2	torsin 1A interacting protein 2	0.00273	-2.39	Cytoplasm	other
APEX1	apurinic/apyrimidinic endodeoxyribonuclease 1	0.00876	-2.46	Nucleus	enzyme	E 3330,lucanthone
MARCKS	myristoylated alanine rich protein kinase C substrate	0.00558	-2.54	Plasma Membrane	other	BIO-11006
UCHL1	ubiquitin C-terminal hydrolase L1	7.4e-05	-2.59	Cytoplasm	peptidase
SF3B2	splicing factor 3b subunit 2	0.0308	-2.59	Nucleus	other
ICAM1	intercellular adhesion molecule 1	0.00626	-2.63	Plasma Membrane	transmembrane receptor	BI-505,tyroserleutide
PAPSS2	3'-phosphoadenosine 5'-phosphosulfate synthase 2	0.000125	-2.82	Cytoplasm	enzyme
FBLIM1	filamin binding LIM protein 1	7.57e-06	-3.01	Plasma Membrane	other
TRAM1	translocation associated membrane protein 1	0.000931	-3.13	Cytoplasm	other
CAP2	cyclase associated actin cytoskeleton regulatory protein 2	0.000134	-3.18	Plasma Membrane	other
PDLIM5	PDZ and LIM domain 5	8.29e-05	-3.47	Cytoplasm	other
CSRP1	cysteine and glycine rich protein 1	0.0076	-3.53	Nucleus	other
CNN1	calponin 1	2.04e-06	-4.23	Cytoplasm	other
ALDH1A1	aldehyde dehydrogenase 1 family member A1	0.000139	-5.81	Cytoplasm	enzyme	chlorpropamide,disulfiram
