# Supplementary material for: Multi-Omics Approach Reveals Genes and Pathways Affected in Miller-Dieker Syndrome
Source: Mol Neurobiol. 2024 Nov 7;62(4):5073–94. doi: 10.1007/s12035-024-04532-7 (PMC11880102; doi:10.1007/s12035-024-04532-7)
Supplement: Supplementary file 5 — Supplementary file5 (XLSX 12.9 KB) [file 12035_2024_4532_MOESM5_ESM.xlsx]

## Sheet: RNA nucleosides
Nucleosides	non-MDS_Normalized_Avg	MDS_Normalized_Avg	non-MDS_Normalized_Error	MDS_Normalized_Error	non-MDS_Fold	MDS_Fold	non-MDS_Fold_Error	MDS_Fold_Error
A	0.543439	0.542329	0.00420109	0.00321675	1	0.997957	0.00773057	0.00591925
G	0.288489	0.288064	0.0016282	0.00209036	1	0.998528	0.00564388	0.0072459
C	0.140334	0.141177	0.00201071	0.00151427	1	1.00601	0.0143281	0.0107905
U	0.0277384	0.0284301	0.00142699	0.00106546	1	1.02494	0.0514445	0.0384111
Am	0.032651	0.0306948	0.000252625	0.000332206	1	0.940088	0.00773711	0.0101745
m1A	0.040553	0.0431045	0.00284313	0.00300873	1	1.06292	0.0701089	0.0741924
m2,8A	ND	ND	ND	ND	ND	ND	ND	ND
i6A	0.000168272	0.000175337	1.53759e-05	1.57042e-05	1	1.04199	0.0913755	0.0933265
m6A	0.00866223	0.00956999	0.000647509	0.000917281	1	1.1048	0.0747508	0.105894
m6Am	0.000262748	0.000372362	0.000111283	0.000197916	1	1.41719	0.423535	0.753254
m6,6A	0.0125534	0.0121914	0.000684081	0.00135845	1	0.971167	0.0544937	0.108214
t6A	1.10925e-05	1.27615e-05	9.22523e-07	1.69511e-06	1	1.15047	0.0831667	0.152817
ms2-t6A	ND	ND	ND	ND	ND	ND	ND	ND
m6t6A	ND	ND	ND	ND	ND	ND	ND	ND
ms2i6A	2.47962e-05	2.16858e-05	3.45155e-06	4.09169e-06	1	0.874563	0.139197	0.165013
I	0.000557799	0.000546663	0.000154038	3.95665e-05	1	0.980035	0.276153	0.0709332
m1I	1.19055e-05	1.42966e-05	6.25144e-07	1.24336e-06	1	1.20084	0.0525087	0.104436
Gm	0.00869002	0.00866564	0.000113598	0.000408725	1	0.997194	0.0130722	0.0470338
m1G	0.00843759	0.00900954	0.000620313	0.000476314	1	1.06779	0.0735178	0.0564514
m2G	0.00557258	0.00597406	0.000490793	0.000395128	1	1.07205	0.0880729	0.0709059
m2,2G	0.0051017	0.00518454	0.000528235	0.000551851	1	1.01624	0.103541	0.10817
m2,2,7G	0.000840516	0.000759445	0.000125477	3.81739e-05	1	0.903547	0.149286	0.0454173
m7G	0.00926442	0.00991141	0.000806084	0.000732698	1	1.06984	0.0870086	0.0790873
Q	0.000408152	0.000449979	3.29899e-05	2.1386e-05	1	1.10248	0.0808274	0.0523971
8-oxoG	ND	ND	ND	ND	ND	ND	ND	ND
OHyW	ND	ND	ND	ND	ND	ND	ND	ND
Cm	0.0100769	0.00967613	9.6567e-05	0.000347956	1	0.960227	0.00958298	0.03453
m3C	0.00322183	0.00314076	0.000412983	0.000585694	1	0.974837	0.128183	0.181789
ac4C	0.000560913	0.000593609	2.41534e-05	1.97081e-05	1	1.05829	0.0430609	0.0351358
m5C	0.00900988	0.00950413	0.000566244	0.000555172	1	1.05486	0.062847	0.0616182
Um	0.000922632	0.000846746	8.79837e-05	9.86055e-05	1	0.917751	0.0953617	0.106874
ψ	0.00198362	0.00213754	4.30725e-05	0.00011593	1	1.0776	0.0217141	0.0584438
D	0.000803314	0.000942584	5.99593e-05	5.85485e-05	1	1.17337	0.0746398	0.0728836
m3U	8.40023e-05	7.42265e-05	9.72352e-06	8.34369e-06	1	0.883625	0.115753	0.099327
m5U	0.000334975	0.000370977	2.51433e-05	2.53975e-05	1	1.10748	0.0750603	0.0758192
nm5U	ND	ND	ND	ND	ND	ND	ND	ND
ncm5Um	ND	ND	ND	ND	ND	ND	ND	ND
* ND denotes that signal was not detected
